# Supplementary material for: Identification of Cancer-Related Long Non-Coding RNAs Using XGBoost With High Accuracy
Source: Front Genet. 2019 Aug 9;10:735. doi: 10.3389/fgene.2019.00735 (PMC6701491; doi:10.3389/fgene.2019.00735)
Supplement: Data Sheet 4 — Bigtable. CSV 6.9M [file DataSheet_4.csv]

Gene_ID	adipose_tissue	adrenal_gland	brain	breast	colon	heart	kidney	leukocyte	liver	lung	lymph_node	ovary	prostate_gland	skeletal_muscle_tissue	testis	thyroid_gland	genebody_gc	exon_gc	intron_gc	TSS1k_gc	TSS5k_gc	micropeptide_aa_avg	exon_phastCons20way	intron_phastCons20way	TSS1k_phastCons20way	TSS1k_LINE	TSS1k_LTR	TSS1k_Satellite	TSS1k_SINE	genebody_SINE	genebody_Satellite	genebody_LTR	genebody_LINE	host_miRNAs	AKT1	APC	BRAF	CDKN2A	CTNNB1	EGFR	ERBB2	FBXW7	GNAS	H3F3A	HRAS	IDH1	KRAS	NRAS	PIK3CA
ENSG00000083622	0	0	0	0	0.35625	0.158333	0	0	0	0.475	0	0	0	0	0	0	0.358170088	0.430851064	0.357523255	0.37	0.3531	0	0.126716733	0.1350495	0.0831345	2	0	0	1	6	0	7	13	0	0.273022	-0.202374	0.00864813	-0.143118	0.129531	-0.129626	0.337526	-0.028274	0.310645	0.367274	0.157712	-0.306331	-0.151342	-0.402138	0.290141
ENSG00000099869	0	0	0	0.11875	0	0	0	0	0.316667	0	0	0.19	0.0791667	0	0.38	0	0.574822434	0.624956431	0.547668492	0.6805	0.6161	0	0.0802508	0.0922817	0.205833	0	0	0	0	0	0	0	0	0	0.0951847	-0.00364638	0.136188	0.27678	0.0357863	0.583746	0.0286925	-0.059487	-0.597191	-0.189807	-0.0823691	0.690167	-0.111101	-0.0501747	-0.194932
ENSG00000115934	0.11875	0.095	0	0	0.11875	0	0.095	0	0	0	0	0	0.0791667	0	0	0.095	0.383376564	0.428893905	0.382497785	0.3575	0.3876	0	0.017307405	0.20193	0.180502	1	0	0	0	10	0	8	19	0	0.251581	-0.341974	0.0340369	-0.0785173	0.274443	0.255089	0.310817	-0.311583	0.220752	0.153904	0.330765	0.113772	0.148061	0.159123	0.218004
ENSG00000117242	1.1875	1.9	0.83125	1.1875	0.7125	3.16667	0.95	0.678571	1.26667	0.475	0.791667	1.9	0.554167	0.95	0.95	1.9	0.492922303	0.510240828	0.47781704	0.5265	0.4989	0	0.197674567	0.1201235	0.0922735	1	4	0	1	9	0	3	1	0	0.515986	0.36003	-0.246293	-0.292411	0.32445	0.306157	0.284338	0.304478	0.239828	-0.46776	0.007413	0.190974	-0.135016	0.200299	-0.16517
ENSG00000122043	0	0	0	0	0	0	0	0.135714	0	0	0.316667	0	0	0	0.095	0	0.465921558	0.483355526	0.46391989	0.5175	0.4628	50	0.056899094	0.048505647	0.0466075	0	0	0	0	4	0	4	3	0	-0.435535	0.0329958	0.0475647	0.227687	-0.474946	-0.328386	-0.469508	0.173994	-0.444395	0.462334	-0.39752	0.0129435	0.0345925	0.0626989	0.268161
ENSG00000124835	0	0.095	0	0	0	0	0	0	0	0	0	0	0	0	0	0	0.410093804	0.43388615	0.400149869	0.359	0.4098	0	0.050195229	0.06290925	0.069178	1	0	0	0	0	0	1	3	0	0.25317	-0.0285569	-0.224541	0.168905	0.140131	-0.308516	-0.16853	0.197644	0.196039	0.252422	0.0280469	-0.0840168	0.252608	0.308743	-0.313886
ENSG00000124915	0	0	0.11875	0	0	0	0	0	0.158333	0	0	0	0	0	0.95	0	0.592761802	0.573554863	0.599468214	0.591	0.5855	0	0.101086126	0.09433132	0.223834	0	0	0	0	3	0	0	1	0	-0.214517	0.140782	0.220527	0.0607165	-0.241791	0.319745	-0.389454	0.239241	-0.241613	-0.239809	0.0993801	0.159637	-0.0518888	0.0497267	-0.211012
ENSG00000125514	0	0	0	0	0	0	0	0	0	0	0	0	0	0	1.9	0	0.58997155	0.555865922	0.649706458	0.589	0.5762	0	0.023175185	0.011465703	0.015638	0	0	0	0	0	0	0	1	0	-0.2813	0.199898	0.364879	0.168905	-0.140131	0.196328	-0.0280883	0.367054	-0.308062	0.196328	0.140234	0.140028	-0.252608	-0.11227	0.142675
ENSG00000125804	0.11875	0.19	0.95	0.2375	0.2375	0	0	0.0678571	0	0.285	0.158333	0.76	0.158333	0.095	0.57	0.19	0.494870285	0.520476931	0.489273304	0.408	0.4758	0	0.060413199	0.039919022	0.0945665	2	1	0	0	13	6	3	6	0	0.0586489	0.174095	0.777781	0.514116	0.554	0.045152	0.0155671	0.444115	0.212863	0.191711	0.333829	-0.113823	0.387409	-0.0325927	0.0301232
ENSG00000129816	0	0	0	0	0	0	0	0	0	0	0	0	0	0	0	0	0.465742406	0.485714286	0.46484375	0.47	0.4643	0	0.002588444	0.00453789	0.00399563	0	4	0	0	1	0	0	0	0	0	0	0	0	0	0	0	0	0	0	0	0	0	0	0
ENSG00000129845	0	0	0	0	0	0	0	0	0	0	0	0	0	0	0	0	0.46583704	0.485714286	0.464942642	0.459	0.4616	0	0.008840665	0.008462308	0.0015325	0	0	0	0	1	0	0	0	0	0	0	0	0	0	0	0	0	0	0	0	0	0	0	0
ENSG00000130600	289.75	44.65	0.35625	264.812	106.875	107.667	46.55	0	49.0833	23.75	49.875	130.15	110.042	551.95	171.95	475.95	0.621116043	0.628672566	0.61498708	0.6375	0.6376	90	0.22415725	0.024227167	0.094483	0	0	0	0	0	0	0	0	1	0.1743	0.103468	0.0810614	-0.00591287	0.157469	0.469809	0.362833	0.0874751	0.208824	-0.506628	0.110457	0.235294	-0.52174	-0.336036	0.178308
ENSG00000131007	0	0	0	0	0	0	0	0	0	0	0	0	0	0	0	0	0.38471447	0.387705417	0.384074026	0.354	0.3651	70	0.008545098	0.014661323	0.130442	0	1	0	0	1	0	4	0	0	0	0	0	0	0	0	0	0	0	0	0	0	0	0	0
ENSG00000131484	0.7125	1.9	1.1875	1.1875	1.1875	0.633333	0.38	0.0678571	0.316667	0	1.58333	1.9	0.395833	0.38	0.95	0.57	0.455882353	0.451553931	0.467661692	0.432	0.4212	0	0.17555395	0.163383	0.181213	0	0	0	2	1	0	0	0	0	0.405786	0.278646	0.243524	0.357832	0.429419	0.0310652	-0.0585186	0.533138	0.239293	-0.0170119	0.353552	0.220091	0.433014	0.056995	0.183615
ENSG00000131538	0	0	0	0	0	0	0	0	0	0	0	0	0	0	0	0	0.474276527	0.478615071	0.472727273	0.473	0.4755	0	0.001390167	0.001086002	0.00216	0	0	0	0	0	0	0	0	0	0	0	0	0	0	0	0	0	0	0	0	0	0	0	0
ENSG00000131548	0	0	0	0	0	0	0	0	0	0	0	0	0	0	0	0	0.474276527	0.478615071	0.472727273	0.4785	0.4746	0	0.001500197	0.00168528	0.0015195	0	0	0	0	0	0	0	0	0	0	0	0	0	0	0	0	0	0	0	0	0	0	0	0
ENSG00000132204	0	0.285	0.11875	0.11875	0	0.158333	0.095	0	0	0.095	0.0791667	0	0	0	0.76	0.095	0.369649654	0.398474034	0.368868371	0.383	0.3765	95	0.092677125	0.17089825	0.130095	0	0	0	0	16	0	35	53	0	0.118437	0.389778	0.239437	0.220781	0.248339	-0.0262415	0.16773	0.741242	0.292856	0.142785	0.409059	-0.192668	-0.108905	0.12667	0.124854
ENSG00000132832	0.7125	0.475	1.1875	0.35625	0.11875	0.158333	0.095	0.542857	0	0.095	0.475	0.285	0.475	0	0.19	0.095	0.464914493	0.497881356	0.463693434	0.507	0.5039	0	0.025765725	0.05387778	0.0479055	0	1	0	1	19	0	10	15	0	0.126394	0.246058	0.471815	0.446429	0.189633	-0.180877	-0.440983	0.414926	-0.0281279	0.137882	0.255748	0.122875	0.6506	0.443625	0.386152
ENSG00000136315	0.2375	0.095	0.35625	0	0	0.633333	0	2.71429	0.316667	0.76	0.158333	0	0.2375	0	0	0	0.482428115	0.49851632	0.473421927	0.454	0.4288	0	0.03752795	0.099314	0.0501425	1	0	0	0	0	0	0	0	0	0.0331791	-0.122197	-0.0269463	0.0548248	-0.226016	-0.313116	-0.386773	0.0131662	-0.0414825	0.1254	-0.249262	-0.18283	0.133962	0.175536	0.0234815
ENSG00000145063	0	0.095	0.83125	0.11875	0	0	0	0	0	0	0	0.095	0.0791667	0	0.095	0	0.493073987	0.566358595	0.485080645	0.555	0.5079	65	0.035266772	0.041179989	0.031215	0	1	0	0	11	0	3	6	0	0.105646	0.460997	0.495603	0.463822	0.388768	0.116376	-0.127608	0.514805	-0.00339285	-0.103635	0.44257	0.176428	0.409744	0.202322	-0.106303
ENSG00000146666	0	0.095	0	0.11875	0	0	0	0	0.158333	0	0.7125	0	0	0	0.19	0.095	0.436851048	0.43013468	0.438792894	0.3815	0.4386	0	0.269905033	0.1150981	0.127565	0	2	0	1	2	0	2	0	0	0.11723	-0.187137	-0.0474659	0.473518	-0.111719	0.323547	-0.231568	0.263472	-0.19621	-0.00338792	-0.208357	0.392421	-0.244111	0.0805226	-0.000861723
ENSG00000147753	0	0	0	0	0	0	0	0	0	0	0	0	0	0	0	0	0.473871312	0.480218281	0.472536928	0.4535	0.4674	0	0.001793095	0.002227363	0.0036615	0	0	0	0	0	0	0	0	0	0	0	0	0	0	0	0	0	0	0	0	0	0	0	0
ENSG00000147761	0	0	0	0	0	0	0	0	0	0	0	0	0	0	0	0	0.473752814	0.479536153	0.472536928	0.4645	0.4676	0	0.001878466	0.00193253	0.003978	0	0	0	0	0	0	0	0	0	0	0	0	0	0	0	0	0	0	0	0	0	0	0	0
ENSG00000149656	0.11875	0	0.11875	0	0	0	0.095	0	0	0.095	0.0791667	0	0	0	0.095	0	0.385044839	0.461057024	0.379915533	0.598	0.5431	0	0.16541322	0.124376175	0.040368	0	0	0	1	6	0	1	6	0	-0.151801	-0.0562742	0.574373	0.234698	0.20477	0.000850296	-0.110702	0.355238	0.0118866	0	0.407292	-0.0696217	0.220389	0.228048	0.261259
ENSG00000152931	0	0.19	3.5625	0.2375	0.59375	0	0.665	0	0	0.19	0	0.475	2.375	0	0.095	0.095	0.398365168	0.419913864	0.394178471	0.3985	0.3698	69	0.154306133	0.13130748	0.374724	0	0	0	0	13	0	7	11	0	-0.0592419	0.0693934	0.400133	0.217382	0.414677	0.122677	0.319281	-0.0762345	0.07864	0.159026	0.535389	-0.00151231	0.421352	-0.0227348	-0.106322
ENSG00000153363	1.1875	1.9	1.1875	2.375	0.475	1.58333	1.9	0.475	3.16667	0.95	0.791667	0.95	0.791667	0.475	37.05	2.85	0.390531305	0.428507194	0.387018281	0.445	0.3997	0	0.163406277	0.212416375	0.0591985	1	0	0	0	17	0	8	25	0	0.294205	0.0776844	0.128985	0.10855	0.2909	0.620006	0.24555	0.300523	-0.0724865	-0.242225	0.17778	0.355036	-0.221647	0.329135	-0.0979734
ENSG00000157306	0.2375	0.95	0.7125	0.59375	0.2375	0.158333	0.38	0.0678571	0.158333	0.19	0.475	0.57	0.2375	0	0.38	0.475	0.522634081	0.524033745	0.522471654	0.4715	0.4838	0	0.452314594	0.5713078	0.372437	0	0	0	2	9	0	0	2	0	0.27023	0.181631	0.437039	0.511144	0.613172	0.146559	0.0800595	0.46796	0.205472	0.045152	0.382682	0.150778	0.48741	0.334076	-0.00602465
ENSG00000162947	0	0.095	0.2375	0.11875	0	0	0.095	0	0	0	0	0	0	0	0.19	0	0.374113823	0.39386902	0.37363877	0.3535	0.3604	0	0.112356153	0.16231316	0.138468	1	0	0	0	13	0	9	24	0	-0.0979851	0.467245	0.392865	0.20961	0.217638	0.0815624	-0.127461	0.564839	-0.0107397	-0.0268887	0.629196	0.0107397	0.280746	0.364163	0.0364756
ENSG00000163364	2.375	3.8	0.2375	2.375	3.5625	0.316667	4.75	0	0	0	1.58333	1.9	2.375	0.095	7.6	0.665	0.389787846	0.515423444	0.355640244	0.406	0.3985	88	0.29716175	0.221588333	0.073039	0	0	0	0	2	0	0	0	0	0.156018	0.0316771	0.203115	0.205205	0.290159	0.28741	0.326411	0.144669	-0.109469	0.219261	0.548154	0.393498	0.12602	0.0607862	0.304471
ENSG00000163597	14.25	6.65	2.375	8.3125	8.3125	11.0833	2.85	3.39286	6.33333	10.45	4.75	11.4	5.54167	20.9	5.7	7.6	0.452195701	0.449086162	0.459702837	0.5295	0.4704	60	0.076391567	0.1360171	0.0790465	0	0	0	2	4	0	1	0	0	0.487069	-0.0037516	-0.0494101	-0.177517	0.337997	0.110538	0.31144	0.0652837	0.317881	-0.315402	0.0176861	0.0103017	-0.286136	-0.2618	0.0764741
ENSG00000164621	0	0.095	0	0.11875	0	0	0	0	0.158333	0	0	0.095	0.0791667	0	0.095	0.095	0.453194651	0.427312775	0.466367713	0.3995	0.4339	0	0.17058925	0.171526	0.251707	0	0	0	0	0	0	0	1	0	0.316169	-0.0550229	0.00409698	0.295858	0.227457	0.597718	0.0902003	-0.0230799	-0.274709	-0.193235	-0.152295	0.555959	-0.0999664	0.181087	-0.349879
ENSG00000166770	3.5625	1.9	9.5	5.9375	9.5	6.33333	5.7	0.542857	1.425	4.75	3.95833	10.45	10.2917	0.665	12.35	7.6	0.433403083	0.506751171	0.419951486	0.6195	0.4895	70	0.11419826	0.1021743	0.024284	0	0	0	0	3	0	8	6	0	0.0473026	0.219844	0.546461	0.244825	0.377761	0.384672	0.499632	0.213656	0.0912436	0.0744289	0.411201	0.153054	0.0213865	-0.35177	0.171692
ENSG00000166917	0.475	0.38	0	0.475	0.2375	0	0.475	0.0678571	0.158333	0.38	0.0791667	39.9	0.0791667	0	24.7	0.19	0.575671853	0.542196532	0.628415301	0.584	0.6089	0	0.120290467	0.008051245	0.013736	0	0	0	0	0	0	0	0	1	0.331847	-0.175239	0.399411	0.255399	0.641971	0.449563	0.393763	0.00597461	-0.397048	0.218105	0.205493	0.534829	0.251674	0.343731	0.101139
ENSG00000167117	0.11875	0.285	0.2375	0.35625	0.475	0.158333	0.19	0.0678571	0	0.095	0.158333	0.19	0	0	0.095	0.19	0.462092204	0.463554464	0.460223308	0.469	0.4503	47	0.139431733	0.0617999	0.080911	0	0	0	3	6	0	0	1	0	0.436758	0.272679	0.270234	0.0647805	0.63011	0.0830875	0.229571	0.371173	0.386677	0.151338	0.571969	-0.0385196	0.501863	0.272461	0.298887
ENSG00000167355	0	0.19	0.11875	0.11875	0	0.158333	0	0	0.158333	0.095	0	0.19	0.0791667	0	0.285	0.095	0.388225855	0.418621436	0.387800269	0.3995	0.3804	0	0.098228197	0.067951035	0.028551	0	0	0	1	25	0	9	41	0	0.311125	0.297312	0.157115	0.195644	0.30164	0.247254	0.113935	0.442086	-0.0196906	-0.08798	0.0424731	0.193877	-0.0204932	0.0614797	-0.325636
ENSG00000167459	0	0	0	0	0	0	0	0	0	0	0	0	0	0	2.85	0	0.564477336	0.561292719	0.565533383	0.541	0.5353	0	0.023712104	0.045650579	0.045471	0	0	0	0	1	1	0	4	0	-0.2813	0.199898	0.364879	0.168905	-0.140131	0.196328	-0.0280883	0.367054	-0.308062	0.196328	0.140234	0.140028	-0.252608	-0.11227	0.142675
ENSG00000167912	0.11875	0.95	2.375	0.2375	3.5625	0	0.95	1.35714	0.158333	0.38	1.58333	0.285	0.7125	0	0.95	0.285	0.543996532	0.518646013	0.622340426	0.651	0.4382	0	0.3738878	0.3151239	0.513203	0	0	0	0	0	0	0	0	0	-0.35905	-0.061754	0.26499	0.244989	-0.104953	-0.306214	-0.29926	0.00372303	-0.11817	0.65089	0.130918	-0.175777	0.546263	0.111769	0.127929
ENSG00000168367	0	0	0	0	0	0	0	0	0	0	0	0	0	0	2.85	0	0.522421525	0.563070148	0.51360753	0.516	0.4985	0	0.020070399	0.02410349	0.0481505	1	2	0	0	4	0	2	7	0	-0.2813	0.199898	0.364879	0.168905	-0.140131	0.196328	-0.0280883	0.367054	-0.308062	0.196328	0.140234	0.140028	-0.252608	-0.11227	0.142675
ENSG00000170161	0.11875	0.285	0.11875	0.2375	0.2375	0.475	0.285	0.135714	0.158333	0.095	0.395833	0.19	0.0791667	0	0.19	0.285	0.481927711	0.47579693	0.617391304	0.4945	0.388	93.5	0.13943575	0.0645913	0.17333	0	2	0	0	1	0	1	0	0	0.339273	0.1236	-0.268149	-0.0817236	0.14867	0.0666178	0.318755	0.25559	0.130083	0.213917	0.0273873	0.109388	-0.0333335	0.0940745	0.256048
ENSG00000170590	0	0	0	0	0	0	0	0	0	0	0	0	0	0	0.095	0	0.412530826	0.495185695	0.407625112	0.356	0.3399	0	0.1111384	0.1155951	0.216358	0	1	0	1	5	0	0	3	0	-0.2813	0.199898	0.364879	0.168905	-0.140131	0.196328	-0.0280883	0.367054	-0.308062	0.196328	0.140234	0.140028	-0.252608	-0.11227	0.142675
ENSG00000170846	5.9375	9.5	15.4375	5.9375	7.125	4.75	5.7	6.78571	3.16667	4.75	6.33333	11.4	7.125	2.85	6.65	11.4	0.537543319	0.537543319	0	0.633	0.5118	0	0.0645687	NaN	0.0478625	0	1	0	0	0	0	1	0	0	-0.0177778	0.238378	0.481892	0.277984	0.360886	-0.0199409	-0.0155325	0.178441	0.194691	0.268095	0.129247	-0.0958706	0.570584	0.201774	-0.0285535
ENSG00000170919	1.06875	1.9	1.1875	2.375	1.1875	0.95	0.95	0.271429	0.316667	1.9	0.791667	2.85	1.58333	0.38	1.9	0.76	0.488755305	0.482118823	0.490412077	0.614	0.4625	58	0.066056054	0.085645604	0.25008	0	0	0	2	29	0	7	12	0	0.396884	0.0805814	0.558106	0.530809	0.702148	0.176776	0.32	0.357411	0.011817	0.19009	0.482251	0.258496	0.316803	0.0133235	0.0925602
ENSG00000170983	0	0	0	0	0	0	0	0	0	0	0	0	0	0	0.095	0	0.518489066	0.494418605	0.536458333	0.504	0.5196	39	0.016544443	0.024267905	0.008175	1	0	0	2	4	0	0	2	0	-0.2813	0.199898	0.364879	0.168905	-0.140131	0.196328	-0.0280883	0.367054	-0.308062	0.196328	0.140234	0.140028	-0.252608	-0.11227	0.142675
ENSG00000171671	0.35625	1.9	0.83125	0.83125	0.475	0.475	0.76	0.135714	0.475	0.475	0.633333	0.76	0.395833	0.285	0.665	0.57	0.524935512	0.521687463	0.533437014	0.5375	0.5116	88	0.01079855	0.0170792	0.030737	0	1	0	0	1	0	3	0	0	0.232491	0.260983	0.243128	0.319167	0.515236	0.115902	0.14286	0.483919	0.127601	0.0252607	0.390798	0.11128	0.358372	0.27956	-0.134549
ENSG00000171889	0	0	0.59375	0.11875	0	0	0.285	0	0	0	0	0.19	0.316667	0	0.095	0.19	0.374995194	0.569127517	0.37359488	0.399	0.3857	0	0.00734346	0.09600924	0.0169975	0	0	0	0	16	0	9	32	1	-0.249262	0.294391	0.422642	0.164668	0.293791	0.297256	0.345684	0.0245286	-0.00162196	-0.178678	0.326494	0.0713662	0.170683	0.0357621	-0.161957
ENSG00000172250	0.11875	0.095	0.2375	0	0	0.316667	0.19	0	0.158333	0.38	0	0.095	0.0791667	0	0.095	0.19	0.555583375	0.566590126	0.553710938	0.6265	0.5328	44	0.182613239	0.030515867	0.0357895	0	0	0	3	11	0	0	4	0	0.160287	-0.00611154	0.171195	-0.145345	0.335137	0.147059	0.40576	0.157864	0.305672	-0.138805	0.128301	-0.229254	-0.111877	0.0908532	-0.198473
ENSG00000172965	1.1875	2.85	0.59375	1.1875	0.7125	0.95	0.95	0.678571	0.158333	1.9	0.791667	0.38	0.554167	0	0.38	0.95	0.446505618	0.473176471	0.445724563	0.41	0.4644	63.5	0.056980662	0.115752319	0.0815455	1	0	0	0	76	0	31	63	1	0.54822	-0.189027	0.185789	0.270973	0.579457	-0.0281066	0.288148	0.259868	0.319058	0.332842	0.301037	-0.0561305	0.18949	0.42043	0.393569
ENSG00000173811	0	0.095	1.1875	0.11875	0.11875	0	0.19	0.0678571	0	0.095	0.316667	0.285	0.0791667	0	0.57	0.76	0.497322812	0.479205176	0.500581879	0.549	0.5186	0	0.198708748	0.100897933	0.126006	1	0	0	1	5	0	3	1	0	-0.235472	0.201222	0.54425	0.335573	0.330375	0.0676096	0.149556	0.337322	0.136504	0.235519	0.20803	-0.142439	0.273612	0.0408931	0.0272122
ENSG00000173867	0.475	2.85	0.35625	0.59375	0.475	0.475	0.285	0.203571	0.158333	0.095	0.2375	1.9	0.554167	0	0.475	0.76	0.456712673	0.473244147	0.456519616	0.451	0.425	0	0.625466695	0.094854267	0.162009	1	0	0	0	16	0	10	18	0	0.510419	0.206964	0.270976	0.279971	0.608613	0.344962	0.397478	0.241972	0.182227	0.0600901	0.278937	0.315564	0.239053	0.178919	0.109441
ENSG00000174171	0	0.38	0	0.11875	0.11875	1.58333	0.285	0	0	0.095	0.633333	0	0.0791667	0	0	0.285	0.56320249	0.602518478	0.495774648	0.6015	0.5654	51	0.039888168	0.035001167	0.131941	0	0	0	2	0	0	0	1	0	0.315069	-0.140326	-0.324386	0.0996912	0.116945	-0.109332	0.433349	0.124792	0.384406	0.290269	0.0746847	-0.101483	-0.216514	-0.163349	0.239704
ENSG00000174365	1.1875	2.85	2.375	1.1875	0.95	0.633333	1.9	0.339286	1.58333	0.57	1.58333	0.95	2.375	0.19	1.9	2.85	0.531998158	0.557056523	0.485956891	0.5375	0.4979	0	0.0508828	0.12194	0.0427765	0	0	0	0	0	0	0	0	0	0.0326409	-0.108446	0.19097	0.402376	0.178863	0.347635	0.0851853	0.119137	0.135895	-0.0266273	0.204143	0.193503	0.079941	0.195411	-0.18211
ENSG00000174403	0	0.665	0.59375	0.2375	0.83125	1.58333	0.095	0	0	0.19	0.0791667	0.285	1.58333	0.285	0.38	0.38	0.636553452	0.613776862	0.65698442	0.556	0.6072	64	0.046819037	0.087030868	0.023807	3	2	0	1	2	0	1	2	0	0.0734967	0.303724	0.0540743	0.0304606	0.0739652	-0.0429315	0.346925	0.238451	0.536593	0.0666178	0.391564	-0.261644	-0.172593	-0.525928	0.00150616
ENSG00000174680	0.2375	0.095	0.35625	0.11875	0	0	0.095	0	0	0.285	0.0791667	0.095	0.158333	0	0.095	0	0.40415719	0.437593985	0.401089805	0.4155	0.4052	0	0.189071411	0.1078649	0.15988	0	0	0	1	8	0	2	0	0	0.146742	-0.0721568	0.693191	0.613409	0.54673	0.098301	0.0183156	0.305319	0.0167398	-0.0167645	0.500649	0.141528	0.400358	0.252416	0.0984614
ENSG00000175061	80.75	34.2	20.1875	68.875	61.75	17.4167	33.25	27.1429	25.3333	48.45	58.5833	78.85	54.625	17.1	30.4	48.45	0.523421231	0.512902368	0.524516594	0.537	0.5233	66.90909091	0.108656865	0.077854889	0.0478575	1	0	0	1	22	0	13	3	0	0.520329	-0.397669	0.428467	0.517017	0.646539	0.385409	0.267897	-0.109795	-0.135394	0.196758	0.14591	0.543047	0.373157	0.175516	0.400365
ENSG00000175147	0	0.095	0.11875	0.11875	0.35625	0	0.285	0	0	0.095	0.0791667	0.57	0.395833	0	0.095	0	0.490602706	0.520422535	0.484292101	0.513	0.4892	0	0.020978198	0.037155472	0.068884	0	0	0	1	24	0	7	14	0	0.0121806	-0.0131383	0.318273	0.30398	0.383792	0.092603	0.305585	-0.116912	-0.162196	0.260351	0.405328	0.228893	0.442848	-0.127613	-0.0424739
ENSG00000175611	0.35625	0.95	0.83125	0.35625	1.1875	0.475	0.665	0.271429	0.475	0.19	0.633333	0.76	0.633333	0.19	0.76	0.95	0.422349182	0.456666667	0.42078157	0.4575	0.4594	73	0.075017707	0.11101325	0.107105	0	3	0	2	29	0	20	48	0	0.0734421	0.0971496	0.158402	0.051225	0.237991	0.179735	0.188148	0.105734	0.252587	0.198965	0.266273	0.00590848	0.276833	-0.0170245	-0.0669745
ENSG00000175772	0.35625	0.475	7.125	1.1875	0.59375	0.158333	1.9	0	0.158333	0.38	0.316667	0.38	0.791667	0.095	0.57	0.95	0.471681891	0.494953136	0.461797581	0.5275	0.4686	0	0.120224075	0.196128	0.100543	0	1	0	0	1	0	1	0	0	0.0355031	0.0901047	0.511439	0.295339	0.502579	0.382743	0.381832	0.137345	0.207659	0.0213864	0.651917	0.060383	0.2369	0.114391	0.0945377
ENSG00000175773	0	0.095	0	0.11875	0	0	0.19	0.0678571	0.158333	0.19	0.0791667	0	0.0791667	0	1.9	0.19	0.439203744	0.52435312	0.436602857	0.654	0.4539	41	0.200658627	0.093618626	0.227386	0	0	0	0	37	0	16	25	0	-0.166722	-0.357053	0.0797581	0.30398	0.0250299	0.303616	0.256175	-0.107742	-0.322876	0.322592	-0.165471	0.157648	-0.322831	0.149641	-0.170668
ENSG00000175967	0	0.095	0.11875	0.11875	0	0.316667	0	0	0	0.095	0	0.095	0	0	0	0	0.395886889	0.437250554	0.389770492	0.4545	0.4432	0	0.11438875	0.068815933	0.106181	0	0	0	0	7	0	4	0	0	0.470754	0.477898	0.195712	0.110948	0.511501	-0.130095	0.138803	0.600909	0.38207	-0.128395	0.360525	-0.166413	0.238259	0.113173	0.0224925
ENSG00000176075	0	0	0	0	0	0	0	0	0	0	0	0	0	0	0	0	0.467620482	0.483443709	0.462962963	0.4195	0.3884	0	0.066656667	0.10255595	0.064978	0	1	0	0	0	0	0	0	0	0	0	0	0	0	0	0	0	0	0	0	0	0	0	0
ENSG00000176320	0.59375	0.57	0.35625	0.35625	0.2375	0.316667	0.38	0.135714	0.158333	0.19	0.2375	0.38	0.2375	0	0.475	0.19	0.327233042	0.425212606	0.277735658	0.356	0.3603	0	0.1160366	0.134051	0.119492	1	0	0	0	0	0	0	1	0	0.418708	0.208009	0.414076	0.253343	0.585065	0.234643	0.187547	0.479138	-0.0221732	0.00962257	0.597339	0.382858	0.404446	0.381483	0.271862
ENSG00000176728	0	0.95	0	0	0	3.16667	0	0.0678571	0.633333	0.855	0	0	1.58333	0.38	0.665	0	0.398987878	0.469898117	0.397849036	0.3495	0.3842	64	0.137237198	0.15360615	0.117959	0	1	0	0	66	0	33	33	0	-0.0244556	-0.087294	-0.332174	0.033158	-0.367839	-0.212371	0.0133913	-0.0110857	-0.0298453	0.160458	-0.215518	-0.100532	-0.45969	-0.325089	-0.264083
ENSG00000176754	0	0	0	0.11875	0	0	0	0	0	0	0	0	0	0	0.38	0	0.480099785	0.503437335	0.473729792	0.491	0.4904	0	0.151556894	0.084178525	0.064381	0	0	0	0	3	0	2	0	0	0.0513581	0.29197	0.41764	0.34307	0.140714	0.40197	0.0166667	0.458792	-0.29656	0.0179222	0.358445	0.357917	-0.157576	0.085834	0.345147
ENSG00000176840	0.11875	0.095	3.5625	0.11875	0.11875	0	0.095	0.0678571	0	0	0.0791667	0.095	0.0791667	0.095	3.8	0.095	0.515321155	0.537366548	0.504405286	0.5165	0.4938	0	0.05692562	0.0653439	0.096195	0	0	0	0	3	0	0	1	1	-0.00905797	0.396936	0.609304	0.132949	0.353462	0.266421	-0.0670805	0.446254	0.153305	-0.144499	0.710455	0.0736463	0.311054	0.18377	0.317
ENSG00000177112	0.11875	0.855	0.83125	0	0	0.158333	0.095	0.475	0	0.095	0.158333	0.19	0.0791667	0.095	13.3	0.095	0.423620463	0.502494654	0.421687799	0.5205	0.418	0	0.19193507	0.151213797	0.086035	0	0	0	0	17	0	4	19	0	-0.233762	0.501155	0.253363	0.0575496	0.00520862	-0.501885	-0.290838	0.612447	0.0312287	0.249453	-0.0439336	-0.307826	0.315214	0.266032	-0.062123
ENSG00000177133	0.11875	0.095	2.375	0.2375	0.11875	1.58333	6.65	0	0	0.475	0.158333	0.095	0.158333	0	0.76	0.95	0.617930409	0.626428571	0.603164753	0.4835	0.542	0	0.112990025	0.088862933	0.24148	1	0	0	0	1	0	0	0	0	-0.030438	0.223082	0.39852	0.0958395	0.311394	0.185049	0.522611	0.390464	0.326686	0.0325687	0.52332	-0.186255	-0.135556	-0.0740744	0.309516
ENSG00000177337	1.1875	2.85	1.1875	2.375	2.375	3.16667	2.85	1.35714	0.633333	2.85	2.375	1.9	7.125	0.76	1.9	8.55	0.483228738	0.510213777	0.460651828	0.464	0.4651	0	0.256625125	0.391714667	0.239339	0	0	0	1	1	0	0	1	0	0.162203	-0.166931	-0.0155904	0.208489	0.262422	0.025223	0.71026	-0.0500374	0.299267	0.428049	0.0482204	-0.11704	-0.253159	-0.228659	0.134348
ENSG00000177338	0	0	0	0	0	0	0	0	0	0	0	0	0	0	0.095	0	0.488815848	0.488170347	0.488826489	0.4965	0.529	0	0.030376818	0.07258625	0.177682	1	0	0	0	25	0	12	15	0	-0.2813	0.199898	0.364879	0.168905	-0.140131	0.196328	-0.0280883	0.367054	-0.308062	0.196328	0.140234	0.140028	-0.252608	-0.11227	0.142675
ENSG00000177369	0.2375	0.855	0.475	0.475	0.35625	0.158333	0.19	0.135714	0.158333	0.095	0.395833	0.285	0.0791667	0.095	2.85	0.285	0.497793553	0.511102454	0.493445335	0.5015	0.501	0	0.046271512	0.061146728	0.063439	0	0	0	2	11	0	0	2	0	0.243704	0.312825	0.396157	0.325427	0.367529	0.171344	-0.158284	0.652053	0.120944	0.0864107	0.435746	0.157818	0.36068	0.310421	0.239699
ENSG00000177406	3.5625	2.85	0.83125	4.75	1.1875	1.58333	0.95	2.71429	1.425	0.95	0.7125	1.9	2.375	0.95	0.855	9.5	0.463645783	0.514447592	0.457522366	0.4975	0.4765	55	0.114649264	0.128394556	0.065779	0	0	0	1	23	0	0	19	0	0.522964	0.0045119	0.0118256	0	0.413285	0.358937	0.248521	-0.147214	0.0471978	-0.0738553	-0.0531758	0.274337	0.0739099	0.431634	0.102192
ENSG00000177410	26.125	30.4	21.375	27.3125	24.9375	6.33333	11.4	28.5	7.91667	53.2	38	43.7	30.875	7.6	16.15	18.05	0.457377143	0.51359786	0.449144797	0.6485	0.4782	0	0.070975367	0.1125628	0.127943	0	0	0	0	6	0	4	4	0	0.156575	-0.380882	0.374356	0.685892	0.397351	-0.220913	-0.0634221	-0.063753	-0.173529	0.519883	-0.204713	0.132353	0.511424	0.154754	0.0209775
ENSG00000177553	0	0	0	0	0	0	0	0	0	0	0	0	0	0	0.095	0	0.572552104	0.557815846	0.613333333	0.573	0.5434	0	0.0300863	0.0190278	0.0358945	0	0	0	1	1	0	0	0	0	-0.2813	0.199898	0.364879	0.168905	-0.140131	0.196328	-0.0280883	0.367054	-0.308062	0.196328	0.140234	0.140028	-0.252608	-0.11227	0.142675
ENSG00000177640	0.11875	0.095	1.06875	0.35625	0.2375	0.158333	0.57	0	0	0.475	0.0791667	0.57	0.316667	0	1.9	0.475	0.3826209	0.405801435	0.381109313	0.559	0.3821	0	0.2343083	0.2288859	0.420231	1	0	0	0	38	0	18	42	0	-0.0734421	0.268103	0.689121	0.195991	0.553588	0.284765	0.517038	0.309012	0.0753331	0.107989	0.494825	-0.0295424	0.15174	-0.00962253	0.0692321
ENSG00000177738	2.375	2.85	0.475	1.1875	0.83125	0.633333	0.475	1.35714	0.475	0.57	2.375	0.855	0.791667	0.665	2.85	0.95	0.433309437	0.511853448	0.428955438	0.426	0.4641	0	0.06472686	0.033772538	0.111426	0	0	0	2	13	0	4	3	0	0.172107	0.0331363	0.240563	0.42539	0.125648	-0.0406807	-0.208889	0.357411	-0.11817	0.351333	-0.0724855	0.227476	0.132495	0.253887	0.365726
ENSG00000177757	0.11875	0.285	0.11875	0.2375	0.2375	0.158333	0.095	0.0678571	0.158333	0	0.0791667	0.095	0.158333	0	0.19	0.19	0.485204702	0.502824859	0.419230769	0.434	0.4478	0	0.0805168	0.0913346	0.121051	2	0	0	0	0	0	1	0	0	0.513012	0.064911	0.0949564	0.19122	0.277042	0.541149	0.159615	0.202985	0.158405	0.0177912	0.429954	0.365663	0.00296739	0.109052	0.205143
ENSG00000177788	0.2375	0.285	0.95	0.83125	0.2375	0.316667	0.665	0	0.316667	0.285	0.2375	0.76	0.316667	0.665	0.76	0.95	0.44304989	0.465800866	0.440783231	0.464	0.4386	0	0.0608436	0.06764225	0.0334085	1	2	0	1	4	0	1	5	0	-0.111775	0.49322	0.292943	-0.00820289	0.306617	0.363309	0.346732	0.314136	0.246301	-0.489612	0.285298	-0.0727032	-0.177699	-0.0728641	-0.288752
ENSG00000177822	0.83125	0.19	0.11875	0.95	0.11875	0	0.095	0	0	0.285	0.2375	0.095	0.158333	0.095	0.095	0.38	0.393568232	0.522968834	0.390860322	0.394	0.3534	47	0.245441925	0.296822242	0.038033	3	0	0	2	65	0	24	69	0	0.403295	-0.329807	0.520885	0.67789	0.608664	0.256155	0.155859	0.227887	0.373257	0.0178713	0.326151	0.108557	0.102836	0.151273	0.347737
ENSG00000177993	0	0	0	0	0	0	0	0	0	0	0	0	0	0	0	0	0.48301945	0.479723502	0.484679666	0.4515	0.4487	0	0.347397687	0.219282	0.171858	0	0	0	2	4	0	0	0	0	0	0	0	0	0	0	0	0	0	0	0	0	0	0	0
ENSG00000178107	0	0	0	0.2375	0	0	0	0	0	0	0	0	0.0791667	0	0.19	0	0.408266944	0.424581006	0.407563531	0.452	0.4501	0	0.07224075	0.183151	0.092478	1	0	0	0	3	0	2	3	0	0.0238352	0.107786	0.361059	0.516091	0.0604477	0.449371	0.0973634	0.189218	-0.323589	0	0.324066	0.474597	-0.207555	-0.0908053	0.279151
ENSG00000178130	0	0	0	0	0	0	0	0	0	0	0	0	0	0	0	0	0.567747298	0.577200577	0.554901961	0.568	0.5118	51	0.00672911	0.006969925	0.0880745	0	0	1	0	0	1	0	0	0	0	0	0	0	0	0	0	0	0	0	0	0	0	0	0
ENSG00000178193	0.11875	0.38	0.59375	0.2375	0	0.316667	0.19	0	0.158333	0.19	0.2375	0.19	0	0	0.38	0.19	0.395388679	0.431761787	0.393168219	0.353	0.3642	0	0.061296	0.190674333	0.12862	1	1	0	0	2	0	3	0	0	0.19596	0.401679	0.290666	0.312567	0.329136	-0.0232062	0.00824663	0.814647	0.263115	-0.0179661	0.33387	-0.0777385	0.112371	0.188034	0.0274182
ENSG00000178248	0	0	0.11875	0	0	0	0	0	0	0	0	0.095	0.2375	0	0.95	0.095	0.411648925	0.507604563	0.405155037	0.4065	0.4835	0	0.012010801	0.038229573	0.0671275	0	0	0	0	3	2	0	2	0	-0.314631	0.253699	0.541759	0.300471	0.0967281	0.250961	0.144516	0.176851	0.00178994	-0.0483997	0.102177	0.0250592	-0.0197329	-0.209887	-0.167788
ENSG00000178412	0	0	0.11875	0	0	0	0	0	0	0	0	0	0	0.095	0.285	0	0.447523152	0.600360036	0.443246783	0.5855	0.5356	0	0.013367132	0.076078075	0.046406	0	0	0	0	11	0	5	16	0	-0.543876	0.510335	0.315657	-0.0455374	-0.272015	-0.14691	-0.335363	0.485007	0.146694	-0.263573	0.29598	-0.35379	-0.142694	-0.218365	-0.12309
ENSG00000178440	0.95	1.9	0.2375	0.59375	0	0.475	0.475	0	0	0.19	0.0791667	0.95	0	0	0.095	0.285	0.433753094	0.403656821	0.436247086	0.3815	0.4346	0	0.015857937	0.0336182	0.0563795	0	0	0	1	3	0	0	1	0	0.587129	0.269056	0.265195	0.118715	0.798154	0.123517	0.3666	0.490597	0.239195	-0.110791	0.36007	0.145012	0.33112	0.494432	0.0929172
ENSG00000178457	0.83125	0.95	0.11875	0.83125	1.1875	1.26667	0.095	0	0	0.095	0	0	0.158333	0	0.38	0.475	0.398946409	0.39538715	0.39917962	0.329	0.3631	63	0.45458715	0.0607611	0.249395	0	0	0	1	5	0	1	2	0	0.590883	0.14558	0.212006	0.0548495	0.403191	0.305423	0.352356	0.371527	0.475401	0.0741101	0.661002	0.052324	-0.0561855	0.0142337	0.538463
ENSG00000178803	0	0.285	0	0.11875	0.11875	0.158333	0.76	0.0678571	3.16667	0.095	0.395833	0.095	0	0.095	1.9	0	0.468065403	0.578385093	0.460885454	0.5415	0.6166	0	0.131632033	0.1371554	0.110215	1	0	0	0	40	0	0	23	0	0.052279	-0.126615	-0.465741	-0.0889403	-0.274568	0.0744637	-0.0290838	0.0224889	-0.398538	0.13329	-0.0811654	0.324184	-0.216104	-0.0566342	-0.100003
ENSG00000178977	0.7125	1.9	0.35625	0.59375	0.59375	0.791667	0.665	5.42857	0.791667	0.855	7.125	0.665	1.58333	0.19	0.57	0.95	0.546443269	0.529298751	0.573484848	0.4735	0.5011	0	0.0782047	0.09125484	0.092526	1	0	0	1	0	0	0	1	0	0.111029	-0.48467	-0.276957	0.307409	-0.132744	-0.222878	-0.0606061	-0.263006	-0.14591	0.476015	-0.620664	0.0766398	0.0310192	0.170606	-0.0405461
ENSG00000179136	0.59375	0.95	1.1875	0.83125	0.2375	0.95	0.665	0.339286	0.316667	0.95	0.475	0.855	0.316667	0.19	0.855	0.665	0.4003739	0.401759531	0.400321203	0.403	0.4211	0	0.24658966	0.082173525	0.251662	0	0	0	1	31	0	7	27	0	0.268745	0.391148	0.441483	0.220654	0.571751	-0.110289	0.199407	0.69747	0.292687	0.109549	0.322726	-0.217298	0.262964	0.289631	-0.00903697
ENSG00000179141	0	0.095	0.11875	0	0	0.158333	0	0	0	0	0	0	0	0	0	0	0.468839673	0.489676665	0.463987663	0.3835	0.4169	0	0.066445548	0.05068466	0.043747	2	1	0	0	2	0	2	2	0	0.229685	0.505936	-0.0756711	-0.127938	0.0690831	-0.311103	-0.101691	0.582879	0.543629	-0.133947	0.332707	-0.366734	0.142694	0.0583749	-0.0439608
ENSG00000179219	0.11875	0.38	0.2375	0.35625	0.2375	0.316667	0.285	0.0678571	0.158333	0.19	0.2375	0.475	0.158333	0	0.285	0.285	0.557551564	0.550446999	0.565277778	0.5475	0.5361	0	0.007557735	0.121186	0.016042	0	0	0	1	2	0	0	1	0	0.431228	0.332858	0.11647	0.132441	0.588158	0.166051	0.487754	0.425374	0.139159	0.126021	0.263903	0.161366	0.173592	0.123147	0.00301681
ENSG00000179406	0.475	0.95	0.59375	0.83125	0.59375	0.475	0.95	0.0678571	0.791667	0.475	0.791667	0.95	0.791667	0.095	1.9	0.76	0.494603677	0.583970144	0.469035998	0.5285	0.4964	18	0.07477425	0.087001136	0.015015	0	0	0	1	22	0	6	4	0	0.110367	-0.0370949	0.0900323	0.358959	0.277128	0.37176	0.252426	0.0928145	-0.338546	0.097401	0.148704	0.528607	0.112354	0.110866	-0.206514
ENSG00000179447	0	0	0	0.2375	0	0	0	0	0	0.095	0	0.19	0.0791667	0	0.19	0	0.444544272	0.458915595	0.443909544	0.4145	0.431	0	0.051878888	0.067708057	0.150192	0	1	0	0	4	0	9	5	0	0.133943	0.0438042	0.497809	0.51278	0.422737	0.305635	0.299804	0.154293	-0.343669	0.124584	0.126377	0.374098	-0.00538171	-0.0896952	0.0547135
ENSG00000179452	0	0.57	0.11875	0	0	0.633333	0	0	0	0	0	0	0	0	0.095	0.095	0.50293189	0.482625483	0.505617978	0.492	0.4552	0	0.084802667	0.0281584	0.0463745	0	0	0	2	2	0	0	0	0	0.114166	0.511049	0.0870044	-0.0611737	0.0931456	-0.104866	0.0655259	0.657776	0.542353	-0.0295776	0.250065	-0.370518	-0.10584	0.0233208	-0.0364756
ENSG00000179523	2.375	2.85	5.9375	2.375	3.5625	1.58333	3.8	0.678571	0.633333	1.9	2.375	2.85	4.75	0.95	2.85	7.6	0.440364125	0.481681682	0.418652359	0.3265	0.3817	73	0.241423578	0.119262467	0.780685	0	0	0	0	11	0	1	2	0	-0.0936108	0.0754217	0.455155	0.228996	0.392307	0.219261	0.399112	0.0671143	0.325449	0.112594	0.444449	-0.0769244	0.216458	-0.0489255	0.0256238
ENSG00000179676	0	0	0	0	0	0	0	0	0	0	0	0	0	0	0.95	0	0.386210194	0.420289855	0.385691382	0.348	0.3637	0	0.020340438	0.088590375	0.0813475	1	1	0	0	14	0	13	8	0	-0.2813	0.199898	0.364879	0.168905	-0.140131	0.196328	-0.0280883	0.367054	-0.308062	0.196328	0.140234	0.140028	-0.252608	-0.11227	0.142675
ENSG00000179743	1.1875	1.9	2.375	1.06875	0.83125	1.58333	0.95	1.35714	0.475	0.76	1.58333	0.95	0.791667	0.95	1.9	2.85	0.504753547	0.611807521	0.481117757	0.5095	0.4948	0	0.5303349	0.139413	0.057484	0	0	0	0	15	0	0	1	0	-0.0630564	0.568589	0.293857	0.081663	0.1153	-0.16716	-0.127408	0.729715	0.423933	0.0207101	0.164202	-0.336783	0.0917841	0.26795	0.209201
ENSG00000179818	1.1875	1.9	0.95	1.1875	0.7125	0.633333	0.95	0.610714	0.633333	0.76	1.58333	0.95	0.791667	0.285	1.9	0.95	0.458391861	0.476069117	0.45553367	0.5665	0.5285	35.5	0.189242843	0.1561188	0.137116	0	0	0	1	72	0	9	40	0	0.26846	-0.0204401	0.474716	0.644783	0.48516	0.229004	0.0320186	0.521707	-0.010394	0.138295	0.336071	0.353394	0.2634	0.334831	0.223156
ENSG00000179935	0.35625	0.57	0.83125	0.35625	0.11875	0.316667	0.285	0.0678571	0.158333	0.19	0.395833	0.285	0.158333	0.095	0.475	0.285	0.434046669	0.465405545	0.406618314	0.4315	0.4304	0	0.071480102	0.155857075	0.140249	1	3	0	0	2	0	6	6	0	0.305638	0.27714	0.431533	0.472903	0.425724	0.0983732	-0.0725927	0.810132	0.265881	-0.108728	0.467458	0.112261	0.232421	0.285715	0.196408
ENSG00000180139	0.83125	7.6	0.59375	4.75	1.1875	0.316667	0.665	0.0678571	0	0.665	0.791667	2.85	10.2917	0.095	1.9	0.475	0.434230815	0.468111844	0.413681402	0.457	0.4113	0	0.12984228	0.058541175	0.06615	1	0	0	2	4	0	1	1	0	0.336292	-0.11855	0.390118	0.642018	0.494109	0.198231	0.236901	0.156532	-0.0706402	0.263817	0.410464	0.435615	0.282449	-0.011062	0.199433
ENSG00000180279	0	0.38	0.11875	0	0.11875	0	0	0.135714	0.158333	0	0	0.095	0.0791667	0	1.9	0.095	0.514040172	0.591101695	0.50133861	0.4725	0.5123	0	0.036407923	0.060956178	0.0736745	0	0	0	1	3	0	0	0	0	-0.15599	0.104265	0.0731988	-0.0007728	-0.179265	0.0585159	-0.384	-0.00465064	-0.247558	0.273331	-0.14013	0.0522792	0.268909	0.228843	-0.321956
ENSG00000180422	0	0.475	0.2375	0.11875	0	0	0	0.0678571	0	0.095	0.316667	0.095	0.0791667	0	0.095	0	0.593529412	0.58242868	0.63213345	0.5775	0.5844	0	0.0201838	0.02812835	0.0161445	0	0	0	0	0	0	1	0	0	0.0402205	0.0973659	0.358095	0.736892	0.23735	-0.306932	-0.346002	0.520159	-0.0215614	0.294593	0.0678644	0.0123208	0.441444	0.192939	-0.0674764
ENSG00000180458	0	0.095	0.2375	0.11875	0	0.475	0	0.0678571	0	0	0	0.19	0	0	0.57	0.095	0.423284711	0.400367309	0.595402299	0.425	0.432	0	0.101249005	0.00854023	0.175402	1	0	0	1	0	0	0	1	0	0.112117	0.787108	0.355299	0.00079014	0.280044	0.0401483	0.0827804	0.723551	0.149352	-0.0425099	0.238528	-0.102188	0.103202	0.153621	0.0792914
ENSG00000180712	0.2375	0.38	0.11875	0.11875	0.11875	0.158333	0.095	0	0.316667	0.095	0.158333	0.095	0.0791667	0	0.095	0.095	0.461503555	0.480237994	0.457447787	0.4195	0.4186	0	0.025101235	0.045542867	0.0950105	0	1	0	2	4	0	4	0	0	0.735023	-0.190367	-0.106703	0.192936	0.25811	0.273318	-0.186492	0.324284	0.191941	-0.201234	0.236525	0.371885	0.181845	0.278779	0.165012
ENSG00000180769	0.7125	0.665	5.9375	1.1875	2.375	1.425	1.9	0.203571	0.158333	1.9	0.395833	1.9	1.58333	0.475	1.9	1.9	0.382621283	0.380944704	0.382885284	0.567	0.4159	0	0.270389986	0.203495783	0.324929	0	0	0	0	11	0	7	11	0	-0.0554753	0.205482	0.602891	0.00750223	0.494449	0.16145	0.51351	0.171561	0.340336	0.164439	0.571053	-0.25973	0.185505	-0.195977	0.127758
ENSG00000180846	0	0.19	0	0	0	0	0	0	0	0.285	0.0791667	0	0	0	1.9	0	0.628891051	0.62332838	0.63943662	0.587	0.6167	0	0.01097269	0.01582505	0.0323845	0	0	0	2	1	0	0	0	0	-0.0747107	-0.262993	0.208145	0.535986	0.015467	-0.259264	-0.11626	0.372999	-0.0637546	0.535941	-0.0977076	-0.0946659	-0.0968116	-0.0677681	-0.0295272
ENSG00000180910	0	0	0	0	0	0	0	0	0	0	0	0	0	0	0	0	0.388665512	0.440860215	0.387351065	0.4205	0.3878	0	0.047633976	0.0554616	0.0130855	2	0	0	1	4	0	3	20	0	0	0	0	0	0	0	0	0	0	0	0	0	0	0	0
ENSG00000181097	0.11875	0.855	0.11875	0.2375	0.2375	0.158333	0.19	0.203571	0.158333	0.19	0.158333	0.285	0.158333	0.19	0.57	0.475	0.580530973	0.575140092	0.616161616	0.579	0.5918	0	0.03870525	0.0275185	0.0303415	2	0	0	1	1	0	0	1	0	-0.0179377	0.150232	0.0432533	0.00448776	0.231586	-0.0201203	0.262697	0.0540139	-0.0773864	0.469474	-0.104328	-0.0654808	0.0186437	0.0954556	-0.162248
ENSG00000181123	0	0.095	0.11875	0.11875	0	0	0	0	0.158333	1.9	0	0.285	0.0791667	0	0	0	0.51075053	0.541701073	0.505759371	0.491	0.5026	0	0.125515863	0.158064514	0.096743	1	1	0	1	21	0	4	1	0	0.305468	-0.17035	0.196691	0.379061	0.430135	0.125075	-0.0268414	-0.0261638	-0.100561	-0.101522	-0.0487305	0.180037	0.316169	0.144674	-0.481739
ENSG00000181171	0	0	0	0	0	0	0	0	0	0	0	0	0	0	0.095	0	0.412445935	0.452699784	0.41073072	0.426	0.4048	0	0.06312464	0.10163884	0.0563665	1	0	0	2	13	2	9	19	0	-0.2813	0.199898	0.364879	0.168905	-0.140131	0.196328	-0.0280883	0.367054	-0.308062	0.196328	0.140234	0.140028	-0.252608	-0.11227	0.142675
ENSG00000181211	0	0	0.11875	0	0	0	0	0	0	0	0	0	0	0	0.19	0	0.400733021	0.420880914	0.39988033	0.3865	0.4434	0	0.127017371	0.08634775	0.198058	1	0	0	0	8	0	2	22	1	-0.353087	0.448382	0.571372	0.169608	-0.0511686	0.056327	-0.271795	0.574779	0.0102262	-0.0396849	0.396849	-0.14061	0.0922395	0.00896773	0.0520976
ENSG00000181798	0.35625	0.57	0.83125	0.59375	0.11875	0.316667	0.38	0.203571	0.316667	0.19	0.395833	0.95	0.395833	0	1.9	0.475	0.427798444	0.471138846	0.415803109	0.458	0.4436	90	0.11537611	0.1227615	0.126988	0	0	0	3	2	0	0	2	0	0.106509	0.349907	0.504059	0.48557	0.443626	0.29351	0.0782866	0.510776	-0.0795288	-0.0663717	0.234513	0.313697	0.284871	0.275277	-0.0510203
ENSG00000181800	0.7125	0.285	0.35625	0.2375	0.2375	0.475	0	0.135714	0	0.475	0.395833	0.095	0.0791667	0	0.665	0	0.467387742	0.463128039	0.48542024	0.4205	0.4493	0	0.0302097	0.00522127	0.141621	0	0	0	0	0	0	0	0	0	0.351717	0.0703519	0.522688	0.404925	0.273209	-0.0846977	-0.156253	0.682124	0.13502	0.234033	0.370738	0.0267073	0.157624	0.0877343	0.606227
ENSG00000181995	0	0	0	0	0	0	0	0	0	0	0	0	0	0	35.15	0	0.389741507	0.458494957	0.388477718	0.4455	0.4013	0	0.104920969	0.1591388	0.0697935	1	0	0	0	8	0	11	31	0	-0.2813	0.199898	0.364879	0.168905	-0.140131	0.196328	-0.0280883	0.367054	-0.308062	0.196328	0.140234	0.140028	-0.252608	-0.11227	0.142675
ENSG00000182057	0.2375	0.38	0.11875	0	0	0	0.19	0.0678571	0.475	0.19	0.0791667	0.095	0.158333	0	0.285	0.095	0.577516532	0.588559614	0.573503631	0.6435	0.5153	0	0.265107667	0.1151645	0.259563	0	0	0	0	6	0	0	1	0	0.0372582	-0.422868	0.12491	0.271441	0.0979988	0.257808	-0.101936	-0.0972326	-0.314553	0.0505215	-0.0742963	0.31752	0.101861	0.36209	-0.391553
ENSG00000182109	0.475	2.85	1.1875	0.83125	0.59375	0.316667	0.665	0.0678571	0.475	0.285	1.58333	1.9	0.475	0.095	0.95	3.8	0.488915844	0.580254985	0.475514413	0.6	0.5612	61	0.110495789	0.110166367	0.18698	0	0	0	0	8	0	0	9	0	0.198519	0.0917419	0.274945	0.373611	0.473802	0.228952	0.170118	0.340525	0.22419	0.0206795	0.140325	0.144543	0.264597	0.168514	-0.11722
ENSG00000182165	4.75	6.65	3.5625	7.125	11.875	4.75	5.7	4.75	19	7.6	4.75	4.75	11.875	2.85	6.65	4.75	0.389384456	0.492668622	0.383900768	0.331	0.4029	91	0.260848967	0.196457	0.366463	0	1	0	0	2	0	7	5	0	0.308362	-0.624541	-0.0628997	0.313911	0.0461593	0.480865	0.166845	-0.445972	-0.409835	0.327897	0.042407	0.541406	-0.0765405	-0.056837	-0.00231135
ENSG00000182366	0	0.19	0.59375	0	0.11875	0	0	0	0	0	0.0791667	0	0	0	0.095	0.095	0.507868581	0.50717281	0.509030593	0.5075	0.5001	63	0.035344837	0.026498	0.0299915	0	1	0	0	2	0	1	0	0	-0.0662603	0.14488	0.293272	0.219331	0.0736331	-0.105026	-0.238353	0.42974	0.453314	0.231226	0.303219	-0.312922	0.251739	0.00932367	0.0318838
ENSG00000182376	0.11875	0.57	0.475	0.2375	0.11875	0.316667	0.19	0.0678571	0.158333	0	0.0791667	0.285	0.0791667	0.095	0.19	0.19	0.642857143	0.63181412	0.676075269	0.647	0.6386	0	0.03319455	0.0200054	0.0474925	0	0	0	0	1	0	0	0	0	0.373145	0.599466	0.0606959	-0.131403	0.427941	0.179735	0.173334	0.542818	0.319058	-0.317309	0.451185	0.0457907	0.221318	0.256847	-0.130186
ENSG00000182586	0	0.095	0.35625	0	0	0.158333	0.095	0	0	0.095	0.0791667	0.095	0.158333	0	0.38	0.095	0.49452667	0.549499444	0.492422952	0.4645	0.436	0	0.02702189	0.0849658	0.104475	0	0	0	0	5	0	6	7	0	-0.200457	0.287247	0.329251	0.212179	0.114454	-0.0515036	0.323336	0.39854	0.194965	0.132987	0.212933	-0.205711	-0.105391	-0.240015	-0.139212
ENSG00000182648	1.1875	0.95	2.375	1.1875	1.1875	1.58333	0.95	0.610714	0.95	0.855	0.791667	0.76	0.633333	0.475	2.85	1.9	0.440279237	0.50580222	0.438700264	0.442	0.443	0	0.058441027	0.090741767	0.0644225	0	0	0	1	25	0	27	24	0	0.31798	0.295653	0.477394	0.0416357	0.36566	0.50519	0.192879	0.572708	0.34616	-0.136298	0.602969	0.0384622	-0.0444777	0.145294	0.400937
ENSG00000182873	0.95	2.85	2.375	1.1875	0.95	0.158333	0.95	0.407143	0	1.9	1.58333	3.8	0.554167	0.19	1.9	1.9	0.577812018	0.594579008	0.544083527	0.6135	0.5993	0	0.017668667	0.013039965	0.0141175	0	0	0	0	0	0	1	0	0	0.090639	0.1252	0.610827	0.481785	0.6573	-0.0918528	0.118695	0.457868	0.224856	0.282966	0.185187	-0.139056	0.474429	0.226836	-0.123597
ENSG00000183242	0	0.095	0	0.11875	0.35625	0.475	0.855	0	0	0.19	0.316667	6.65	0.2375	0	0.95	0	0.447187339	0.499730264	0.430670963	0.6615	0.5611	0	0.177096046	0.051953553	0.397785	0	0	0	0	13	0	1	0	0	0.052325	0.0546587	0.0401025	0.0629884	0.172262	0.0362925	0.535348	0.0570871	-0.262733	0.375778	0.157267	0.253673	-0.0226995	-0.351843	0.166159
ENSG00000183385	0	0	0	0	0	0	0	0	0	0	0	0	0	0	0	0	0.458012596	0.449152542	0.460930233	0.4805	0.4381	0	0.007667998	0.003545853	0.0058035	0	0	1	0	0	1	0	0	0	0	0	0	0	0	0	0	0	0	0	0	0	0	0	0
ENSG00000183535	0	0	0	0	0	0	0.095	0	0	0	0	0.095	0	0	0	0	0.606722689	0.624891462	0.573684211	0.5885	0.6043	79	0.027171243	0.02721065	0.0261525	0	0	0	0	1	0	0	0	0	-0.102945	0.125409	-0.0821735	-0.309065	0.307696	0	0.472847	-0.268656	-0.327968	0.0205282	-0.0205282	0.163984	0.308151	0.143804	-0.292397
ENSG00000183674	0	0	0.11875	0	0	0	0	0	0	0	0	0	0	0	0.095	0	0.433096085	0.423218997	0.438120805	0.3765	0.4369	0	0.064966075	0.0640086	0.094656	0	0	0	0	4	0	1	3	0	-0.345383	0.469237	0.576497	0.159328	-0.0307012	0.0256032	-0.302564	0.579934	0.0715834	-0.0832103	0.422452	-0.186628	0.153732	0.0320276	0.0312586
ENSG00000183822	0	0.095	0	0	0	0	0	0.0678571	0	0	0.0791667	0	0	0	0	0	0.51265713	0.511494253	0.512721948	0.5025	0.494	0	0.049959857	0.0561006	0.0772985	0	0	0	0	12	0	3	11	0	-0.0736725	-0.0879888	-0.28755	0.240698	-0.254744	-0.596281	-0.517108	0.117446	-0.107863	0.488259	-0.39752	-0.112177	0.324305	0.319981	-0.0483569
ENSG00000184068	0.59375	1.9	1.1875	0.7125	0.475	0.791667	1.9	0.610714	1.26667	0.665	1.58333	0.95	0.7125	0.095	0.95	0.665	0.560707041	0.575443292	0.465367965	0.4635	0.5223	0	0.2781795	0.374974	0.118158	3	0	0	3	5	0	0	2	0	0.0333334	-0.00225595	-0.179601	0.21794	0.0317344	-0.000738553	-0.0325444	0.181415	-0.216815	0.0398819	-0.021418	0.256638	0.200296	0.236512	-0.341891
ENSG00000184274	0	0	0	0	0	0	0	0	0	0.095	0	0.095	0	0	0.095	0.095	0.624775583	0.620749031	0.628252788	0.576	0.5388	0	0.017987457	0.0337068	0.0133495	0	0	0	0	0	0	0	0	0	-0.0786257	-0.0319275	0.470708	0.173105	0.407345	0.156787	0.455354	0.110487	0	0.250859	-0.23518	-0.125245	-0.156903	-0.125522	-0.191419
ENSG00000184856	0	0	0	0	0	0	0	0	0	0	0	0	0	0	0.095	0	0.34496427	0.445667125	0.340704102	0.3415	0.3297	0	0.020747533	0.057965194	0.068995	2	1	0	0	4	0	1	3	0	-0.2813	0.199898	0.364879	0.168905	-0.140131	0.196328	-0.0280883	0.367054	-0.308062	0.196328	0.140234	0.140028	-0.252608	-0.11227	0.142675
ENSG00000184991	0	0	0	0	0	0	0	0	0	0	0	0	0	0	0.38	0	0.459564471	0.470409712	0.458877786	0.4375	0.4465	0	0.042865167	0.05935696	0.204833	0	0	0	0	0	0	0	0	0	-0.2813	0.199898	0.364879	0.168905	-0.140131	0.196328	-0.0280883	0.367054	-0.308062	0.196328	0.140234	0.140028	-0.252608	-0.11227	0.142675
ENSG00000185168	0.11875	0.38	0	0.59375	0.11875	0.158333	0.475	0.135714	0.316667	0.285	0.158333	0	0.0791667	0	0.095	0.76	0.614092735	0.627674101	0.604998476	0.636	0.5936	0	0.058703368	0.03471064	0.0454035	0	0	0	0	3	0	0	0	0	0.346439	-0.300486	-0.2302	0.0571641	0.215079	0.27293	0.306667	-0.0923312	0.00886272	0.178255	-0.0902371	0.138849	-0.171725	0.376019	0.0729947
ENSG00000185186	0.59375	0	0	0	0.11875	0	0	0	0.316667	0.19	0	0.095	0.2375	0	0.095	0.095	0.546470959	0.579244464	0.541485005	0.582	0.5848	69	0.058110984	0.045191498	0.042215	1	1	0	0	1	0	0	1	0	0.283375	-0.645262	0.254314	0.204372	0.180597	0.594277	0.163609	-0.445717	-0.198589	-0.0512989	-0.0860242	0.449189	-0.110571	-0.1161	0.00240885
ENSG00000185203	0	0	0	0	0	0	0	0	0	0	0	0	0	0	0	0	0.530474041	0.525616698	0.534883721	0.495	0.5107	0	0.082388925	0.05324205	0.102452	0	0	0	2	2	0	0	0	0	0	0	0	0	0	0	0	0	0	0	0	0	0	0	0
ENSG00000185433	0	0.095	0.35625	0.11875	0	0	0.095	0	0	0	0.0791667	0.095	0	0	1.9	0	0.378884966	0.38825851	0.378451716	0.349	0.3784	0	0.14777175	0.1019475	0.104444	0	0	0	0	7	0	10	8	0	-0.0669756	0.456044	0.402592	0.322049	0.304347	0.0358319	-0.0880812	0.585353	-0.139864	0.0146585	0.43487	0.149622	0.378143	0.290127	-0.0115995
ENSG00000185700	0	0	0	0	0	0	0	0	0	0	0	0	0	0	0	0	0.458012596	0.449152542	0.460930233	0.455	0.4641	0	0.004535958	0.003266453	0.00406888	0	0	1	0	0	1	0	0	0	0	0	0	0	0	0	0	0	0	0	0	0	0	0	0
ENSG00000185837	0	0.475	0.35625	0.475	0.11875	0.158333	0.285	0	0.158333	0.095	0	0.285	0.2375	0.095	0.19	0.38	0.492741669	0.616481775	0.478364942	0.6325	0.4917	0	0.016883905	0.0862031	0.0144745	0	0	0	3	6	0	5	1	0	0.203566	0.325822	0.147518	0.139777	0.472989	0.309633	0.353859	0.223714	0.217459	-0.14889	0.362226	0.0784037	0.129727	0.197926	-0.297688
ENSG00000185847	0.11875	0	0.11875	0.475	0	6.33333	0	0	0	0	0	0	0	0.38	0.19	2.85	0.448020718	0.508541393	0.443438464	0.471	0.4829	34	0.08729108	0.1213854	0.085601	1	1	0	1	6	0	4	2	0	0.139293	0.579687	0.182061	-0.169559	0.12336	0.254211	0.221238	0.582145	0.512539	-0.518167	0.332991	-0.201123	-0.491728	-0.126793	0.313998
ENSG00000185904	0.11875	2.85	3.5625	1.06875	0.83125	0.316667	5.7	0	0.316667	0.95	1.58333	0.19	0.791667	0.095	0.57	0.285	0.434677175	0.51732991	0.423612305	0.583	0.4305	0	0.04011948	0.15269125	0.038104	0	0	0	0	8	0	5	0	0	0.0650411	-0.126054	0.115044	0.389057	0.212077	-0.028003	0.0730629	0.217365	0.13245	0.210759	0.483419	0.0117734	0.24705	0.0641594	0.0239919
ENSG00000186019	0	0.095	0.11875	0	0.11875	0.158333	0.095	0	0	0	0	0.095	0.0791667	0	0.19	0	0.398542236	0.418291284	0.382121573	0.3945	0.3969	0	0.059823733	0.148011	0.0932635	1	2	0	1	1	0	2	1	0	-0.0221822	0.459223	0.143864	-0.178382	0.0576188	-0.0284357	0.218329	0.345106	0.110421	0.168245	0.503154	-0.0757169	0.123312	-0.217378	0.0916137
ENSG00000186056	0.11875	0.95	0.83125	0.11875	0	0	0.19	0.203571	0.158333	0.38	0.633333	0.38	0.633333	0.095	0.095	0.475	0.564271985	0.581013917	0.548604651	0.6675	0.5751	0	0.23358775	0.102342	0.126685	0	0	0	0	9	0	0	2	0	-0.132691	-0.19265	0.148669	0.52003	0.160267	-0.270511	-0.186529	0.0119049	0.106274	0.18034	-0.247599	-0.13727	0.399409	0.259616	-0.440651
ENSG00000186148	0	0	0	0	0	0	0	0	0	0	0	0	0.0791667	0	0	0	0.430822683	0.454518072	0.428102089	0.442	0.4198	0	0.23079678	0.201377	0.096859	0	1	0	3	7	0	3	5	0	-0.14065	-0.285569	0	0.365961	-0.196184	0.140234	0.140442	-0.395289	-0.140028	0.0280469	-0.0280469	0.25205	-0.168406	-0.364879	-0.0856052
ENSG00000186594	5.9375	11.4	4.75	16.625	3.5625	15.8333	22.8	1.35714	12.6667	11.4	2.375	9.5	2.375	1.9	5.7	14.25	0.569517775	0.50435365	0.641691395	0.4935	0.5756	58	0.57325525	0.313951167	0.241622	1	0	0	0	0	0	0	1	1	0.52515	0.0135157	-0.0531365	-0.108809	0.539425	0.49115	0.617431	0.105422	0.0913109	-0.185841	0.254425	0.243005	-0.138007	0.276753	-0.022509
ENSG00000186615	0.59375	0.95	1.06875	0.83125	1.1875	0.791667	0.855	0.135714	0.633333	0.665	0.791667	0.95	0.791667	0.475	0.95	0.95	0.407779001	0.452573018	0.405694088	0.4125	0.4033	0	0.083672382	0.1355514	0.135714	0	3	0	0	43	0	15	36	0	0.124629	0.240919	0.36859	0.131443	0.438682	0.19346	0.292109	0.29663	0.315024	0.175602	0.494067	-0.0505228	0.303808	-0.0603148	0.025739
ENSG00000186842	0	0.19	0.35625	0.11875	0.11875	0.158333	0	0.0678571	0.158333	0.19	0.158333	0.19	0.2375	0.095	0.19	0.095	0.506037322	0.521934758	0.490889603	0.4515	0.4682	0	0.054459475	0.054863	0.0444905	0	0	0	2	1	0	0	0	0	0.0164553	0.0288541	0.278373	0.527709	0.092406	-0.0820335	-0.101573	0.295799	0.104253	0.0887453	0.0626437	-0.0208505	0.111946	-0.302255	-0.32474
ENSG00000187012	0	0	0.11875	0	0	0	0	0	0	0	0	0	0	0	0.665	0	0.545121545	0.567833698	0.535184299	0.4615	0.4781	20	0.118144129	0.168261587	0.102772	2	0	0	1	0	0	0	1	0	-0.353087	0.448382	0.571372	0.169608	-0.0511686	0.056327	-0.271795	0.574779	0.0102262	-0.0396849	0.396849	-0.14061	0.0922395	0.00896773	0.0520976
ENSG00000187229	0.11875	0.095	0.11875	0	0	0.316667	0	0.0678571	0	0	0	0	0	0	0.095	0	0.391674691	0.386562804	0.392591945	0.3845	0.3803	0	0.0762556	0.132468	0.124383	0	0	0	0	6	0	0	2	0	0.170064	0.51448	0.23247	-0.112325	0.0389703	-0.164474	-0.271699	0.646945	0.221798	-0.0644333	0.350992	-0.160846	0.191746	0.319859	0.305347
ENSG00000187621	0	0.475	0.11875	0.11875	0	0	0.19	0.339286	0	0	0.0791667	0.19	0.0791667	0	0.19	0.095	0.463662394	0.473499905	0.458124667	0.523	0.456	52	0.09237267	0.130550553	0.117571	1	1	0	0	6	0	17	5	0	-0.255993	0.402193	0.162682	0.118942	0.143465	-0.225611	-0.0890086	0.19577	-0.323128	0.387414	-0.0273468	0.00606813	0.496408	0.542019	-0.19476
ENSG00000187904	0.35625	1.9	1.06875	0.83125	0.11875	0.316667	0.38	0.0678571	0.158333	0.855	0.316667	0.665	0.395833	0	0.285	0.475	0.466003317	0.458544839	0.467459531	0.4275	0.4803	0	0.027527145	0.0704437	0.051175	0	0	0	1	2	1	0	3	0	0.372508	0.0172573	0.448378	0.516277	0.746686	0.0633751	0.263469	0.348674	0.323768	0.0397937	0.316876	-0.0235467	0.382006	0.317847	-0.163445
ENSG00000187979	0	0	0	0	0	0	0	0	0	0	0	0	0	0	0.095	0	0.392352393	0.482517483	0.385910296	0.4745	0.4518	0	0.036814774	0.097352488	0.045568	0	1	0	1	4	3	1	3	0	-0.2813	0.199898	0.364879	0.168905	-0.140131	0.196328	-0.0280883	0.367054	-0.308062	0.196328	0.140234	0.140028	-0.252608	-0.11227	0.142675
ENSG00000188185	0.83125	1.9	0.83125	1.1875	0.2375	0.475	0.285	0.339286	0.158333	0.57	0.791667	1.9	0.791667	0.095	1.9	0.665	0.44373623	0.563402889	0.437120647	0.531	0.4722	0	0.12638929	0.102977009	0.0954115	1	1	0	2	36	0	16	6	0	0.321217	0.238732	0.616582	0.64291	0.594239	0.136835	0.0185185	0.608344	-0.00886272	0.103551	0.270711	0.290993	0.389342	0.318284	0.126424
ENSG00000188365	0.11875	0.19	0.11875	0.11875	0.11875	0.158333	0	0.0678571	0	0.19	0	0.095	0.0791667	0	0	0.19	0.633201099	0.577689243	0.649762282	0.6675	0.5925	0	0.285409255	0.348706	0.0765	0	0	0	0	0	0	0	0	0	0.574372	0.0261543	0.315279	0.153178	0.653033	0.0098216	0.332915	0.295102	0.64878	0.164701	0.255362	-0.303267	0.153481	0.158018	0.150657
ENSG00000188477	0.11875	0.475	0.35625	0.2375	0.11875	0.158333	0.19	0	0.158333	0.095	0.2375	0.19	0.158333	0.095	0.19	0.19	0.44305258	0.441411172	0.444112859	0.461	0.4465	0	0.3095787	0.0603428	0.0993085	0	0	0	2	5	0	0	5	0	0.200456	0.239186	0.171651	0.426659	0.345777	0.140203	0.00597489	0.513519	0.178719	-0.111118	0.30427	0.180208	0.261208	0.224639	-0.0971186
ENSG00000188525	0.35625	0.095	0	1.1875	0	0	0	0	1.10833	0	0.0791667	0.095	0.0791667	0	0.285	0	0.490428124	0.487147595	0.507592191	0.4565	0.462	0	0.02457835	0.0160239	0.06518	0	0	0	0	0	0	1	0	0	0.504949	-0.178893	0.134039	0.493462	0.245639	0.574367	-0.194106	0.135631	-0.448433	-0.273396	0.0504245	0.852809	0.0938273	0.317751	0.0505006
ENSG00000188660	0	0	0	0	0	0	0	0	0	0	0	0	0	0	0	0	0.617030029	0.626243486	0.6043634	0.6315	0.6167	0	0.02428625	0.00804114	0.022549	0	0	0	0	1	0	1	0	0	0	0	0	0	0	0	0	0	0	0	0	0	0	0	0
ENSG00000188693	0.11875	0.095	0.2375	0	0	0	0	0	0	0	0	0.095	0	0	0.475	0.285	0.402410997	0.500845451	0.395667786	0.589	0.4397	0	0.0601714	0.20817825	0.110691	0	1	0	0	25	0	4	12	0	0.0254847	0.314769	0.611124	0.170024	0.409637	0.228685	0.0127235	0.507332	0.245263	-0.107567	0.219368	-0.0625843	0.178845	0.278015	-0.0361924
ENSG00000188825	0.59375	1.9	0.7125	0.83125	0.35625	0.475	0.38	0.271429	0.316667	0.475	0.554167	0.665	0.395833	0.095	0.475	0.95	0.483957634	0.511385062	0.468780096	0.54	0.4786	87	0.1778706	0.1779075	0.138371	1	0	0	0	11	0	8	4	0	0.515556	0.169948	0.484849	0.517422	0.751293	0.193501	0.186391	0.602239	0.42773	-0.0546529	0.292467	0.0707968	0.297118	0.350333	0.0961803
ENSG00000189149	0.11875	0.38	0.11875	0.2375	0.11875	0.158333	0.19	0	0	0.095	0.158333	0.19	0.158333	0.095	0.095	0.095	0.416220481	0.415109344	0.416403993	0.5495	0.4289	35	0.162539988	0.1349415	0.0868295	0	1	0	0	5	0	0	3	0	0.436306	0.150687	-0.0201961	0.26783	0.487726	-0.0112118	0.335353	0.249065	0.131358	0.0119592	0.429037	0.27615	0.312666	0.0942485	0.118632
ENSG00000189196	0	0	0	0	0	0	0	0	0	0	0	0	0	0	0.095	0	0.428634899	0.463128229	0.417951702	0.452	0.4296	81	0.14510755	0.108422233	0.050072	0	3	0	0	0	0	3	3	0	-0.2813	0.199898	0.364879	0.168905	-0.140131	0.196328	-0.0280883	0.367054	-0.308062	0.196328	0.140234	0.140028	-0.252608	-0.11227	0.142675
ENSG00000189223	0.59375	0.95	1.1875	0.11875	0	1.10833	0.76	0.339286	0.475	1.9	0.791667	0.475	0.791667	0.095	0.95	0.95	0.490239779	0.483269654	0.492759386	0.5055	0.522	58	0.167263737	0.1493612	0.0264705	0	0	0	0	17	0	1	10	0	0.00445104	0.0165681	0.312362	0.317001	0.199558	-0.127959	0.191111	0.459422	0.370757	0.154586	0.0747045	-0.332352	-0.119911	-0.0362695	-0.0918077
ENSG00000189229	0	0	0	0	0	0	0	0	0	0	0	0	0	0	0.285	0	0.36756211	0.416142904	0.366956823	0.454	0.4014	40	0.071523148	0.087962373	0.068843	0	0	0	0	54	0	30	65	0	-0.2813	0.199898	0.364879	0.168905	-0.140131	0.196328	-0.0280883	0.367054	-0.308062	0.196328	0.140234	0.140028	-0.252608	-0.11227	0.142675
ENSG00000189238	0	0.19	0.2375	0	0	0	0	0.0678571	0	0	0.0791667	0	0.0791667	0	6.65	0.095	0.436871341	0.458772155	0.431572405	0.575	0.4744	89	0.033029933	0.053006566	0.0127775	1	0	0	0	3	0	3	3	0	-0.364932	0.190197	0.33405	0.425527	-0.150953	-0.151064	-0.309896	0.403086	0.126513	0.253398	-0.00487305	-0.212477	0.0869668	0.0812774	-0.0941994
ENSG00000189295	0	0	0.11875	0	0	0	0.095	0	0	0	0	0.095	0	0	0.475	0.095	0.386076834	0.397967824	0.385384843	0.424	0.4405	0	0.132284588	0.185978725	0.104573	0	0	0	0	6	0	0	3	0	-0.369778	0.439481	0.476946	-0.0740106	0.235426	0.170854	0.237749	0.289684	0	-0.0485586	0.219413	-0.132891	0.131385	0.097189	-0.175658
ENSG00000189419	0.11875	0.475	0.35625	0.2375	0.11875	0.158333	0.285	0.135714	1.58333	0.095	0.316667	0.38	0.475	0.38	1.9	0.285	0.460473168	0.481127568	0.446555055	0.4185	0.5094	0	0.06643505	0.0644733	0.0848005	0	1	0	0	0	0	2	4	0	-0.281482	0.0970058	-0.209904	0.161602	-0.329152	0.116691	-0.212278	0.0282532	-0.235989	-0.269572	-0.192762	0.250739	-0.184775	-0.164819	-0.609392
ENSG00000196243	0.11875	0.38	0.11875	0.11875	0	0.158333	0	0	0.158333	0	0.2375	0.095	0	0	0.095	0.19	0.36780109	0.416073969	0.365479977	0.38	0.3747	0	0.03114008	0.0721596	0.0981455	0	0	0	0	5	0	2	9	0	0.499797	0.0340317	-0.101866	0.271433	0.185214	0.177754	-0.141501	0.484072	0.326162	-0.255997	-0.0903965	0.169908	-0.0304078	0.23338	-0.01623
ENSG00000196273	0	0	0	0	0	0	0	0	0	0	0	0	0	0	0.19	0	0.537141339	0.536091815	0.537365401	0.55	0.5532	60	0.019601097	0.0664265	0.017939	0	0	0	1	6	0	3	4	0	-0.2813	0.199898	0.364879	0.168905	-0.140131	0.196328	-0.0280883	0.367054	-0.308062	0.196328	0.140234	0.140028	-0.252608	-0.11227	0.142675
ENSG00000196295	0.7125	1.9	0.83125	1.1875	0.475	0.633333	0.57	0.271429	0.475	0.665	0.7125	0.95	0.791667	0.19	0.475	0.76	0.421714373	0.448552145	0.410616537	0.385	0.3988	46.5	0.148157005	0.1740563	0.174588	0	0	0	0	16	0	24	8	0	0.519644	0.0556879	0.368344	0.597182	0.711968	0.167776	0.187269	0.355658	0.284873	-0.0805619	0.271989	0.218452	0.404586	0.278107	-0.0375982
ENSG00000196566	0.11875	0.95	0.95	0.475	0.35625	0.475	0.665	0.135714	0.158333	0.475	0.554167	0.57	0.2375	0.57	0.38	0.76	0.41648442	0.547043011	0.414505978	0.4465	0.4336	0	0.1498792	0.177922333	0.193172	0	0	0	0	6	0	18	9	0	-0.151335	0.349437	-0.0222058	-0.0259837	0.263121	-0.327664	0.205926	0.36039	0.55392	-0.0887578	0.142012	-0.508129	0.0903037	-0.0259068	-0.425928
ENSG00000196634	0.11875	0.38	0.475	0.11875	0.11875	0.316667	0.19	0	0.475	0.285	0	0.19	0.158333	0	0.19	0.095	0.364373754	0.536423841	0.360767985	0.337	0.363	0	0.101036667	0.09696645	0.109817	1	0	0	0	4	0	2	9	0	0.286357	0.0454223	0.0372034	0.00671649	0.233293	0.163574	0.0692495	0.183383	0.0460304	-0.127142	0.258745	0.0861213	0.152534	0.125003	-0.372179
ENSG00000196668	0.11875	2.85	0.59375	0.35625	0.11875	0	0.57	0.203571	0	0.19	0.2375	0.57	0.316667	0	0	0.19	0.507587988	0.517191283	0.488372093	0.543	0.4877	43	0.147656115	0.159274267	0.169845	0	0	0	4	2	0	0	2	0	0.0290832	0.11507	0.212804	0.343287	0.438353	-0.231978	0.000744618	0.089072	0.0193031	0.211903	0.18588	-0.0118788	0.7024	0.441977	-0.19441
ENSG00000196696	2.375	5.7	3.5625	3.5625	2.375	1.425	2.85	0.271429	1.425	2.85	3.16667	3.8	3.95833	0.665	2.85	1.9	0.447262749	0.476447498	0.445126769	0.466	0.4847	0	0.458192973	0.100568984	0.204779	0	0	0	3	51	0	0	13	0	0.228656	-0.0693364	0.363705	0.695394	0.497786	0.052554	0.1149	0.236216	0.0147822	0.146559	0.328648	0.282339	0.422224	0.0740744	-0.111456
ENSG00000196756	1.1875	7.6	3.5625	3.5625	3.5625	0.633333	2.85	0.610714	1.425	1.9	3.95833	6.65	2.375	0.38	1.9	2.85	0.513070568	0.537267081	0.503497164	0.488	0.4718	0	0.057991993	0.07674	0.044587	0	0	0	1	4	0	0	2	0	0.283383	-0.0587416	0.219098	0.47513	0.512199	0.0414203	0.105185	0.18913	0.131464	0.228551	0.214498	0.175777	0.520357	0.131014	-0.0782623
ENSG00000196810	2.375	1.9	2.375	2.375	0.7125	1.58333	0.95	1.35714	0.791667	0.57	1.58333	2.85	1.58333	1.9	0.95	1.9	0.467839557	0.506905371	0.458039266	0.752	0.6095	71	0.075303325	0.0939269	0.24028	0	0	0	0	12	0	9	13	0	0.266969	0.511758	0.26712	0.139554	0.458413	0.0408936	-0.0484002	0.449102	0.322212	-0.533847	0.208185	0.0623637	0.310276	0.271585	-0.0121034
ENSG00000196893	0	0	0	0	0	0	0	0	0	0	0	0	0	0	0	0	0.542178218	0.531900604	0.556949807	0.5565	0.521	0	0.06558335	0.0118494	0.0636375	0	0	0	1	1	0	0	0	0	0	0	0	0	0	0	0	0	0	0	0	0	0	0	0
ENSG00000196951	0.2375	0.285	0.95	0.59375	0	0.633333	0.285	0.0678571	0.158333	0.19	0.395833	0.095	0.2375	0	1.9	0.19	0.408530193	0.411618257	0.408444893	0.388	0.4245	61	0.122519213	0.115384667	0.276016	0	0	0	0	23	0	20	16	0	0.136296	0.322601	0.343681	0.409934	0.17417	0.151403	0.0318047	0.724173	0.0988205	-0.0768095	0.482275	0.143068	-0.0310421	0.132299	0.313337
ENSG00000197085	0	0	0	0	0	0	0.19	0	0	0	0	0	0	0	0	0	0.38729429	0.377708978	0.387425791	0.3405	0.3655	75	0.063044881	0.080678986	0.0390665	3	0	0	1	88	0	98	130	0	-0.2813	-0.0285569	-0.224541	-0.365961	0	0	0.393237	-0.310584	-0.25205	0.0841406	0.196328	0.0280056	0.0561352	0.196473	-0.0856052
ENSG00000197099	0.11875	0.285	0.11875	0.11875	0.11875	0.158333	0.38	0.0678571	0.95	0.095	0.0791667	0.095	0.0791667	0	0.19	0.095	0.432399192	0.458059285	0.430837883	0.361	0.3671	0	0.106478829	0.085391839	0.152678	3	0	0	0	108	0	36	49	0	0.39732	0.00303271	-0.0834609	-0.1435	0.206112	0.449016	0.145419	0.146178	-0.118967	-0.101271	0.405082	0.368796	0.0581245	0.324156	-0.0257583
ENSG00000197176	0	0.095	0	0	0	0	0	0	0	0	0	0	0	0	0	0	0.423924313	0.392156863	0.425106579	0.3545	0.3939	62	0.07646405	0.13474915	0.274269	0	0	0	0	13	0	2	8	0	0.25317	-0.0285569	-0.224541	0.168905	0.140131	-0.308516	-0.16853	0.197644	0.196039	0.252422	0.0280469	-0.0840168	0.252608	0.308743	-0.313886
ENSG00000197210	0	0.095	0	0	0	0	0.095	0	0	0	0	0	0	0	0.57	0	0.568715084	0.567970205	0.56943336	0.4505	0.4844	49	0.05283215	0.0762924	0.147608	0	0	0	2	4	0	0	0	0	-0.211602	0.105754	-0.00649638	0.00325783	-0.016217	-0.0421953	0.11052	0.189518	-0.246317	0.331071	0.227206	0.0648204	0.00324819	0.214381	-0.132092
ENSG00000197251	0.11875	0	0.11875	0	0	0	0.095	0	0	0.095	0	0	0	0	0	0.095	0.568920227	0.557664926	0.573546625	0.577	0.5577	0	0.036708425	0.0746036	0.071611	0	0	0	1	2	0	0	4	0	-0.00632022	-0.0614116	0.5081	-0.00722848	0.440784	0.12333	0.167689	0.119626	0.352368	-0.165641	0.347486	-0.273265	0.208105	0.34594	0.0934209
ENSG00000197291	2.375	0.95	0.59375	1.1875	0.83125	0.633333	0.285	0	0.158333	0.855	0.791667	1.9	0.7125	0.285	0.76	0.95	0.497957516	0.524712092	0.462846348	0.4745	0.4658	0	0.163471575	0.185792	0.167949	0	0	0	3	9	0	0	0	0	0.67234	-0.138161	0.508487	0.490011	0.842299	0.323009	0.358937	0.305872	0.27246	0.0405605	0.266962	0.281296	0.219188	0.146864	0.30012
ENSG00000197308	0	0	0	0.2375	0	0	0.95	0.0678571	0	0	0.0791667	0	0.791667	0	0.19	0.095	0.607248764	0.583473862	0.692307692	0.6635	0.5899	0	0.2246865	0.644618	0.298384	0	0	0	0	0	0	0	0	0	-0.332052	-0.0396578	0.100694	0.268771	-0.102167	0.266155	0.287678	-0.155209	-0.388922	0.206108	0.0438182	0.288451	-0.194891	0.0470988	0.199789
ENSG00000197332	0.35625	0.38	0.35625	0.35625	0.2375	0.158333	0.19	0	0.316667	0.19	0.395833	0.38	0.2375	0	0.38	0.285	0.451788691	0.417381023	0.454470065	0.546	0.4748	76	0.119439729	0.103801568	0.01619	0	0	0	1	23	0	4	4	0	0.337307	-0.065008	0.376678	0.645308	0.391702	0.270979	-0.182159	0.446188	-0.0726488	-0.0282115	0.12027	0.469993	0.338045	0.213971	0.0385218
ENSG00000197462	0.2375	0.38	0.83125	0.11875	0	0.475	0.38	0.135714	0.158333	0.095	0.0791667	0.095	0.0791667	0.095	0.19	0.095	0.384851522	0.487455197	0.379173554	0.466	0.4463	0	0.11364018	0.129133875	0.0845145	0	2	0	1	0	0	6	2	0	0.108049	0.506836	0.033458	-0.28561	0.10765	-0.0289755	-0.118306	0.483919	0.0712194	-0.258551	0.362566	-0.0845731	0.181417	0.53161	-0.0393065
ENSG00000197503	0.11875	0.19	0	0.11875	0	0	0.095	0	0	0	0	0	0.0791667	0	0.19	0	0.395001453	0.504093567	0.382962246	0.375	0.435	0	0.099884675	0.114386133	0.108481	0	0	0	2	1	0	3	5	0	0.206627	0.0112219	0.240955	0.359101	0.260085	0.290797	0.0687738	0.251779	-0.240423	0.083085	0.467989	0.453755	0.074662	0.37331	0.207015
ENSG00000197585	0	0	0	0	0	0	0	0	0.158333	0	0	0	0.0791667	0	0	0	0.369151119	0.448418157	0.369018178	0.2935	0.3419	38	0.084086781	0.124632767	0.064709	0	1	0	0	88	0	52	115	0	0.0128395	-0.483575	-0.326682	0.14134	-0.373531	0.422452	-0.121795	-0.577356	-0.378369	-0.263713	-0.302118	0.498527	-0.245972	-0.184479	-0.390732
ENSG00000197644	0.11875	0.76	0.83125	0.59375	0.2375	0.475	0.475	0	0	0	0	0.475	0.2375	0	0.38	0.95	0.412205708	0.475	0.410509253	0.488	0.4328	0	0.0236826	0.140093	0.0446695	0	3	0	1	3	0	1	4	0	0.258868	0.504202	0.30785	0.0286171	0.569058	0.244598	0.403506	0.435825	0.442025	-0.12455	0.5027	-0.0794147	0.204232	0.23802	-0.000763359
ENSG00000197670	1.06875	0.95	0.475	0.7125	0.83125	0.316667	0.57	0.475	0.316667	1.9	1.58333	0.475	0.633333	0.095	0.57	0.285	0.450376721	0.487609912	0.445852758	0.4585	0.4579	0	0.048343917	0.08812034	0.160562	1	0	0	6	23	0	0	7	0	0.336795	-0.530181	0.353073	0.665924	0.352552	-0.0480771	-0.0592593	0.0945651	-0.113738	0.511837	0.257398	0.265881	0.359734	0.164323	0.425928
ENSG00000197813	1.1875	2.85	0	0.7125	0.83125	0.316667	0.95	1.35714	0.158333	1.9	3.16667	0.95	0.791667	0.285	0.38	0.57	0.560377576	0.512195122	0.564048563	0.4825	0.4962	71	0.330964333	0.08055885	0.103142	0	5	0	1	1	0	4	1	0	0.142647	-0.44569	0.0250738	0.358731	0.226068	-0.375829	0.00369005	-0.128342	-0.210449	0.681651	-0.245394	0.0750552	0.390118	0.289823	0.182938
ENSG00000197934	0	0.38	0.35625	0.11875	0.11875	0.316667	0.19	0.0678571	0	0.095	0.0791667	0.095	0.0791667	0	0.19	0.095	0.382107757	0.389173175	0.38195515	0.385	0.393	71	0.184275183	0.122244	0.125251	0	2	0	0	33	0	31	41	0	0.140731	0.451276	0.210256	0.0365128	0.348674	-0.106164	0.270636	0.544843	0.327661	0.267267	0.568684	-0.23129	0.224372	0.0861828	0.0876182
ENSG00000197989	1.1875	7.6	1.1875	1.1875	0.95	1.10833	1.9	0.610714	1.10833	5.7	6.33333	3.8	2.375	0.95	0.95	1.9	0.510346379	0.509031685	0.514499532	0.447	0.4939	85	0.075979867	0.06255525	0.115867	0	0	0	0	3	0	0	0	0	0.276043	-0.403353	0.0757249	0.580046	0.47666	-0.0860549	0.27712	0.0403286	0.180746	0.158015	-0.103118	0.0903728	0.187085	0.0564224	-0.264168
ENSG00000198106	0.11875	1.9	0.475	0.2375	0.11875	0.316667	0.19	0.678571	0.316667	0.095	0.2375	0.665	0.2375	0.095	0.19	0.19	0.504258817	0.53652968	0.502214978	0.6445	0.5841	0	0.589840291	0.06815319	0.030024	0	0	0	1	30	0	4	13	0	0.127328	0.364347	-0.173109	0.0380031	-0.0185465	-0.192283	-0.326398	0.168161	-0.20312	0.0645894	-0.222722	0.139367	0.489607	0.425713	-0.274185
ENSG00000198221	0	0.19	0.475	0.35625	0	0	0.38	0	0.158333	0.095	0.158333	0.285	0.2375	0	0.475	0.57	0.518348624	0.539373412	0.413135593	0.3735	0.4879	0	0.13560524	0.203320877	0.0666615	0	0	0	1	1	0	0	0	0	-0.167429	0.189787	0.416522	0.327594	0.333624	0.366808	0.271389	0.223821	-0.00298994	-0.0681214	0.191638	0.100163	0.059182	0.161065	-0.240671
ENSG00000198358	0.475	1.9	1.1875	0.59375	0.59375	0.633333	0.76	0.135714	0.158333	0.285	0.395833	0.76	0.395833	0.19	0.57	0.38	0.462252263	0.512640449	0.455227777	0.5435	0.4779	0	0.112652417	0.09858426	0.140725	0	0	0	0	6	0	2	1	0	0.331607	0.418545	0.208272	0.0437039	0.528024	-0.00590406	0.255728	0.471034	0.275609	-0.00369004	0.657565	0.0456891	0.454948	0.166913	0.0810921
ENSG00000198468	0.95	1.9	0.59375	0.95	0.475	0.791667	0.95	1.35714	0.316667	0.475	0.791667	0.76	0.475	0.19	0.855	0.76	0.458786156	0.461215255	0.456182889	0.399	0.4236	0	0.056850433	0.0860989	0.081627	1	0	0	1	3	0	0	1	0	0.202382	0.281743	0.135117	0.0967985	0.269836	-0.108311	-0.0430911	0.365945	-0.220747	0.345703	0.164691	0.17482	0.405351	0.720871	0.374364
ENSG00000198491	0	0	0	0	0	0	0	0	0	0	0	0	0.158333	0	0	0	0.471252372	0.552729993	0.443554539	0.4505	0.4598	0	0.27599554	0.0721032	0.263302	0	0	0	0	2	0	3	4	0	-0.14065	-0.285569	0	0.365961	-0.196184	0.140234	0.140442	-0.395289	-0.140028	0.0280469	-0.0280469	0.25205	-0.168406	-0.364879	-0.0856052
ENSG00000198547	0.11875	0.19	0.475	0.2375	0.11875	0	0.095	0.0678571	0	0	0.0791667	0.19	0.0791667	0	0.19	0.095	0.503475999	0.553191489	0.496694792	0.5005	0.5384	0	0.065780337	0.05068078	0.049472	1	0	0	0	25	0	2	12	0	0.215415	0.388771	0.628393	0.342824	0.587225	0.243863	-0.0403305	0.487242	0.0670195	0	0.615251	0.214462	0.605257	0.413455	0.204101
ENSG00000198671	0.2375	0.95	0	0.11875	0.11875	0.158333	0.285	0.0678571	0	0.38	0.158333	0.285	0.0791667	0	0.095	0.285	0.403060807	0.468809074	0.401106773	0.4195	0.4242	0	0.081173423	0.0867267	0.104415	0	0	0	1	4	0	3	8	0	0.420389	-0.253795	0.101709	0.16977	0.656056	-0.050446	0.590645	0.0746826	0.195561	0.410986	0.00445112	-0.0192598	0.136602	0.204903	0.0362287
ENSG00000203258	0.2375	0.475	0.11875	0.2375	0.475	0	0.19	0	0	0	0	0.19	0.158333	0	0	0	0.471264368	0.457597173	0.477853492	0.414	0.4203	0	0.0920076	0.129607	0.0851265	1	0	0	1	1	0	0	2	0	0.493512	-0.0216779	0.179132	0.12901	0.553153	0.19556	0.121616	-0.0230212	0.0519675	0.0544098	0.607182	0.344875	0.594215	0.329856	0.202173
ENSG00000203266	0.2375	0.855	0.35625	0.2375	0.2375	0.633333	0.475	0	0	0.095	0.2375	0.19	0.0791667	0	0.475	0.285	0.517832265	0.511688312	0.518570537	0.547	0.5282	91	0.025108933	0.01401175	0.0101225	0	0	0	0	3	0	2	1	0	0.250939	0.349519	0.172883	0.0269063	0.352698	0.0402104	0.317684	0.608698	0.386641	0.125844	0.545074	-0.0996344	0.064086	0.153508	0.256068
ENSG00000203279	0.11875	0.38	0.475	0.11875	0.11875	0.316667	0.19	0	0.316667	0	0.0791667	0.095	0	0	0.475	0.19	0.415188615	0.516129032	0.413014431	0.396	0.3841	0	0.039399265	0.126922167	0.0230759	0	0	0	0	12	0	0	11	0	0.218407	0.350046	0.120156	-0.0950625	0.163201	0.328134	-0.00746861	0.499254	0.184676	-0.201355	0.431794	0.0834021	0.0589584	0.259716	-0.0227622
ENSG00000203280	0.35625	0.855	0.83125	1.06875	0.2375	0.791667	0.95	0.0678571	1.425	0.285	0.158333	0.57	0.2375	3.8	0.57	1.9	0.50165692	0.548589342	0.49682898	0.498	0.4926	0	0.157141424	0.13731855	0.0893695	1	0	0	4	11	0	3	6	0	0.0554736	0.262805	-0.257565	-0.330128	0.100958	0.288348	0.203102	0.0979977	0.316642	-0.65413	0.124631	-0.0942564	-0.364576	0.0479705	-0.453931
ENSG00000203288	0.475	0.57	1.1875	0.7125	0.35625	0.158333	0.285	0.271429	0.316667	0.285	0.7125	0.38	0.0791667	0.19	0.475	0.38	0.427896638	0.501314636	0.393816111	0.5605	0.4305	0	0.144337467	0.075097	0.070245	1	0	0	0	1	0	0	1	0	0.287408	0.135357	0.509239	0.504078	0.45978	0.171344	-0.323964	0.613391	0.150443	-0.0790252	0.350813	0.174042	0.478197	0.436068	0.200626
ENSG00000203307	0.35625	0.95	0.7125	0.35625	0.35625	0.158333	0.19	0.0678571	0	0.19	0.395833	0.38	0.2375	0	0.57	0.285	0.487382955	0.508417508	0.485193622	0.5	0.4496	0	0.069368933	0.05623685	0.092703	1	0	0	0	2	0	0	3	0	0.218843	0.164175	0.569209	0.576095	0.479678	0.0184912	-0.117778	0.600898	0.193503	0.199705	0.427517	0.110784	0.503332	0.202073	0.189636
ENSG00000203321	0	0.285	0.35625	0.11875	0.11875	0	0.095	0	0	0.665	0.0791667	0.665	0.158333	0	0.57	0.19	0.386996261	0.496522949	0.38514798	0.5895	0.4346	0	0.15294402	0.1720834	0.161991	0	0	0	1	17	0	5	24	0	-0.0172685	0.0175306	0.6098	0.477115	0.55579	0.0247034	0.299877	0.245675	0.118103	0.352584	0.179661	-0.122588	0.263697	-0.0516906	-0.233055
ENSG00000203325	0.35625	2.85	0.83125	1.1875	0.2375	0.475	0.76	0.203571	0.316667	0.57	0.395833	0.95	0.2375	0.19	0.76	0.38	0.477058157	0.511217949	0.476021401	0.4335	0.4348	0	0.02716438	0.1333675	0.141216	2	0	0	4	15	0	3	4	0	0.368345	0.29284	0.349078	0.347153	0.666176	0.0818584	0.218612	0.584274	0.0795288	0.0575221	0.390855	0.134021	0.371218	0.371956	-0.057773
ENSG00000203327	0.11875	0.95	0.11875	0	0.2375	0.158333	0.19	0	0.316667	0.095	0.316667	0.855	0.0791667	0	0.285	0.095	0.37183908	0.36790393	0.376213592	0.376	0.3895	0	0.1085876	0.164263	0.145554	2	2	0	0	0	0	0	3	0	0.273942	-0.173341	-0.166667	0.0705795	0.122782	0.0577354	-0.00667163	0.0946353	-0.12417	0.142858	-0.0769805	0.305991	0.234075	0.0340742	-0.230443
ENSG00000203335	0	0.095	0.2375	0	0.11875	0	0.095	0	0	0	0	0.095	0	0	2.85	0.19	0.525018858	0.589878543	0.418712674	0.3845	0.5471	0	0.0499097	0.0797193	0.0900915	0	0	0	0	0	1	0	0	0	-0.204194	0.331668	0.418891	-0.0686601	0.257149	0.122154	0.168007	0.273821	0.211423	0.174274	0.359948	-0.217928	0.23471	0.0554175	-0.0927962
ENSG00000203356	0.83125	1.9	0.95	0.83125	0.35625	0.791667	0.57	0.203571	0.316667	0.475	0.2375	0.76	0.395833	0.475	0.665	0.57	0.435728214	0.442096365	0.435327878	0.474	0.4275	0	0.1253774	0.171234	0.15367	0	0	0	4	26	0	8	3	0	0.459661	0.496693	0.389956	0.108149	0.66298	0.143911	0.190687	0.679804	0.431836	-0.320295	0.647233	-0.00589537	0.244461	0.338257	0.0653242
ENSG00000203362	0.2375	0.95	0.95	0.475	0.35625	0.475	0.475	0.203571	0.316667	0.95	0.395833	0.855	0.158333	0.19	0.95	0.855	0.414618576	0.401010101	0.420905273	0.4575	0.42	0	0.04376415	0.0718749	0.314423	1	0	0	2	5	0	0	2	0	0.142647	0.238067	0.452328	0.236925	0.546161	-0.0342533	0.219247	0.595955	0.278084	0.239028	0.261367	-0.251317	0.202691	0.193748	-0.125761
ENSG00000203364	0.35625	0.095	0.11875	0.2375	0	0	0.76	0.0678571	0	0	0.0791667	0.095	0.158333	0	0.095	0.76	0.441001978	0.5	0.419150858	0.4515	0.4906	0	0.042589012	0.01724955	0.0643805	0	1	0	0	0	0	0	0	0	0.0428938	0.103896	0.429488	0.256801	0.471591	0.397659	0.308077	0.0929055	0	-0.134304	0.339886	0.259221	0.22	0.454266	0.143511
ENSG00000203386	0.59375	0.38	0.11875	0.2375	0	0	0.285	0	0.158333	0	0.0791667	0.095	0	0	0.855	0.095	0.38992973	0.468319559	0.389784987	0.4195	0.4053	0	0.203066312	0.105059338	0.069577	0	1	0	0	143	0	101	141	0	0.236784	0.0816665	0.296838	0.211137	0.366719	0.447955	-0.0598661	0.354215	-0.211559	-0.195223	0.35564	0.462407	0.221114	0.588374	0.0238654
ENSG00000203395	0.11875	0.76	0.475	0.2375	0.11875	0.158333	0.095	0.0678571	0	0.19	0.0791667	0.285	0.0791667	0	0.19	0.19	0.437428506	0.451271186	0.430795262	0.4155	0.4327	0	0.036382945	0.10835	0.0703435	1	1	0	0	2	0	2	0	0	0.404603	0.36477	0.580743	0.332095	0.784771	0.0569952	0.244626	0.637112	0.382858	0.123613	0.467065	-0.106432	0.413335	0.283705	0.0353948
ENSG00000203402	0.2375	0.855	0.7125	0.11875	0	0.158333	0.095	0.135714	0	0.095	0.158333	0.19	0	0	0	0.285	0.463218391	0.477987421	0.445292621	0.4245	0.4552	0	0.23388825	0.0459262	0.228934	0	0	0	1	0	0	0	0	0	0.341616	0.30869	0.249463	0.126229	0.525869	-0.198376	-0.0419828	0.510191	0.460451	-0.0479096	0.0726129	-0.221256	0.480198	0.525896	0.0243717
ENSG00000203434	0.59375	1.9	0.83125	0.95	0.83125	0.475	0.95	0.407143	0.475	0	0.2375	0.57	0.2375	0	0.475	0.665	0.34939672	0.47826087	0.343811247	0.344	0.3516	28	0.036787933	0.05180085	0.031459	0	0	0	1	1	0	0	2	0	0.414562	0.267747	0.156413	-0.0780669	0.540348	0.313336	0.166915	0.217003	0.156807	-0.0377782	0.588154	0.187873	0.486289	0.555971	0.129626
ENSG00000203441	0.2375	0.665	0.59375	0.7125	0.11875	0.158333	0.095	0.678571	0.633333	0.285	0.158333	0.38	0.158333	0.095	0.855	0.38	0.429864253	0.463302752	0.365638767	0.4625	0.4525	0	0.05385785	0.0745396	0.0631595	1	0	0	2	2	0	0	0	0	0.155045	0.244004	0.393043	0.353378	0.20621	0.2108	-0.348889	0.392408	-0.304287	0.124261	-0.0613908	0.230431	0.274612	0.565508	-0.0391312
ENSG00000203446	0	0.19	0.11875	0.59375	0	0	0.19	0.0678571	0.158333	0.095	0.791667	0.285	0.0791667	0.095	0	0.19	0.379913656	0.404291361	0.37377329	0.3545	0.3608	31	0.07955965	0.312489	0.130208	0	0	0	0	4	0	0	2	0	0.0672159	-0.0803667	-0.134879	0.313907	0.264151	-0.0126588	0.0417613	0.00899554	-0.0237933	-0.118397	-0.236794	0.135324	0.193748	0.210143	-0.376526
ENSG00000203496	0	0	0	0	0	0	0	0	0	0	0	0	0	0	0.19	0	0.406817482	0.492434663	0.401744233	0.596	0.5761	0	0.197379067	0.13904945	0.0362615	0	0	0	1	5	0	0	3	0	-0.2813	0.199898	0.364879	0.168905	-0.140131	0.196328	-0.0280883	0.367054	-0.308062	0.196328	0.140234	0.140028	-0.252608	-0.11227	0.142675
ENSG00000203497	1.1875	3.8	1.1875	1.06875	0.2375	0.633333	0.76	6.78571	0.791667	1.9	3.95833	0.76	0.791667	0.285	1.9	4.75	0.556213018	0.57840617	0.54534005	0.462	0.4567	0	0.15547385	0.118467	0.106355	1	0	0	1	0	0	0	1	0	-0.12963	-0.123325	0.324464	0.48184	0.0450186	-0.161743	-0.326923	0.249818	-0.0796464	0.403989	-0.355983	-0.120944	0.174427	0.491501	0.0420789
ENSG00000203498	0	0	0	0	0	0	0.19	0	0	0	0	0	0	0	0.57	0	0.44035533	0.479690522	0.429344884	0.402	0.4313	0	0.030166387	0.056329795	0.105186	2	1	0	3	2	0	2	0	0	-0.410865	0.135557	0.129392	-0.119496	-0.108733	0.152339	0.247436	0.0721695	-0.411605	0.209946	0.24323	0.127827	-0.157576	0.0474009	0.0520976
ENSG00000203506	0.7125	0.855	0.475	0.35625	0.2375	1.10833	0.19	0.0678571	0.158333	0.19	0.158333	0.38	0.158333	0.095	0.19	0.665	0.360444067	0.396873643	0.359709775	0.409	0.3971	0	0.042012316	0.07486515	0.234485	1	0	0	0	17	0	7	32	0	0.686479	0.294145	0.28614	0.00594796	0.710594	0.232595	0.385758	0.538406	0.579892	-0.157039	0.502227	-0.0147932	0.183841	0.232767	0.2276
ENSG00000203520	0	0.19	0.11875	0.2375	0	0	0	0	0	0	0	0	0	0	0.76	0.095	0.465137957	0.415357766	0.47109163	0.4315	0.466	0	0.2351462	0.094441	0.170915	0	2	0	1	6	0	7	0	0	0.0772253	0.408395	0.462324	0.37563	0.304183	0.222038	-0.0842841	0.648949	0.1788	-0.00537189	0.415427	-0.00357599	0.0698862	0.29388	0.0564758
ENSG00000203527	0.2375	0.285	0.2375	0.2375	0	0.158333	0	0.0678571	0.158333	0	0.158333	0.38	0	0	0.095	0.095	0.56995937	0.526909277	0.584135021	0.5915	0.5721	38	0.01809885	0.0524511	0.0336265	0	0	0	1	5	0	2	1	0	0.581974	0.332568	0.205612	0.25079	0.502367	0.151273	-0.217823	0.561416	0.0826643	-0.31835	0.109127	0.326148	0.466957	0.49859	-0.015314
ENSG00000203565	0.2375	0.95	0.475	0.35625	0.11875	0.316667	0.19	0.271429	0	0.38	0.395833	0.95	0.0791667	0	0.19	0.76	0.405194805	0.460176991	0.39181916	0.4395	0.3963	0	0.03155885	0.138818	0.08832	0	0	0	0	0	0	0	0	0	0.296078	0.240457	0.350812	0.325187	0.629057	-0.234686	0.116778	0.513382	0.361092	0.219188	-0.0295203	-0.22992	0.451994	0.351551	-0.0450512
ENSG00000203585	0.11875	0.38	0.11875	0.2375	0.2375	0.158333	0.285	0.0678571	0	0.38	0.158333	0.19	0.0791667	0.095	0.285	0.095	0.40904478	0.421190893	0.408428489	0.4115	0.4203	34	0.103736222	0.1151858	0.104637	0	0	0	0	19	0	8	10	0	0.235905	-0.00527168	0.259068	0.230884	0.508503	-0.123521	0.35926	0.371559	0.0945356	0.466718	0.443049	-0.0561305	0.176166	0.0540342	0.16405
ENSG00000203588	0.11875	0.95	0.475	0.475	0	0.633333	0.475	0.475	0.158333	0.57	0.475	0.855	0.2375	0	0.57	0.38	0.438827839	0.459409594	0.42527339	0.419	0.4295	50	0.187781	0.184211	0.151322	0	0	0	2	0	0	0	0	0	0.15842	0.317837	0.126605	0.202117	0.347836	-0.302429	0.185924	0.492858	-0.0553139	0.378785	-0.0538983	-0.0822234	0.228488	0.218	-0.140899
ENSG00000203593	0.2375	0.95	0.35625	0.2375	0.2375	1.10833	0.19	0	0	0	0	0.285	0.475	0	0.475	0.38	0.382042515	0.491255962	0.370777304	0.483	0.3921	0	0.0213278	0.119149	0.143407	0	0	0	0	3	0	0	2	0	0.298751	0.39343	0.221502	0.116728	0.310395	0.202581	0.36819	0.432804	0.355118	-0.00900359	0.406662	0.0419549	-0.045802	-0.0833447	0.0977099
ENSG00000203601	0.95	0.95	1.1875	0.7125	0.59375	0.633333	0.95	0.271429	1.26667	0.475	0.791667	0.855	0.395833	0.285	0.665	0.475	0.396764627	0.446412755	0.396456598	0.4035	0.3825	0	0.21922452	0.090946325	0.069363	0	0	0	1	50	0	23	36	0	0.391401	-0.0255863	0.0495563	0.0927301	0.319056	0.324465	-0.162102	0.227681	-0.0767533	-0.358464	0.301553	0.420667	0.405326	0.448225	-0.142873
ENSG00000203605	0.475	0.95	0.83125	0.83125	0.2375	0.316667	0.285	0.0678571	0.158333	0.285	0.633333	0.57	0.2375	0.095	0.475	0.38	0.398887216	0.432563791	0.397686409	0.38	0.3755	0	0.406397433	0.1377995	0.15161	1	0	0	0	9	0	4	10	0	0.445926	0.253418	0.453067	0.546332	0.631736	0.0915806	0.00813609	0.74053	0.299411	-0.069424	0.420237	0.148968	0.377679	0.314117	0.159299
ENSG00000203620	0.11875	0.76	0.475	0.475	0.475	0.316667	0.19	0.0678571	0.158333	0.285	0.158333	0.285	0.158333	0.095	0.475	0.19	0.46597786	0.508196721	0.457540069	0.478	0.4504	0	0.0557643	0.125375	0.0409635	2	1	0	2	7	0	3	10	0	0.37445	0.279978	0.32962	0.231868	0.492957	0.128919	0.210456	0.537888	0.305081	0.200458	0.596903	-0.0238112	0.225961	0.0290841	0.101594
ENSG00000203635	0.11875	0.95	0.7125	0.59375	0.11875	0.316667	0.285	0.203571	0.316667	0.38	0.2375	0.76	0.316667	0.095	0.285	0.76	0.503258656	0.523461304	0.493117161	0.527	0.5033	0	0.021412585	0.0514344	0.059976	1	0	0	1	2	0	0	1	0	0.333333	0.134151	0.210371	0.323923	0.572491	0.142118	0.28095	0.260806	0.236515	-0.000740198	0.0014804	-0.00591287	0.211112	0.240001	-0.408923
ENSG00000203643	0.11875	0.285	0.2375	0.11875	0	0	0	0	0	0	0	0	0.0791667	0	0.95	0	0.450844854	0.471028037	0.418418418	0.488	0.4482	0	0.008436165	0.0333163	0.0238245	2	0	0	1	0	0	0	1	0	0.152059	0.247504	0.532297	0.509223	0.253907	0.194806	-0.267193	0.575545	0.0338294	-0.0669115	0.572559	0.221582	0.239873	0.317852	0.163727
ENSG00000203645	0.11875	0.19	0.2375	0.11875	0.11875	0.95	0.475	0	0	0.095	0	0.19	0.158333	0.095	0.095	0	0.422024364	0.449657869	0.419924994	0.4485	0.4624	0	0.027230115	0.103751	0.0469185	0	0	0	0	12	0	0	1	0	0.256192	0.417496	0.0485834	-0.177668	0.376153	-0.0627384	0.378483	0.248877	0.247601	-0.131452	0.636347	-0.0178989	0.280289	0.0104641	0.0395141
ENSG00000203650	0	0.19	0.59375	0	0.2375	0.158333	0.095	0	0.158333	0	0	0.095	0.0791667	0	0.095	0.19	0.431162315	0.443667444	0.430529146	0.5085	0.4355	81	0.230556903	0.174338009	0.060785	0	0	0	0	41	0	16	24	0	0.118854	0.208831	-0.0167243	-0.249322	0.115379	0.173197	0.132372	0.0932967	0.391395	-0.0379817	0.277267	-0.168391	0.146718	-0.0418107	-0.227993
ENSG00000203688	0	0	0	0	0	0	0	0	0	0	0	0	0.0791667	0	0.285	0	0.510091302	0.514665624	0.502803738	0.528	0.5011	0	0.006827345	0.011983547	0.0107685	0	0	0	1	2	0	0	0	0	-0.314568	-0.0404065	0.283124	0.381617	-0.243051	0.248351	0.074359	0.0141762	-0.334908	0.171541	0.0896111	0.28122	-0.311308	-0.33693	0.0520976
ENSG00000203706	1.1875	0.95	1.1875	1.1875	5.9375	0.633333	2.85	0	0	2.85	0.395833	0.95	4.75	0.095	1.9	0.95	0.580632716	0.552788845	0.598236776	0.3875	0.4594	0	0.758197	0.5337315	0.705695	0	0	0	0	0	0	0	0	0	0.0751491	-0.22056	0.532301	0.297841	0.420321	0.290064	0.47103	-0.0672144	0.0637055	0.310094	0.658023	0.108151	0.126208	-0.165555	0.32153
ENSG00000203709	0.11875	0.95	0.83125	0.7125	0.2375	1.58333	0.95	0.203571	0.316667	0.38	0.791667	0.76	0.316667	0.095	0.19	0.95	0.476598048	0.494855403	0.471694411	0.452	0.4488	0	0.40614724	0.192462578	0.267064	0	0	0	0	19	0	6	16	2	0.253521	0.170826	-0.156065	-0.00593472	0.323487	-0.0694754	0.42117	0.238098	0.377862	0.0576498	0.066519	-0.166791	0.0754439	0.100592	-0.135354
ENSG00000203721	0.11875	0.665	0.83125	0.11875	0	0.158333	0.475	0	0.316667	0.38	0.316667	0.095	0	0	0.095	0.095	0.420695649	0.425645873	0.420586623	0.4225	0.4211	93	0.201521822	0.226942625	0.0386115	0	1	0	1	68	0	17	28	0	0.240664	-0.0561473	0.0357959	0.186242	0.295625	-0.0737745	-0.0634354	0.371345	0.186025	-0.0782457	0.228775	-0.0565516	0.252808	0.373619	-0.178928
ENSG00000203729	0	0	0	0.11875	0	0	0	0	0	0	0	0	0	0	0.095	0	0.418346074	0.454054054	0.414252517	0.419	0.4077	0	0.077240748	0.091596433	0.0941775	0	1	0	1	4	0	5	0	0	0.112988	0.29197	0.402267	0.355919	0.186766	0.417332	0.024359	0.448482	-0.276107	-0.0179222	0.378927	0.378369	-0.129392	0.119143	0.363381
ENSG00000203739	0.11875	0.95	0.35625	0.35625	0	0.158333	0.38	0.271429	0.475	0.38	0.791667	0.285	0.633333	0	0.57	0.38	0.403098462	0.493426819	0.398105987	0.441	0.4472	0	0.0981385	0.1093687	0.0728455	0	0	0	1	12	0	10	9	0	-0.0778932	-0.396882	-0.030348	0.631774	-0.0687366	0.0710062	-0.0496297	0.017126	-0.230431	0.277368	-0.247782	0.257019	-0.0754998	0.0658773	-0.329605
ENSG00000203801	0	0.095	0	0	0	0	0	0	0	0.19	0	0	0.0791667	0.19	0	0	0.461096834	0.477197221	0.457537722	0.4965	0.4521	0	0.064401483	0.09961532	0.095956	0	0	0	1	5	0	6	5	0	-0.176813	-0.285025	-0.186115	0.181806	-0.120022	-0.445571	-0.00679045	-0.145294	0.247605	0.108487	-0.137546	-0.383014	-0.258816	-0.335394	-0.449384
ENSG00000203808	0.11875	0.19	0.475	0.2375	0.95	1.58333	0.095	0	0	0	0.633333	0.095	1.58333	1.9	3.8	0.57	0.397437422	0.473796336	0.391710076	0.562	0.4208	75	0.060734601	0.148549321	0.072458	0	0	0	0	15	0	2	8	0	-0.189169	0.29898	0.0214656	0.0660728	-0.294902	0.0133137	0.104445	0.348476	0.391437	-0.160504	0.309913	-0.144758	-0.522577	-0.688381	0.264888
ENSG00000203809	0	0	0.475	0	0	0	0	0	0	0	0	0	0	0.475	0.95	0	0.406396134	0.486363636	0.403310669	0.4265	0.4209	0	0.174332192	0.233947462	0.085758	3	0	0	1	43	0	9	31	0	-0.55342	0.502332	0.285841	-0.0618988	-0.291906	-0.155798	-0.32831	0.46726	0.142605	-0.269401	0.275893	-0.356512	-0.175402	-0.240366	-0.132092
ENSG00000203865	0.59375	0.57	0.59375	0.35625	0.95	0.475	1.9	0.203571	0.316667	0.95	0.475	0.95	1.58333	0.19	0.95	2.85	0.45351835	0.509357201	0.447779915	0.4155	0.4131	0	0.151015571	0.121659333	0.199819	0	0	0	0	8	0	0	5	0	-0.0417292	-0.235263	0.422314	0.162566	0.443222	0.323932	0.697929	-0.186986	0.105345	0.299414	0.230318	0.0237398	0.0178443	-0.130114	0.0158738
ENSG00000203875	32.0625	59.85	23.75	24.9375	62.9375	15.8333	15.2	46.8214	14.25	46.55	59.375	69.35	47.5	32.3	48.45	76.95	0.408950357	0.411238368	0.408523978	0.443	0.4135	48	0.267250225	0.171937	0.213842	4	0	0	2	16	0	0	9	0	-0.0295424	-0.113965	0.226972	0.294165	0.208977	-0.136966	0.144543	-0.0103784	0.161765	0.490428	-0.256259	-0.126471	0.123803	-0.187178	-0.0134855
ENSG00000203886	0.2375	0.095	0	0.35625	0	0	0	0	0.158333	0	0	0	0	0.475	1.9	0.76	0.5	0.535641548	0.486590038	0.535	0.5195	0	0.07324445	0.105685	0.122886	0	0	0	0	1	0	0	0	0	0.0488312	0.100797	0.112063	0.0504964	0.032434	0.436559	-0.0325059	0.243433	0.0810255	-0.384627	0.0535556	0.139364	-0.449875	0.0925735	-0.0297206
ENSG00000203897	0.2375	0	0.11875	0	0	0	0	0	0	0	0	0	0	0	39.9	0	0.402905199	0.398026316	0.407142857	0.42	0.4227	0	0.366393	0.1634345	0.129646	0	0	0	1	0	0	0	0	0	-0.0585046	0.263967	0.67023	0.18215	0.138166	0.233327	-0.26829	0.53503	0	-0.187958	0.479617	0.0906048	0.155666	0.222689	0.316518
ENSG00000203900	0	0	0.11875	0	0	0	0	0	0.316667	0	0	0	0	0	0	0	0.631724754	0.624926686	0.63470437	0.657	0.6442	0	0.036948312	0.035454494	0.0713235	0	0	0	0	2	0	0	0	0	-0.025679	0.00521375	-0.0384331	-0.0706698	-0.181649	0.230429	-0.467949	-0.0167536	-0.0332351	-0.474939	0.00512064	0.0766965	0.157576	0.161419	-0.390732
ENSG00000203971	0	0	0	0	0	0	0	0	0	0	0	0	0	0	0	0	0.479289941	0.492448759	0.443465492	0.4915	0.4927	0	0.0319986	0.0741395	0.0582895	1	0	0	0	1	0	0	0	0	0	0	0	0	0	0	0	0	0	0	0	0	0	0	0
ENSG00000203987	0	0	0	0	0	0	0	0	0	0	0	0	0	0	0.475	0	0.581635965	0.605692262	0.577821652	0.5075	0.4782	0	0.074876118	0.0669338	0.033625	0	3	0	0	1	0	3	5	0	-0.2813	0.199898	0.364879	0.168905	-0.140131	0.196328	-0.0280883	0.367054	-0.308062	0.196328	0.140234	0.140028	-0.252608	-0.11227	0.142675
ENSG00000203999	0.11875	0.095	0.11875	0.35625	0.11875	0.158333	0.095	0.203571	1.26667	0.19	0	0.19	0.0791667	0.19	0.095	0.285	0.530198622	0.50928998	0.533482724	0.564	0.5437	0	0.159757555	0.2035703	0.134122	0	0	0	4	16	0	3	8	0	0.199704	0.137678	-0.0773252	-0.338556	0.141059	0.258551	0.0148812	-0.148093	-0.0207723	-0.319474	-0.274896	-0.0356097	-0.0966564	0.234949	-0.187462
ENSG00000204011	0	0.285	0	0	0	0.158333	0	0	0	0	0	0.095	0.0791667	0	0	0.095	0.52269442	0.5	0.525136087	0.5	0.5567	0	0.03456853	0.0231185	0.048162	0	0	0	0	0	0	0	0	0	0.339802	0.167916	-0.213475	-0.016193	0.261524	-0.0573626	0.433548	0.0992529	0.356199	0.0376442	-0.15954	-0.0644379	-0.0861074	-0.104046	-0.277215
ENSG00000204044	0.11875	0.19	0.2375	0	0.11875	0	0	0	0	0.095	0.0791667	0	0.0791667	0	0.19	0	0.500583158	0.625668449	0.456240126	0.6245	0.5465	0	0.15863615	0.119209333	0.238407	0	0	0	0	6	0	0	7	0	0.0442895	-0.0979521	0.542921	0.477257	0.159169	-0.0930486	-0.326941	0.423113	0.231492	0.264163	0.48338	-0.0960612	0.337747	0.0402456	0.195755
ENSG00000204054	4.75	5.7	3.5625	5.9375	2.375	1.58333	6.65	2.03571	6.33333	3.8	1.58333	3.8	3.16667	0.95	2.85	7.6	0.546600079	0.518791284	0.568063287	0.656	0.5732	0	0.213517795	0.10373848	0.139274	0	0	0	2	26	0	1	9	0	0.343197	-0.257549	0.157196	0.104368	0.565954	0.589233	0.35229	-0.195995	-0.0839471	-0.130531	0.110619	0.343152	0.16679	0.558672	-0.241596
ENSG00000204055	0.2375	0.475	0.7125	0.11875	0	0	0.095	0.0678571	0.158333	0.285	0.0791667	0.285	0.475	0.19	0.095	0.38	0.537687252	0.561188811	0.535979676	0.662	0.6014	0	0.3976486	0.0799046	0.958043	0	0	0	0	15	0	2	10	0	0.0118519	-0.0782062	0.339246	0.395108	0.379337	0.0502216	-0.000739645	0.0631979	0.32006	-0.256278	0.0546529	-0.122419	0.186992	0.133777	-0.535754
ENSG00000204091	0.11875	0	0.7125	0	0	0	0	0	0	0	0	0.095	0	0	16.15	0	0.4375306	0.521335807	0.434402198	0.5075	0.4915	0	0.265652402	0.0774844	0.095445	2	0	0	0	12	0	4	18	0	-0.0329891	0.383162	0.696076	0.14759	0.305474	0.191546	-0.162764	0.507395	-0.0618226	-0.206057	0.36858	0.125577	0.332064	0.197496	0.124014
ENSG00000204092	0	0	0.83125	0	0	0	0	0	0	0	0	0	0	0	0.475	0	0.557522124	0.514440433	0.576555024	0.5375	0.524	0	0.0347863	0.0980718	0.033578	0	1	0	0	0	0	1	0	0	-0.345383	0.469237	0.576497	0.159328	-0.0307012	0.0256032	-0.302564	0.579934	0.0715834	-0.0832103	0.422452	-0.186628	0.153732	0.0320276	0.0312586
ENSG00000204110	0	0.285	0	0	0	0	0	1.35714	0	0	0	0	0	0	0	0	0.507092575	0.446927374	0.508257609	0.478	0.4716	0	0.4335506	0.1665757	0.134838	0	1	0	1	13	0	2	14	0	-0.11042	0.135557	-0.219069	-0.0809491	-0.186766	-0.537667	-0.442308	-0.0180424	-0.191741	0.499262	-0.307238	-0.209637	0.412516	0.538064	-0.148478
ENSG00000204117	0.11875	0.285	0.11875	0.2375	0.11875	0.158333	0.095	0.0678571	0.633333	0.095	0.2375	0.095	0.158333	0	0.285	0.095	0.492964427	0.518939394	0.479943033	0.487	0.4804	0	0.089835025	0.232554467	0.0904635	0	1	0	1	5	0	5	1	0	0.446537	-0.192867	-0.0425396	0.491032	-0.0305536	0.428811	-0.214349	0.283787	-0.168293	-0.0686098	0.167796	0.601686	-0.0828403	0.0380618	0.106982
ENSG00000204148	0	0	0	0	0	0	0	0	0	0	0	0	0	0	0.095	0	0.365506628	0.399219766	0.364791839	0.3885	0.3746	0	0.11536602	0.10059545	0.138832	0	0	0	3	11	0	3	15	0	-0.2813	0.199898	0.364879	0.168905	-0.140131	0.196328	-0.0280883	0.367054	-0.308062	0.196328	0.140234	0.140028	-0.252608	-0.11227	0.142675
ENSG00000204187	0	0.19	0	0.35625	0.2375	0	0	0	0	0.285	0.2375	0.19	0.158333	0.095	0.76	0	0.438593192	0.386262266	0.45257388	0.4355	0.4613	0	0.060045937	0.05003835	0.0600285	1	0	0	0	0	0	1	0	0	0.103478	-0.169332	0.312058	0.602784	0.202346	0.0115492	0.0501204	0.241058	-0.138386	0.405761	0.148599	0.186053	-0.0315911	-0.288172	0.190353
ENSG00000204241	0	0.475	0.59375	0.11875	0.35625	0.158333	0.095	0.0678571	0	0.095	0.158333	0.38	0.2375	0	0.285	0.38	0.560364933	0.554315476	0.562677793	0.5775	0.5438	37	0.175845803	0.121543533	0.179227	0	0	0	0	3	0	0	1	0	0.0734967	0.303724	0.360742	0.273403	0.372045	-0.0481128	0.171238	0.386738	0.40651	0.241304	0.265731	-0.198081	0.323705	-0.0770374	-0.0843451
ENSG00000204250	0	0	0	0	0	0	0	0	0	0	0	0	0	0	0	0	0.344860349	0.398305085	0.34463067	0.278	0.3501	0	0.038381142	0.066211025	0.080658	1	1	0	0	18	0	16	34	0	0	0	0	0	0	0	0	0	0	0	0	0	0	0	0
ENSG00000204277	0.11875	0.57	0.2375	0.11875	0	0.158333	0.095	0	0	0.19	0.158333	0.095	0	0.095	0.19	0.095	0.545963602	0.591342877	0.536593948	0.5095	0.5563	0	0.102226029	0.07225125	0.143042	3	0	0	3	12	0	2	5	0	0.178828	0.256294	0.377104	0.391006	0.354839	-0.254713	-0.0772772	0.849205	0.414422	0.0501935	0.362592	-0.273788	0.0944634	0.137947	0.0868903
ENSG00000204362	0	0	0	0	0	0	0	0	0	0	0	0	0	0	0	0	0.535928526	0.542985458	0.525482748	0.5015	0.521	0	0.016806137	0.02526835	0.064064	0	0	0	0	6	0	3	3	0	0	0	0	0	0	0	0	0	0	0	0	0	0	0	0
ENSG00000204380	0.11875	0.19	0.35625	0.2375	0	0	0.19	0	0	0.095	0.158333	0.095	0.0791667	0	0.095	0.095	0.441460361	0.487231869	0.437662448	0.384	0.4268	0	0.16305062	0.15845525	0.220829	1	0	0	0	18	0	14	16	0	0.164806	0.12126	0.481254	0.506891	0.567163	0.0670846	-0.000754874	0.495505	0.144509	-0.0482406	0.486175	0.0963392	0.453344	0.482762	0.101228
ENSG00000204460	0	0	0	0	0	0	0	0	0	0	0	0	0	0.475	0.095	0.19	0.402733931	0.500225938	0.395411194	0.4375	0.4448	0	0.082550946	0.104650375	0.0186925	3	0	0	0	2	0	4	10	0	-0.461537	0.228771	0.0129722	-0.197329	-0.246108	0.0259252	0.110345	0.12397	0.2675	-0.220365	-0.140428	-0.371048	-0.618341	-0.352411	-0.193428
ENSG00000204528	0.11875	0.475	0.2375	0.11875	0.475	0.475	15.2	0	0.158333	0.19	0.158333	0.95	0.158333	0	0.76	0.855	0.521488595	0.556492411	0.515677492	0.5415	0.5361	0	0.274581867	0.1694018	0.111728	0	0	0	0	1	0	0	0	0	0.043155	0.111035	0.109875	-0.151155	0.383997	0.168401	0.643394	0.0649739	0.121485	0.235167	0.165433	-0.0459272	0.0489984	-0.0757249	-0.172841
ENSG00000204581	0.11875	0.095	0.11875	0.11875	0	0	0	0	0	0.19	0.0791667	0.095	0.0791667	0.095	0.38	0.19	0.401414985	0.446386946	0.390240371	0.39	0.4242	81	0.107066	0.116178575	0.124009	0	0	0	3	6	0	1	7	0	0.0377706	0.0904912	0.747706	0.510281	0.505764	0.195073	0.101075	0.534551	0.294812	-0.0790838	0.228967	-0.135373	-0.0806497	0.076881	0.0429122
ENSG00000204588	0.11875	0.095	2.375	0.475	0.2375	0.158333	0.95	0	0	0.095	0.158333	0.285	0.2375	0	0.285	0.76	0.476646839	0.539908953	0.440601764	0.626	0.5034	48	0.1480973	0.199456333	0.176157	0	0	0	0	1	0	1	0	0	-0.01263	0.343169	0.520389	0.142007	0.480391	0.368152	0.466619	0.278151	0.184914	-0.0733341	0.561487	0.056214	0.186806	0.037806	0.208759
ENSG00000204603	0	0	0	0.11875	0	0	0	0	0	0	0.0791667	0	0	0	0.19	0	0.460883537	0.507025761	0.458277299	0.574	0.4982	0	0.035461208	0.05910852	0.0252855	1	0	0	0	5	0	7	22	0	0.00216684	0.107786	0.29836	0.535607	-0.00863538	0.224685	-0.136309	0.487182	-0.280443	0.0907384	0.155551	0.366734	-0.155666	-0.0281064	0.417628
ENSG00000204625	0	0.95	0.2375	0.11875	0.2375	0	0.285	0	0	0	0.0791667	0.285	0	0.38	0.19	0.285	0.516217035	0.56	0.504424779	0.5795	0.4912	0	0.029869433	0.011098543	0.0306095	0	0	0	0	1	0	0	0	0	-0.203264	0.330004	-0.089633	-0.207225	0.181277	-0.21329	0.150512	0.142892	0.348645	-0.0576871	0.167748	-0.335002	0.123055	-0.0144324	-0.396166
ENSG00000204666	0	0.095	0.2375	0	0	0	0.095	0	0.158333	0.38	0	0.38	0.395833	0	0.095	0.095	0.45782166	0.533770492	0.44993188	0.5315	0.4565	0	0.0351906	0.10462765	0.066033	0	1	0	1	10	0	7	12	0	-0.133795	-0.238483	0.243711	0.297369	0.225527	0.146584	0.22758	-0.231891	-0.120812	0.0418812	-0.123317	0.0557594	0.109437	-0.0807196	-0.624949
ENSG00000204684	0	0	0	0	0	0	0	0	0	0	0	0.095	0	0	0.665	0	0.407177453	0.447606442	0.405264641	0.4405	0.4268	0	0.126109279	0.190456793	0.063179	0	0	0	0	17	0	11	22	0	-0.121975	0.29197	0.35999	0.0925132	0.17909	0.152339	0.151282	0.24615	-0.373256	0.113934	-0.0448056	0.242872	0.0538064	-0.0871151	-0.104195
ENSG00000204685	2.375	2.85	0.7125	3.5625	0.83125	1.58333	0.95	0.678571	0.791667	0.475	1.58333	0.95	0.791667	1.9	1.9	2.85	0.465970882	0.558109834	0.459176947	0.5845	0.4786	0	0.1075313	0.1106318	0.232178	0	1	0	0	14	0	17	4	0	0.381023	0.216731	-0.00665681	0.114243	0.302069	0.290466	0.204293	0.424855	0.290777	-0.29564	0.244642	0.208119	-0.25074	0.119823	0.221078
ENSG00000204706	0	0.095	0.11875	0.11875	0.11875	0.158333	0.38	0	0	0.095	0	0.19	0.158333	0	0.285	0.095	0.41136735	0.397485297	0.412403676	0.4255	0.4142	54	0.113564241	0.112392457	0.114989	0	1	0	1	41	0	24	32	0	-0.0271739	0.337932	0.249295	-0.0377696	0.309843	0.22277	0.630104	0.120466	-0.0961911	0.152025	0.468118	0.133766	0.0323857	-0.180004	0.0551304
ENSG00000204754	0.11875	0.095	0.11875	0	0	0	0.095	0	0	0	0	0.285	0	0	0.19	0.095	0.417953213	0.433766234	0.41754466	0.4435	0.451	0	0.0983846	0.07139855	0.176343	0	0	0	0	26	0	12	26	0	0.00408755	0.341096	0.526941	0.0294523	0.498471	0.173615	0.138771	0.369252	0.0162779	-0.101072	0.270612	0.0716229	0.377668	0.360538	-0.117758
ENSG00000204758	0.11875	0.285	0.59375	0.475	0.2375	0.316667	0.285	0.135714	0	0.19	0.0791667	0.475	0.395833	0	0.95	0.285	0.489906664	0.507194245	0.463601533	0.473	0.4953	0	0.05341812	0.055296463	0.0604775	0	0	0	2	4	0	0	1	0	0.0630564	0.545243	0.560327	0.245731	0.44494	0.222634	0.342963	0.475804	0.0516992	0.0747045	0.516274	0.0797644	0.202813	0.0333087	0.122661
ENSG00000204791	0	0.095	0	0	0	0	0.19	0	0	0	0.0791667	0.095	0.0791667	0	0.095	0	0.705513784	0.705720572	0.704861111	0.6955	0.6604	0	0.129733	0.009458065	0.046546	0	0	0	0	0	0	0	0	0	-0.20297	-0.0346303	-0.0638193	0.198854	0.0535292	-0.0986343	0.228216	-0.0282479	-0.380372	0.31716	-0.0263592	0.269996	0.152315	0.022124	-0.262989
ENSG00000204792	1.06875	0	0	0	0.83125	0	0.95	0	0.316667	0.475	0	0	0.791667	0	1.9	0.76	0.456958216	0.445162835	0.460018639	0.4425	0.4765	0	0.09281292	0.108393675	0.0533915	1	1	0	1	3	0	5	6	0	-0.057589	-0.425258	0.310134	0.0292106	0.0801701	0.538794	0.360777	-0.304064	-0.221484	0.165178	0.270577	0.298453	-0.205444	-0.0535256	0.260082
ENSG00000204802	0.11875	0.19	0.11875	0	0.11875	0.158333	0.475	0	0.158333	0.095	0.158333	0.095	0.158333	0.095	0.095	0.095	0.479143595	0.479143595	0	0.417	0.3871	93.5	0.162224	NaN	0.185769	0	0	0	2	1	0	1	0	0	0.128158	-0.320254	-0.46988	-0.0409804	-0.179818	-0.016634	0.0810216	-0.1705	0.075498	-0.0468778	0.104341	0.170626	-0.0310227	-0.102148	-0.176159
ENSG00000204832	0.35625	0.855	0.35625	0.35625	0.11875	0.475	0.285	0.135714	0	0.095	0.475	0.38	0.395833	0.095	1.9	0.285	0.427807889	0.419881306	0.428460849	0.5215	0.4288	0	0.09724942	0.10515495	0.043116	0	0	0	2	16	0	9	2	0	0.178916	0.306738	0.217779	0.440565	0.164942	-0.0384903	0.071164	0.599854	0.0399118	0.15026	0.221319	0.223211	0.0733337	-0.00814818	0.247011
ENSG00000204860	0	0	2.375	0.11875	0.11875	0.158333	0.665	0.135714	0.316667	0.19	0.158333	0.095	0.158333	0	0.38	0.475	0.507195041	0.472835976	0.704477612	0.631	0.4412	65	0.052918208	0.011406967	0.0256465	0	0	0	0	0	0	0	2	0	-0.384388	0.000754779	0.198073	0.00297619	-0.119261	0.21646	0.17669	0.00447762	-0.0384909	0.0459606	0.0355824	-0.149522	-0.167657	-0.0408016	-0.107097
ENSG00000204929	0.11875	0	0.11875	0.11875	0	0	0	0	0	0.095	0	0	0	0.095	0.57	0.095	0.419403978	0.461047594	0.41916084	0.5825	0.5104	0	0.198925238	0.141714365	0.37299	0	0	0	0	178	0	86	165	0	-0.018034	0.277944	0.719762	0.270712	0.316882	0.292596	-0.0769405	0.575951	0.228509	-0.310577	0.477308	-0.0914038	-0.107964	0.139045	0.281058
ENSG00000204934	0.11875	0.76	1.06875	0.83125	0.35625	0.475	0.665	0.339286	0.158333	0	0.633333	0.95	0.316667	0.095	0.38	0.665	0.53740127	0.582497721	0.521978593	0.5325	0.5353	0	0.047313042	0.0857692	0.072206	0	0	0	1	5	0	0	1	0	0.152994	0.538729	0.207965	0.108729	0.439617	0.0383198	0.125462	0.448825	0.16777	-0.0375829	0.302874	0.0309051	0.466815	0.308997	-0.0284904
ENSG00000204949	0	0.19	0.11875	0	0	0	0	0	19	0.095	0	0.095	0.0791667	0	0.095	0.095	0.493002545	0.49294729	0.493333333	0.4995	0.471	52	0.0363376	0.01244	0.0249235	1	2	0	1	1	0	0	1	0	0.0445532	-0.123573	0.152415	0.254779	0.166458	0.161822	-0.120751	0.065482	0.0396038	-0.0531473	-0.168168	0.0031683	0.112724	0.131776	-0.668238
ENSG00000204971	0.7125	0.095	0.11875	0	0	0	0	0	0	0	0.633333	0	0	0	0	0	0.473214286	0.496855346	0.472966133	0.491	0.4573	0	0.150935067	0.137511	0.077644	0	3	0	0	32	0	10	9	0	0.220251	-0.0709195	0.237189	0.389367	0.16047	-0.1751	-0.484416	0.446041	0.278202	-0.133501	0.214763	0.0251154	0.425003	0.334968	0.212596
ENSG00000204990	0	0	0.11875	0	0	0.158333	0	0	0	0	0	0	0	0	0	0	0.422808765	0.415566366	0.44112478	0.407	0.4233	56	0.0541037	0.0117961	0.113201	1	0	0	1	1	0	0	1	0	0.105284	0.581333	0.048682	-0.245417	-0.0076753	-0.1613	-0.0102564	0.530961	0.488301	-0.300837	0.353324	-0.357917	0.00512442	-0.121705	0.140664
ENSG00000205015	0	0	0	0	0	0	0.095	0	0	0	0	0	0	0	0.095	0	0.65244123	0.654600302	0.650451703	0.654	0.6136	0	0.010562193	0.02108355	0.013152	0	0	0	0	0	0	0	0	0	-0.411781	0.125409	0.102717	-0.14423	-0.102565	0.143697	0.267261	0.0413317	-0.40996	0.205282	0.246339	0.122988	-0.143804	0.0616301	0.041771
ENSG00000205037	0	0.19	1.1875	0.35625	0.11875	0.158333	0	0.0678571	0.316667	0	0.158333	0.76	0.158333	0	0.095	0.095	0.578447277	0.613384956	0.564905135	0.5975	0.5745	0	0.0789643	0.026933	0.046262	0	0	0	1	3	0	0	4	0	0.359231	0.273702	0.0596149	0.299706	0.212065	0.192861	-0.196129	0.288607	0.0401512	-0.247219	0.102015	0.303365	0.35918	0.0722831	-0.186369
ENSG00000205041	0.11875	0.57	0.59375	0.35625	0.11875	0.158333	0.095	0	0	0.095	0.316667	0.95	0.158333	0	0.285	0.475	0.574585635	0.566347469	0.597353497	0.509	0.5225	0	0.18772575	0.126817	0.0912	1	0	0	0	2	0	0	1	0	0.313289	0.348943	0.457039	0.458395	0.59468	0.106588	0.167532	0.579734	0.360685	-0.0333089	0.279054	0.054694	0.342224	0.0940745	0.0158147
ENSG00000205054	0.11875	0.285	0.11875	0.11875	0	0	0.095	0.0678571	0	0.095	0.0791667	0.095	0	0	0.095	0.095	0.444996402	0.487291213	0.443864027	0.3775	0.4302	0	0.284265964	0.25911245	0.3209	1	0	0	0	33	0	12	27	0	0.293253	0.190716	0.585205	0.400466	0.71369	0.0670053	-0.0244016	0.550368	0.152061	0.0274113	0.418783	0.0364946	0.522723	0.685788	0.0821158
ENSG00000205056	0	1.9	0	0.11875	0	0.158333	0.095	0.271429	0	0.095	2.375	0.095	0.0791667	0	0.095	0.095	0.388206388	0.392621871	0.385081585	0.4125	0.3878	85	0.160967	0.133163	0.175627	0	0	0	0	8	0	7	10	0	0.086787	0.123655	-0.165593	0.249889	0.0333732	-0.382557	0.0516911	0.301067	-0.121268	0.519184	-0.303616	-0.0333486	0.0577297	0.215727	0.14055
ENSG00000205181	0.7125	0.665	0.83125	1.06875	0.59375	1.425	0.38	0.203571	0.158333	0.19	0.316667	0.855	0.395833	0	4.75	0.95	0.502632503	0.495869082	0.521526853	0.4695	0.4623	0	0.024978367	0.03248815	0.0714145	0	1	0	1	1	0	2	0	0	0.395868	0.542832	0.505528	0.1493	0.529801	0.405008	0.383482	0.640496	0.223529	-0.0648012	0.496319	0.182353	0.0427414	0.104643	0.425543
ENSG00000205231	0.35625	0.095	0	0.11875	0.11875	0	0	0	0	0.285	0.0791667	0.19	0.0791667	0	0.285	0	0.610307692	0.61806342	0.601078167	0.584	0.6186	0	0.016279815	0.0229542	0.0315555	0	2	0	0	2	0	1	0	0	0.431249	-0.284801	0.587604	0.549903	0.561328	0.240416	0.122701	0.209447	-0.161581	0.282027	0.275092	0.397026	0.2244	0.0624619	0.366901
ENSG00000205293	0.2375	0.285	1.06875	0.2375	0.11875	0.158333	0.095	0.0678571	0.158333	0.095	0.158333	0.475	0.0791667	0.095	0.285	0.095	0.344600451	0.382645804	0.322677596	0.3335	0.3555	0	0.2159165	0.07891315	0.0832725	0	1	0	0	1	0	2	2	0	0.430505	0.37558	0.382568	0.252811	0.47583	0.191516	-0.179858	0.692428	0.133938	-0.293608	0.424017	0.250018	0.397483	0.248334	0.0250195
ENSG00000205325	0.11875	0.285	0.11875	0.11875	0.11875	0.316667	0.19	0.0678571	0	0.095	0.0791667	0.095	0.0791667	0	0.095	0.095	0.435464702	0.415610407	0.441650213	0.3855	0.4228	0	0.02923209	0.108838	0.040223	0	0	0	0	5	0	4	0	0	0.514301	0.306404	0.184288	-0.0803958	0.572247	0.0651271	0.404834	0.45367	0.390187	0.0943219	0.712655	-0.0343843	0.274934	0.262948	0.379285
ENSG00000205396	0	0	0	0	0	0	0	0	0	0.095	0	0	0	0	2.85	0	0.59945795	0.5647343	0.617346939	0.5665	0.5455	0	0.02565336	0.039977561	0.028665	0	0	0	0	2	0	0	1	0	-0.199013	-0.138164	0.456073	0.304523	0.0639608	0.0179222	0.112821	0.24615	-0.181515	0.40197	0.032004	-0.102262	-0.253659	-0.163981	0.0520976
ENSG00000205414	0.11875	0.095	0.11875	0.11875	0	0	0.095	0	0	0.095	0.2375	0.285	0.158333	0	0	0.095	0.528321724	0.48926691	0.547081712	0.4955	0.5246	0	0.5479615	0.108726	0.120506	0	0	0	2	3	0	0	2	0	0.228477	-0.134652	0.39474	0.631463	0.527071	0.0947899	0.116366	0.115434	0.0335856	-0.109314	0.08791	0.305324	0.410805	0.126225	0.02411
ENSG00000205424	0	0.095	0.11875	0	0	0	0	0	0	0	0	0	0	0	0	0	0.560704575	0.582515868	0.545563789	0.552	0.5266	0	0.091883533	0.1322725	0.027121	0	2	0	0	1	0	5	0	0	0.0205432	0.312825	0.172949	0.159328	0.161181	-0.32004	-0.398718	0.463947	0.416718	-0.0448056	0.345643	-0.340021	0.499631	0.320276	-0.281327
ENSG00000205444	0.11875	0.095	0	0	0	0	0	0	0	0	0	0	0.0791667	0	0.19	0	0.522342065	0.5	0.587878788	0.4705	0.4703	0	0.016141005	0.00302424	0.04549	2	0	0	1	0	0	0	0	0	0.114492	-0.112289	0.303989	0.395193	0.0734684	0.196383	-0.0920391	0.215229	-0.146829	0.107382	0.241851	0.341956	-0.0116174	0.136504	0.143699
ENSG00000205452	0	0	0	0	0	0	0	0.0678571	0	0	0	0	0	0	0.095	0	0.630567686	0.55951783	0.728531856	0.4275	0.5219	0	0.307354025	0.309849567	0.0084835	1	0	0	0	0	0	0	1	0	-0.468642	0.29197	0.225474	-0.0424019	-0.35818	-0.135697	-0.310256	0.149494	-0.526649	0.440375	-0.179222	-0.0255655	0.0153732	0.201133	0.169317
ENSG00000205488	0	0.285	0.2375	0.2375	0	0	0.095	0.0678571	0	0.095	0.0791667	0.095	0	0	0.095	0.095	0.486961593	0.480134539	0.491443555	0.5105	0.4917	0	0.038015115	0.065279167	0.0107775	0	0	0	1	3	0	1	5	0	0.0277556	0.291943	0.421564	0.368806	0.53386	-0.103776	0.0446511	0.494499	0.112067	0.219851	0.243681	-0.155051	0.420795	0.46926	-0.170496
ENSG00000205500	0.2375	0.285	0.2375	0.475	0	0	0.19	0	0	0.095	0.158333	0.19	0.0791667	0.095	0.57	0.095	0.436002279	0.493562232	0.430593239	0.42	0.4429	40	0.060586789	0.073063211	0.0841645	2	0	0	0	9	0	7	9	0	0.110616	0.270114	0.546633	0.464483	0.50785	0.13339	-0.027613	0.62266	0.0133938	-0.0961304	0.488104	0.184537	0.275926	0.38406	0.0917383
ENSG00000205537	0	0	0	0.11875	0	0	0	0	0	0	0	0	0	0	0	0	0.494887959	0.503496503	0.494258101	0.55	0.4954	0	0.338366175	0.1344122	0.134053	1	0	0	0	7	0	0	6	0	0.39382	0.199898	0.196473	0.30966	0.364341	0.364609	0.0561767	0.254114	-0.0840168	-0.196328	0.364609	0.364073	0.0561352	0.252608	0.342421
ENSG00000205559	0.11875	0.76	0.475	0.475	0.2375	0.633333	0.38	0.271429	0.633333	0.095	0.395833	0.285	0.475	0	0.475	0.475	0.631455399	0.638408304	0.616788321	0.6475	0.561	0	0.01422964	0.0381898	0.203802	0	1	0	1	0	0	1	0	0	0.295593	0.162987	-0.187143	0.18019	-0.0194342	0.293223	-0.000749124	0.274857	0.0478027	-0.133147	0.0478732	0.271878	-0.105549	0.128006	-0.175039
ENSG00000205562	0.11875	0.95	1.1875	0.35625	0.11875	0	0	0	0	0.095	0.0791667	0.475	0.158333	0.095	0.475	0.285	0.393377722	0.41870915	0.373431972	0.3325	0.3642	0	0.2068695	0.0540476	0.108951	0	0	0	1	3	0	0	0	0	0.14989	0.299787	0.636178	0.481348	0.539397	0.139038	-0.0208493	0.501498	0.308849	-0.0490723	0.431985	-0.00445455	0.352688	0.109378	-0.0824542
ENSG00000205611	0.11875	0.285	0.7125	0	0	0.158333	0	0	0	0.095	0.395833	0.285	0	0	0.285	0.095	0.513160643	0.456618962	0.562720502	0.3405	0.461	0	0.2700025	0.0658172	0.108309	0	0	1	0	0	2	0	0	0	0.123855	0.267187	0.391596	0.358673	0.291529	-0.219966	-0.146088	0.73658	0.323683	0.0239261	0.0957043	-0.155676	0.259519	0.0556113	0.0219868
ENSG00000205622	0	0.095	0	0	0	0	0.095	0	14.25	0	0	0	0	0.095	0	0.095	0.43679412	0.464631043	0.434217963	0.513	0.4451	0	0.039464054	0.061611283	0.018984	0	0	0	0	22	0	12	28	0	-0.140723	-0.184334	-0.611467	-0.390683	-0.239704	0.0814688	0.0362619	-0.364511	0.0632714	-0.303245	-0.289667	-0.0813489	-0.312528	0.0951171	-0.663095
ENSG00000205628	0	0	0	0	0	0	0	0	0	0.095	0	0	0	0	0.19	0	0.354321295	0.386337543	0.353591955	0.296	0.3329	0	0.047171758	0.0604048	0.0545465	0	0	0	0	20	0	15	55	0	-0.199013	-0.138164	0.456073	0.304523	0.0639608	0.0179222	0.112821	0.24615	-0.181515	0.40197	0.032004	-0.102262	-0.253659	-0.163981	0.0520976
ENSG00000205632	0	0.095	0.35625	0	0	0	0	0	0	0	0.0791667	0	0	0	0	0	0.514470064	0.593524284	0.502970799	0.533	0.5007	0	0.023919523	0.0425822	0.0133485	0	2	0	1	2	0	5	4	0	-0.0260021	0.125384	0.0778332	0.370805	0.00863538	-0.423446	-0.508453	0.491532	0.358105	0.0367274	0.142589	-0.258871	0.432406	0.181611	-0.145071
ENSG00000205634	0	0	0.35625	0	0	0	0	0	0	0	0	0	0	0	0.095	0	0.550584212	0.561427909	0.543054885	0.502	0.5196	0	0.030405542	0.04023668	0.051078	0	0	0	0	1	0	1	0	0	-0.345383	0.469237	0.576497	0.159328	-0.0307012	0.0256032	-0.302564	0.579934	0.0715834	-0.0832103	0.422452	-0.186628	0.153732	0.0320276	0.0312586
ENSG00000205636	0	0.095	0	0	0	0.158333	0	0	0	0	0	0	0	0	0	0	0.376984127	0.34625323	0.377673448	0.3335	0.3649	0	0.1382308	0.1227012	0.035963	1	0	0	0	1	0	0	3	0	0.413433	0.268508	-0.393299	-0.168323	0.0307012	-0.276514	0.124359	0.376312	0.373256	0.0640079	0.0844905	-0.166176	-0.110175	-0.00640552	-0.0156293
ENSG00000205653	0	0	0	0	0	0	0	0	0	0	0	0	0	0	0.095	0	0.496428571	0.508719482	0.473438956	0.473	0.4616	0	0.0206468	0.0106636	0.071653	4	0	0	0	0	0	0	3	0	-0.2813	0.199898	0.364879	0.168905	-0.140131	0.196328	-0.0280883	0.367054	-0.308062	0.196328	0.140234	0.140028	-0.252608	-0.11227	0.142675
ENSG00000205662	0	0	0.11875	0	0	0	0	0	0	0	0	0.095	0.0791667	0	0	0	0.430324277	0.452313503	0.422388823	0.416	0.4154	0	0.065821155	0.0901336	0.129617	0	0	0	1	3	0	0	4	0	-0.125677	0.266166	0.361059	0.201666	0.211567	-0.0216044	-0.0216363	0.0456733	0.0560887	-0.213883	0.138268	0.00431452	0.42592	-0.0994535	-0.298934
ENSG00000205663	0	0	0.11875	0	0	0	0	0.0678571	0	0	0.0791667	0.19	0.158333	0	0	0	0.488416527	0.52027027	0.483814284	0.4155	0.4162	47	0.199588656	0.1503859	0.148992	0	0	0	1	10	0	1	7	0	-0.269391	0.13127	0.191739	0.294752	-0.0536794	-0.265013	-0.231333	-0.059487	-0.193104	0.0608815	-0.243526	0.0464879	0.456948	-0.0645103	-0.171249
ENSG00000205682	0.11875	0.095	0	0	0.11875	0	0.095	0	0	0	0.158333	0	0	0	0	0	0.443580742	0.52044252	0.416482957	0.417	0.3744	0	0.038766953	0.05344355	0.0434535	0	0	0	3	2	0	5	1	0	0.224982	-0.392841	-0.10865	0.111674	0.0645557	-0.0915214	-0.101541	-0.0487773	0.0501731	0.244954	0.200988	0.182773	0.293623	0.1302	0.380674
ENSG00000205696	0	0	0.83125	0	0	0.158333	0	0	0	0	0	0	0	0	0	0.285	0.519968367	0.559111111	0.518461486	0.4985	0.4807	0	0.087961675	0.079869633	0.009318	0	1	0	0	2	0	6	2	0	0.013001	0.479539	0.194583	-0.192992	0.133848	0.0302461	0.155781	0.426284	0.677379	-0.304622	0.19876	-0.483226	-0.0951294	-0.0540508	0.0263765
ENSG00000205786	0.11875	0.285	0.2375	0.2375	0.2375	0.158333	0.19	0	0.316667	0.19	0.2375	0.19	0.0791667	0.095	0.285	0.19	0.468427673	0.50182615	0.459728564	0.498	0.4862	85	0.073843333	0.084415013	0.0949215	1	3	0	2	7	0	7	2	0	0.261832	-0.118813	0.0636285	0.295061	0.140524	0.311924	-0.194772	0.29293	-0.0433212	0.0142124	0.187753	0.279347	0.116028	0.125011	-0.130899
ENSG00000205830	0	0	0	0	0	0	0	0	0	0	0	0	0	0	0	0	0.403577982	0.436428856	0.393755214	0.3995	0.4121	0	0.340746	0.174499	0.402853	0	0	0	0	4	0	0	2	0	0	0	0	0	0	0	0	0	0	0	0	0	0	0	0
ENSG00000205837	0	0	0.11875	0.11875	0	0.158333	0	0	0	0.475	0.0791667	0	0	0	0	0	0.418416993	0.482742961	0.414869907	0.4225	0.415	0	0.051139344	0.056917483	0.063945	0	1	0	2	5	0	3	6	0	0.257998	0.131413	0.226032	0.288776	0.231073	-0.163125	0.0475736	0.521529	0.354409	-0.0224073	0.234828	-0.245222	-0.0457446	-0.120192	0.292717
ENSG00000205865	0	0	0	0	0	0	0	0	1.10833	0	0	0	0	0	0	0	0.660736976	0.610121837	0.702472952	0.523	0.523	29	0.075859327	0.00463468	0.0892535	0	0	0	0	0	0	0	0	0	0.14065	-0.371239	-0.421014	-0.140754	-0.308288	0.420703	-0.280883	-0.395289	-0.364073	-0.364609	-0.364609	0.420084	-0.168406	0.0842028	-0.428026
ENSG00000205866	0	0.19	0	0	0	0	0	0	9.5	0	0	0	0	0	0	0	0.62920354	0.629749768	0.617647059	0.64	0.583	0	0.09077295	0.0221961	0.0228075	0	0	0	0	0	0	0	0	0	0.282469	-0.307611	-0.480414	0.00642453	-0.143272	0.115214	-0.333333	-0.171403	-0.14828	-0.110094	-0.263713	0.268438	0.0422764	0.276718	-0.547025
ENSG00000205885	0.35625	3.8	0.35625	0.475	0.35625	0.316667	1.9	0.0678571	1.425	0.285	0.791667	1.9	0.791667	0.095	0.38	0.57	0.517024221	0.521168362	0.514001915	0.5305	0.4657	79	0.076964401	0.048047239	0.132725	1	0	0	0	5	0	1	5	0	0.232196	-0.260572	-0.179867	0.273942	0.256469	0.325445	0.228148	-0.172749	-0.225999	-0.027367	-0.0613908	0.531763	0.179127	0.172465	-0.388302
ENSG00000205890	0.11875	0.19	0.11875	0.475	0.2375	0.158333	0.095	0.135714	0.158333	0.285	0.0791667	0.19	0.316667	0	0.19	0.38	0.58003908	0.630186214	0.537305122	0.537	0.6019	0	0.042358451	0.060633864	0.047199	0	0	0	1	4	0	0	0	0	0.40727	-0.170953	0.349372	0.397921	0.48633	0.480032	0.457038	-0.06627	0.0502221	0.269232	0.106509	0.224522	-0.0695783	-0.0436715	0.0918077
ENSG00000205913	0.11875	0.57	0.11875	0.35625	0.11875	0	0.19	0	0.158333	0.095	0.158333	0.19	0.0791667	0.095	0.95	0.38	0.560515298	0.576818027	0.550636185	0.5805	0.5464	0	0.031313979	0.014672295	0.023512	0	1	0	0	6	0	1	0	0	0.159733	0.0143301	0.210528	0.283271	0.400449	0.395559	0.157271	0.262491	-0.0754451	0.0140742	0.14889	0.313615	0.083025	0.295777	-0.141685
ENSG00000205959	0.2375	0.19	0.59375	0.2375	0.11875	0.158333	0.285	0.0678571	0	0.19	0	0.57	0.2375	0	0.19	0.285	0.521406677	0.562833432	0.516223532	0.468	0.4955	0	0.052585542	0.052973025	0.153967	0	1	0	0	7	0	14	1	0	0.120061	0.289189	0.613112	0.147016	0.722911	0.294434	0.466131	0.190868	0.178182	-0.121194	0.461725	0.0341516	0.392124	0.311765	-0.0211809
ENSG00000206028	0	0.19	0.11875	0.11875	0	0	0.19	0	0	0.095	0.158333	0.095	0	0	0.095	0.095	0.528617493	0.548029085	0.507024266	0.5725	0.5031	0	0.1643957	0.08745009	0.049974	1	0	0	1	1	0	1	1	0	-0.0147917	0.0837744	0.183321	0.374742	0.38239	-0.145151	0.0901735	0.385237	0.0806071	0.204143	0.213458	-0.057355	0.320035	0.329356	-0.127145
ENSG00000206062	0.2375	0.38	0.95	0.35625	0	0.633333	0.475	0.135714	0.316667	0.285	0	0.95	0.0791667	0	0.57	0.095	0.418943534	0.446693657	0.361344538	0.4565	0.3602	0	0.16988	0.118574	0.169809	1	0	0	0	0	0	0	1	0	0.198666	0.543333	0.259616	-0.0964393	0.425408	0.105691	0.174685	0.473963	-0.0767533	-0.143385	0.314118	0.0856094	0.309172	0.35577	-0.165432
ENSG00000206129	0	0.19	0.11875	0.11875	0	0	0.095	0.0678571	0	0	0.0791667	0.19	0	0	0.285	2.85	0.387945643	0.456658917	0.386825102	0.4135	0.364	0	0.152442354	0.16114253	0.373835	0	0	0	1	35	0	27	45	0	-0.0980728	0.406084	0.359059	0.214066	0.372379	0.0731448	0.118747	0.430184	0.0230644	0.14629	0.0454268	-0.0338277	0.241171	0.358289	-0.146486
ENSG00000206142	0	0	0	0	0	0	0	0	0	0	0	0	0	0	0.38	0	0.429842431	0.496685606	0.4059378	0.478	0.4299	0	0.069184398	0.07891899	0.130966	1	1	0	1	3	1	1	3	0	-0.2813	0.199898	0.364879	0.168905	-0.140131	0.196328	-0.0280883	0.367054	-0.308062	0.196328	0.140234	0.140028	-0.252608	-0.11227	0.142675
ENSG00000206187	0	0	0.11875	0.11875	0	0	0	0	0	0	0	0	0	0	0.095	0	0.430940363	0.519320594	0.429537889	0.5185	0.4609	62	0.028258973	0.071989758	0.022052	0	2	0	1	40	0	28	11	0	-0.0227879	0.519958	0.601998	0.331213	0.218389	0.253172	-0.21779	0.642619	0.0172854	-0.206649	0.590735	0.0756238	0.176485	0.197057	0.24547
ENSG00000206195	0.475	0.57	0.35625	1.06875	0.11875	0.316667	0.285	0.0678571	0	0.095	0.633333	0.285	0.2375	0.095	0.285	0.095	0.418202816	0.422182146	0.41764393	0.5525	0.4373	42.5	0.100675748	0.114679356	0.0246075	1	0	0	0	12	0	4	12	0	0.450223	0.254925	0.277244	0.465428	0.43968	0.0251854	-0.0163205	0.675617	0.210063	-0.103705	0.555561	0.263318	0.305414	0.214976	0.443141
ENSG00000206249	0.35625	0.475	0.11875	0.2375	0.2375	0.158333	0.19	0.0678571	0	0.38	0	0.19	0.0791667	0	0.285	0.095	0.480605141	0.490074442	0.48040107	0.4345	0.4683	0	0.075149967	0.04546715	0.057591	5	2	0	2	25	0	11	25	0	0.48368	-0.0248522	0.49667	0.239792	0.706583	0.127219	0.314815	0.343264	0.10783	0.358729	0.552517	0.0856729	0.30422	0.315323	0.284453
ENSG00000206337	7.125	9.5	0.475	4.75	3.5625	3.16667	5.7	31.2143	3.16667	21.85	13.4583	1.9	4.75	0.665	1.9	0.95	0.44501009	0.498725303	0.442721979	0.5385	0.5113	0	0.086610033	0.1464341	0.0223365	0	0	0	2	11	0	21	7	0	0.158402	-0.50571	-0.100443	0.300742	0.00442478	-0.281181	-0.137472	-0.22363	-0.381725	0.628044	-0.220664	0.175387	0.272526	0.371492	0.280068
ENSG00000206417	0.7125	0.57	0.475	1.1875	0.11875	0.158333	0.285	0	0.158333	0.38	0.395833	0.285	0.554167	0.285	0.475	0.76	0.57614916	0.588888889	0.570272458	0.662	0.5861	0	0.1740433	0.191650886	0.468398	0	0	0	0	3	0	1	2	0	0.293027	-0.0391611	0.513695	0.660728	0.526242	0.375741	0.141482	0.411768	0.301332	-0.215238	0.349114	0.199411	-0.0259068	0.223539	0.141474
ENSG00000206552	0	0	0	0	0	0	0	0	0	0	0	0	0	0	1.9	0	0.464877664	0.458762887	0.4975	0.3605	0.4069	0	0.07619785	0.145725	0.176882	3	0	0	1	0	0	0	2	0	-0.2813	0.199898	0.364879	0.168905	-0.140131	0.196328	-0.0280883	0.367054	-0.308062	0.196328	0.140234	0.140028	-0.252608	-0.11227	0.142675
ENSG00000206567	3.5625	0.665	0.475	5.9375	0.11875	0.316667	0.38	0.0678571	0	0.57	0.475	0.665	0.791667	0.19	8.55	0.95	0.567612688	0.566521911	0.568835768	0.4975	0.5364	0	0.041428658	0.050746975	0.0206365	1	0	0	0	1	0	0	1	0	0.270711	0.053312	0.674539	0.63731	0.604274	0.413717	0.320532	0.447671	0.0795288	-0.0162242	0.34882	0.30486	-0.0221402	0.142435	0.265606
ENSG00000206573	1.1875	3.8	2.375	2.375	0.95	1.425	1.9	0.407143	0.791667	0.95	2.375	2.85	1.58333	0.665	2.85	4.75	0.416988812	0.41625498	0.417096865	0.4445	0.4449	58	0.315645	0.302209667	0.185697	1	0	0	1	30	0	8	18	0	0.186202	0.216139	0.361215	0.426132	0.521068	0.212279	0.325186	0.479527	0.24077	0.0480771	0.196746	0.106353	0.119171	0.127313	-0.0594493
ENSG00000207955	0	0.095	4.75	0	0	0	0	0	0	0	0	0	0	0	0	0	0.665558511	0.665558511	0	0.5845	0.5659	68	0.680657	NaN	0.400361	0	0	0	0	0	0	0	0	1	0.0205432	0.312825	0.172949	0.159328	0.161181	-0.32004	-0.398718	0.463947	0.416718	-0.0448056	0.345643	-0.340021	0.499631	0.320276	-0.281327
ENSG00000211683	0	0.285	0.11875	0.2375	0.35625	0.158333	0.095	0	0	0.19	0.395833	0.475	0.0791667	0	1.9	0.475	0.490028832	0.517019319	0.485974851	0.477	0.4857	0	0.027842885	0.017368632	0.023649	0	0	0	1	3	0	0	5	0	0.146688	0.0929765	0.358104	0.358422	0.415442	0.119528	0.371009	0.393124	0.171985	0.374916	0.0749831	0.00889577	0.0133732	-0.190197	0.123874
ENSG00000212663	0.475	0.57	0.59375	0.2375	0	0	0.095	0.135714	0	0	0.2375	0.475	0.475	0	0.57	0.38	0.419645917	0.463235294	0.416758008	0.4145	0.3992	0	0.1377505	0.231332	0.107887	0	1	0	1	0	0	5	0	0	-0.00753097	0.28211	0.586864	0.50495	0.343646	0.0840977	-0.172204	0.468662	0.0299907	-0.00150175	0.270314	0.145455	0.436579	0.356928	-0.0190986
ENSG00000212694	0.475	1.9	1.1875	2.375	0.35625	0.475	0.95	0.271429	0.316667	0.95	3.95833	0.855	1.58333	0.19	0.76	1.9	0.589351852	0.556631171	0.61934339	0.6015	0.6026	35	0.468584067	0.524797625	0.0719505	0	0	0	0	0	0	0	0	0	0.220578	-0.1315	0.302068	0.72667	0.446166	0.114391	0.215078	0.317985	0.228446	0.138745	0.168266	0.128224	0.127031	0.105613	0.0810921
ENSG00000212766	0	0	0.11875	0.11875	0	0	0.475	0	0.158333	0	0	0.19	0	0	0.95	0	0.471107229	0.492170022	0.467208448	0.3895	0.4451	0	0.065026894	0.0583219	0.06685	3	1	0	0	5	0	3	8	0	-0.132521	0.272513	0.193254	-0.062909	0.149805	0.396387	0.098395	0.0920872	-0.504058	-0.193959	0.205816	0.395804	0.15596	0.222073	-0.220601
ENSG00000212855	0	0	0	0	0	0	0	0	0	0	0	0	0	0	0	0	0.464539205	0.475378788	0.462207131	0.463	0.4654	0	0.016781528	0.005255967	0.001834	0	0	1	0	0	8	0	0	0	0	0	0	0	0	0	0	0	0	0	0	0	0	0	0
ENSG00000212856	0	0	0	0	0	0	0	0	0	0	0	0	0	0	0	0	0.464529103	0.475378788	0.462196281	0.4635	0.4677	0	0.004907861	0.004987152	0.0014445	0	0	0	0	0	8	0	0	0	0	0	0	0	0	0	0	0	0	0	0	0	0	0	0
ENSG00000212930	0	0.285	0.11875	0	0	0	0.095	0	0.158333	0.19	0.0791667	0.095	0	0	0.095	0.19	0.473588342	0.473588342	0	0.4145	0.4003	0	0.186464	NaN	0.163851	0	0	0	1	0	0	0	0	0	-0.00774096	-0.218464	0.0919131	0.189794	0.273019	0.000771809	0.0718843	0.0870221	0.144887	0.145872	-0.202214	-0.192668	0.0911407	0.227079	-0.596785
ENSG00000212939	0	0.095	0	0	0	0	0	0.0678571	0	0	0	0	0.0791667	0	0	0.095	0.578596176	0.582177709	0.575019236	0.578	0.5468	0	0.04203465	0.033515	0.0190315	1	0	0	0	2	0	2	2	0	-0.0971502	-0.0936933	-0.107598	0.145834	-0.0561393	-0.133671	0.0232815	-0.205752	0.121868	0.32546	-0.32546	-0.16636	0.0164789	0.191931	-0.254257
ENSG00000212978	3.5625	3.8	3.5625	2.375	1.06875	1.26667	2.85	1.35714	1.58333	0.57	2.375	2.85	0.791667	0.38	5.7	2.85	0.457667259	0.464136378	0.382899628	0.4335	0.4313	0	0.10004403	0.07013125	0.281033	0	1	0	1	2	0	2	0	0	0.149852	0.281658	0.41895	0.20193	0.402072	0.234468	-0.0844445	0.507822	-0.0487449	-0.0281066	0.295859	0.231908	0.401185	0.587714	0.0474089
ENSG00000213279	0.35625	0.57	0.11875	0.2375	0	0.316667	0.285	0.0678571	0.158333	0.19	0.475	0.285	0.158333	0.095	0.095	0.38	0.550742966	0.550651534	0.551020408	0.507	0.5694	0	0.010422565	0.282731	0.0412615	0	0	0	1	0	0	0	0	0	0.498891	-0.170574	-0.105613	0.280001	0.440266	0.0605166	0.308204	0.248147	0.290347	-0.0922509	-0.095941	0.159175	-0.0155096	0.230428	-0.0120137
ENSG00000213373	0.2375	0.57	0.2375	0.95	0.11875	0	1.9	0	1.425	0.38	0	0.19	0.2375	0	0.19	0.095	0.48728937	0.534379326	0.482623011	0.508	0.4955	0	0.142889938	0.074553243	0.183981	3	0	0	1	20	0	2	11	0	0.295003	-0.317676	0.114014	0.231693	0.401808	0.447527	0.134233	-0.175413	-0.273623	-0.102015	0.342533	0.447611	0.248892	0.440405	-0.245462
ENSG00000213468	0	0.38	0.2375	0.35625	0	0.158333	0	0.0678571	0	0	0.2375	0.19	0.0791667	0	0.19	0.095	0.409103325	0.440645774	0.408118486	0.405	0.3598	0	0.087842023	0.125158214	0.155713	0	5	0	0	43	0	20	44	0	0.199752	0.444889	0.2372	0.509251	0.263335	-0.100717	-0.150919	0.68916	0.163329	0.053766	0.146153	0.0635169	0.263724	0.178847	0.0485383
ENSG00000213742	0.35625	0.665	0.7125	0.35625	0.2375	0.158333	0.19	0.135714	0.316667	0.38	0.158333	0.38	0.2375	0.285	0.285	0.38	0.411808255	0.474378297	0.404991585	0.6115	0.4714	20	0.151470463	0.184883	0.073011	0	0	0	0	9	0	4	6	0	0.306835	0.0437446	0.474429	0.301859	0.662481	0.184446	0.0311574	0.316183	0.40977	-0.252595	0.243706	-0.109469	0.290588	0.270573	-0.376821
ENSG00000213793	0.475	0.95	0.11875	0.35625	0.35625	0.158333	0.285	0.475	0	0.19	0	0.76	0.791667	0.095	0.19	0.665	0.493293051	0.509981851	0.492102538	0.453	0.4804	0	0.035767773	0.01904794	0.042204	0	0	0	2	2	0	0	1	0	0.243704	-0.0127837	0.226903	0.158636	0.478968	0.0864107	0.331361	-0.176954	-0.0280237	0.343427	0.0494831	0.150443	0.357724	0.32003	-0.00300563
ENSG00000213863	0	0.19	0.11875	0	0	0.158333	0	0	0	0	0	0.095	0	0	0	0	0.459599028	0.478891821	0.45382794	0.493	0.4888	0	0.1211505	0.201762	0.143663	2	0	0	1	1	0	0	1	0	0.308545	0.510226	-0.0600232	-0.100012	0.27454	-0.32408	-0.00484416	0.505448	0.409575	-0.0870662	0.184774	-0.237631	0.333032	0.110365	-0.240155
ENSG00000213904	1.1875	0.38	0.475	1.1875	0.475	0.158333	0.095	0.135714	0	0.285	0.158333	0.19	0.316667	0	0.95	0.19	0.460298243	0.544676806	0.458883754	0.559	0.543	0	0.1402622	0.135906456	0.176387	0	0	1	1	108	4	59	72	0	0.450704	0.086542	0.792161	0.562315	0.610786	0.365855	0.0236862	0.498517	0.171219	0.103474	0.69845	0.256828	0.338758	0.217456	0.556454
ENSG00000213963	0.35625	0.665	0.59375	0.59375	0.35625	0.316667	2.85	0.271429	0.158333	0.285	0.158333	0.665	0.2375	0.095	0.285	0.38	0.401688892	0.428671036	0.399792183	0.3985	0.427	70	0.138298446	0.193371308	0.25708	0	0	0	0	42	0	10	33	1	0.347665	0.327355	0.317308	-0.0660238	0.761451	0.143385	0.430052	0.24033	0.174171	0.0864747	0.51737	0.0324725	0.551776	0.504438	0.0391022
ENSG00000213981	0.11875	0.095	0.59375	0.11875	0	0	0.38	0.0678571	1.26667	0.19	0.158333	0.095	0.395833	0	0.19	0.095	0.413574299	0.463682047	0.411497387	0.393	0.4056	0	0.093205137	0.138916756	0.113686	0	0	0	1	32	0	2	26	0	-0.137649	-0.352745	0.26281	0.455697	0.00741306	0.368701	-0.12853	-0.103809	-0.354084	-0.144661	0.0778945	0.368899	0.0846337	0.167783	-0.243789
ENSG00000213994	0.2375	0.285	0.2375	0.59375	0	0	0	0	0	0.095	0.316667	0.475	0.158333	0.57	0.095	0	0.520464384	0.53652968	0.518949182	0.4375	0.4987	0	0.03727935	0.108493	0.0911785	1	1	0	3	3	0	0	2	0	0.134434	0.175797	0.203856	0.486449	0.272416	-0.156754	-0.236617	0.409379	0.122497	-0.320324	0.155997	0.11796	0.18491	-0.0159144	-0.0670291
ENSG00000214039	0.11875	0.19	0.11875	0.11875	0.11875	0	0	0	0	0	0.0791667	0	0.0791667	0	0.095	0.095	0.470441227	0.489592184	0.457366589	0.4075	0.4626	0	0.02915094	0.027607667	0.034982	1	2	0	0	2	0	3	3	0	0.385363	0.0505808	0.474615	0.467453	0.399454	0.248387	-0.192785	0.446969	0.364282	0.0240625	0.61243	0.134862	0.344892	0.275758	0.380645
ENSG00000214043	0	0.095	0.2375	0	0	0	0	0	0	0	0	0.095	0	0	0.19	0	0.410590564	0.461022928	0.405386715	0.4095	0.4161	63	0.038819891	0.060347215	0.032318	0	0	0	2	7	0	4	11	0	-0.103951	0.481288	0.436206	0.190556	0.243915	-0.125922	-0.215354	0.561672	0.0580324	0.0261531	0.263468	-0.102524	0.426513	0.175452	-0.275938
ENSG00000214049	0.11875	0.19	0.2375	0	0.11875	0	0.19	0	0.791667	0.19	0.158333	0.19	17.4167	0	0.38	0.285	0.477173913	0.473684211	0.478759139	0.504	0.4597	0	0.044274	0.1580055	0.06447	0	3	0	1	0	0	4	0	0	-0.177806	-0.359485	0.203611	0.349118	0.0119595	0.397198	0.11162	-0.217627	-0.155359	0.00299207	-0.115943	0.224075	-0.0808457	-0.0913257	-0.477932
ENSG00000214145	0	0.095	0.11875	0	0	0	0.475	0.0678571	0.158333	0.095	0.0791667	0.475	0	0.095	0.285	0.19	0.494889528	0.488080905	0.497209913	0.544	0.4868	0	0.137203717	0.11638842	0.132714	0	0	0	0	6	0	0	7	0	-0.413135	0.110008	0.025529	-0.189023	0.0697264	0.00750299	0.161553	-0.0430538	-0.178308	-0.0307623	-0.248349	-0.13036	0.0292833	0.119386	-0.644275
ENSG00000214146	0	0	0	0.11875	0	0	0.095	0.0678571	0.158333	0	0	0	0.0791667	0	0.285	0.19	0.443008987	0.459528908	0.442131368	0.434	0.4188	0	0.13822905	0.1416247	0.0883175	1	0	0	1	13	0	4	9	0	-0.208346	-0.0429626	0.0535952	0.0504964	-0.141088	0.602095	0.175532	-0.20749	-0.453743	-0.0227206	-0.113603	0.372717	-0.347557	0.164034	-0.0627435
ENSG00000214184	0.2375	0.475	0.11875	0.475	0.475	0.158333	0.19	0.271429	0.475	0	0.0791667	0.475	0.0791667	0	0.285	0.19	0.414024436	0.540675845	0.410114747	0.361	0.3996	0	0.25619511	0.1942575	0.257831	0	0	0	0	15	0	0	7	0	0.477124	0.0991612	-0.000749709	-0.0789531	0.309174	0.427019	-0.0525185	-0.0301671	-0.363554	0.081658	0.110126	0.547575	0.418338	0.485812	0.0381098
ENSG00000214293	1.1875	1.9	3.5625	2.375	3.5625	1.425	2.85	0.678571	3.16667	2.85	1.58333	2.85	3.95833	0.19	2.85	6.65	0.432756566	0.418064516	0.434039317	0.364	0.4376	66	0.0911477	0.1143488	0.171193	1	0	0	0	39	0	8	18	0	-0.0134029	-0.259276	0.302383	0.218332	0.225525	0.509291	0.346473	-0.270553	0.0978535	0.0519685	0.146997	0.108232	0.0148591	-0.190197	-0.206205
ENSG00000214353	0	0.19	0.475	0.11875	0.11875	0.158333	0	0	0.316667	0	0.0791667	0.095	0.0791667	0	0	0	0.524953178	0.516175562	0.528155778	0.5825	0.5548	65	0.021612798	0.080450125	0.0831005	0	0	0	1	5	0	0	5	0	0.45793	0.162277	-0.169513	0.0865536	0.0823235	0.107792	-0.255229	0.220906	0.196816	-0.266401	0.234063	0.184515	0.298189	0.0238859	-0.153536
ENSG00000214381	0	0.19	0.11875	0	0.11875	0	0.475	0	0	0.095	0	0	0	0.095	0	0	0.405329198	0.394444444	0.411327356	0.4475	0.4118	0	0.03669751	0.03960075	0.0852655	0	0	0	1	2	0	0	6	0	-0.203226	0.00690578	-0.108599	-0.244223	0.0601499	-0.407795	0.0135849	-0.0426745	0.318306	0.191604	0.412034	-0.484231	0.282528	0.0407247	-0.255319
ENSG00000214401	3.5625	0.95	1.1875	1.1875	2.375	1.58333	0.95	12.8929	0.791667	0.665	0.791667	0.38	1.58333	1.9	6.65	0.76	0.455844981	0.50307377	0.434622468	0.66	0.4562	0	0.381179	0.397044	0.739955	0	0	0	0	1	0	2	0	0	-0.219259	0.323353	0.0835181	-0.226835	-0.415499	-0.076071	-0.357249	0.115987	-0.150443	0.0612999	0.323486	-0.0117995	-0.0266075	0.030303	0.516218
ENSG00000214407	0	0	0	0	0	0	0	0	0	0	0	0	0	0	0	0	0.383577487	0.396392004	0.383099769	0.3785	0.3627	55	0.2544053	0.112199367	0.071981	0	0	0	0	14	0	16	9	0	0	0	0	0	0	0	0	0	0	0	0	0	0	0	0
ENSG00000214432	0.11875	0.38	0.475	0.2375	0.11875	0	0.095	0	0	0.19	0.0791667	0.38	0.158333	0.095	0.38	0.285	0.470378046	0.468649752	0.470939038	0.498	0.4518	75	0.082597237	0.070501242	0.177051	3	0	0	1	10	0	0	4	0	0.0744051	0.247752	0.697856	0.448996	0.625663	0.127599	0.138932	0.454817	0.285934	0.0437693	0.419147	-0.0888913	0.336307	0.128435	-0.150198
ENSG00000214546	0	0.19	0.35625	0.475	0.2375	0	0.19	0	0	0.19	0	0.095	0.2375	0	0.285	0.095	0.545673906	0.530844156	0.549671772	0.5635	0.5528	0	0.365360223	0.286568897	0.172251	0	0	0	1	2	0	0	0	0	0.00838074	0.15933	0.58231	0.418586	0.395478	0.263593	0.178778	0.243948	0.0530962	0.190668	0.667719	0.0682665	0.247824	0.0182447	0.127521
ENSG00000214548	0.95	0.38	14.25	2.375	1.06875	1.26667	0.665	0	1.10833	1.9	0.791667	35.15	1.58333	0.19	3.8	0.57	0.516796942	0.513348976	0.517622584	0.5735	0.5486	0	0.287717794	0.141851471	0.160092	0	0	0	0	37	0	0	22	2	0.264404	0.16195	0.582168	0.382858	0.454746	0.403535	0.200591	0.332109	-0.0823529	-0.159058	0.379971	0.320588	0.154754	-0.156227	0.0824115
ENSG00000214559	0.11875	0.76	0.11875	0.2375	0.11875	0.158333	0.855	0.0678571	0	0	0.0791667	0.19	0.475	0	0.38	0.095	0.43397365	0.539042821	0.429604023	0.4015	0.383	0	0.48725785	0.125372	0.0927645	0	0	0	0	6	0	0	1	0	0.167905	0.248892	0.142329	0.159108	0.334571	0.194076	0.397628	0.17748	-0.118345	0.152594	0.520005	0.343201	0.213493	0.16012	0.129626
ENSG00000214614	0	0	0	0	0	0	0	0	0	0	0	0	0	0	0.19	0.095	0.608801956	0.534740545	0.728500355	0.726	0.5942	0	0.342583275	0.273364967	0.420736	0	0	0	0	0	0	0	1	0	-0.237531	0.135557	0.35999	0.0925132	0.0255843	0.344363	0.247436	0.24615	0.0485744	0.113934	-0.0448056	-0.0639137	-0.407391	-0.0871151	0.0520976
ENSG00000214650	0.11875	0.57	0.11875	0.35625	0.11875	0.158333	0.285	0.0678571	0.158333	0.19	0.0791667	0.19	0.2375	0	0.665	0.19	0.540201005	0.536661466	0.55483871	0.5595	0.5747	0	0.052998	0.00833548	0.0634525	0	1	0	1	2	0	1	0	0	0.239406	-0.0332103	0.227005	0.358631	0.444452	0.413645	0.498147	0.133582	-0.183572	0.207564	0.280211	0.367144	-0.0600896	0.153562	-0.107097
ENSG00000214691	0	0	0	0	0	0	0	0	0	0	0	0	0	0	0.95	0	0.44670948	0.49255079	0.439829245	0.425	0.4593	0	0.15210945	0.350405	0.224278	0	0	0	2	8	0	3	11	0	-0.2813	0.199898	0.364879	0.168905	-0.140131	0.196328	-0.0280883	0.367054	-0.308062	0.196328	0.140234	0.140028	-0.252608	-0.11227	0.142675
ENSG00000214719	0.2375	0.285	0.35625	0.2375	0.2375	0.158333	0.285	0.135714	0	0.19	0.0791667	0.38	0.158333	0.095	0.57	0.19	0.456377302	0.469019218	0.455532174	0.5105	0.5103	71	0.345757691	0.11818749	0.263873	1	0	0	0	66	0	8	17	0	0.103192	0.398684	0.620743	0.102526	0.633882	0.142118	0.273537	0.422506	0.0384336	0.154701	0.612884	0.0413901	0.474076	0.294075	0.0813328
ENSG00000214770	0.11875	0.665	0.35625	0.35625	0.11875	0.158333	0.285	0.0678571	0	0.19	0.316667	0.475	0.158333	0.095	0.475	0.19	0.418475297	0.470854727	0.388869921	0.411	0.3923	0	0.08776162	0.088752225	0.207531	0	2	0	1	4	0	5	2	0	0.125278	0.291233	0.424557	0.484422	0.538407	-0.0450851	0.196151	0.59822	0.11513	0.196601	0.321509	0.0383766	0.304734	0.153846	-0.0541415
ENSG00000214772	0.11875	0.855	0.35625	0.59375	0	0.158333	0.285	0.0678571	0	0	0.633333	0.38	0.791667	0.19	0.475	0.095	0.396526883	0.480974125	0.395921529	0.464	0.4095	0	0.049354968	0.116610025	0.028451	1	0	0	2	33	0	12	21	0	-0.0148148	0.230107	0.0768662	0.536695	0.084133	-0.113737	-0.0488166	0.394057	-0.0235989	-0.0236337	0.194978	0.233039	0.113821	-0.0133038	-0.0525986
ENSG00000214773	0.11875	0.38	0.11875	0.11875	0	0.158333	0	0	0	0.095	0	0.095	0	0	0	0.095	0.455956801	0.427871148	0.482084691	0.4475	0.4427	0	0.12277165	0.0990391	0.214114	0	0	0	2	2	0	0	0	0	0.675103	0.341062	0.263895	0.139095	0.674196	0.0182135	0.146717	0.625803	0.553509	-0.204308	0.391987	-0.102795	0.248838	0.362955	0.126491
ENSG00000214783	0.35625	1.9	0.59375	0.475	0	0.158333	0.19	0.0678571	0.158333	0.19	0.2375	0.95	0.475	0.095	0.38	0.57	0.512308223	0.524645718	0.511192523	0.4645	0.4693	0	0.461668006	0.10811888	0.116881	0	0	0	0	77	0	4	6	0	0.238343	0.169071	0.454948	0.549632	0.602508	0.179336	0.144124	0.413826	0.201916	-0.121033	0.186716	0.15328	0.305761	0.271787	-0.23802
ENSG00000214797	0	0.285	0.11875	0.11875	0.11875	0.158333	0.095	0.0678571	0	0.19	0.0791667	0.095	0	0	0.095	0.095	0.455798918	0.448484848	0.457459726	0.5085	0.508	67	0.054473455	0.159347	0.0749975	1	1	0	0	2	0	1	0	0	0.354168	0.236641	0.210079	0.0978259	0.502696	-0.199427	0.286819	0.492854	0.431207	0.390608	0.402603	-0.341372	0.220583	0.0787795	0.117468
ENSG00000214803	0	0.19	0.2375	0.2375	0	0.158333	0.095	0.0678571	0	0	0.0791667	0.095	0.0791667	0	0.19	0.19	0.43469522	0.523849372	0.43270506	0.457	0.4339	0	0.034358467	0.07836875	0.060892	0	0	0	4	25	0	7	13	0	0.0723527	0.610559	0.330129	0.241355	0.349166	0.109711	0.154274	0.638473	0.2206	-0.0510984	0.373469	-0.0375171	0.14664	0.248913	0.0466361
ENSG00000214851	0	0.285	0.2375	0.11875	0	0	0	0.135714	0.158333	0	0.316667	0	0.0791667	0	0.095	0.57	0.397469689	0.504292815	0.364961496	0.375	0.4169	0	0.051684667	0.1077478	0.0742415	1	0	0	1	7	0	2	0	0	-0.0848087	-0.0234806	0.0215398	0.407384	-0.141339	0.0215239	-0.426495	0.213586	0.0828986	0.0445852	-0.279811	-0.0184219	0.083082	0.290787	-0.17206
ENSG00000214870	0.59375	1.9	1.06875	2.375	0.2375	0.158333	0.95	0.135714	0	0.285	0.395833	0.19	0.316667	0.19	0.76	0.095	0.423377655	0.548766157	0.421106405	0.6155	0.438	0	0.33601652	0.149307375	0.0853555	0	0	0	1	23	0	21	22	0	0.127126	0.142561	0.424042	0.500745	0.378498	-0.00957996	-0.080443	0.494079	0.0470935	0.0744289	0.708917	0.151582	0.379056	0.297198	0.26541
ENSG00000214888	0	0.095	0.11875	0	0	0	0.38	0	0.158333	0.285	0.0791667	0	0.158333	0	0.38	0.095	0.601257862	0.601290963	0.601078167	0.5725	0.498	0	0.021592755	0.00480054	0.032146	0	0	0	2	1	0	0	0	0	-0.36633	-0.349137	0.128008	0.268378	-0.10703	0.160278	0.138907	-0.127996	-0.223135	0.202659	0.0023117	0.0276995	-0.188928	-0.0354722	-0.36063
ENSG00000214894	0.11875	0.855	0.11875	0	0.11875	0.158333	0.095	0.678571	0	0.475	1.58333	0.19	0.0791667	0.095	0.38	0.19	0.47088046	0.479963151	0.470219541	0.384	0.4297	0	0.0702461	0.0863916	0.219497	2	1	0	1	22	0	13	11	0	-0.112843	0.00150731	0.135556	0.213967	0.0332844	-0.582535	-0.147517	0.341283	0.0931276	0.661737	-0.367878	-0.382858	0.202223	0.106667	0.0534688
ENSG00000214915	0	0	0	0	0	0	0	0	0	0	0	0	0	0	0.475	0	0.542446043	0.512448133	0.610328638	0.508	0.4136	0	0.02955481	0.04923	0.052843	0	0	0	0	0	0	0	0	0	-0.2813	0.199898	0.364879	0.168905	-0.140131	0.196328	-0.0280883	0.367054	-0.308062	0.196328	0.140234	0.140028	-0.252608	-0.11227	0.142675
ENSG00000214922	0.59375	0.95	0.475	0.2375	0.59375	1.26667	0.19	0.271429	0.158333	0.95	1.58333	0.76	0.791667	0.095	0.475	0.285	0.459396855	0.452022015	0.461083744	0.4405	0.4836	66	0.053434596	0.036505457	0.0740175	1	0	0	0	3	0	4	5	0	0.370097	-0.207394	0.143279	0.472595	0.239676	-0.264945	0.141907	0.299411	0.262344	0.416236	-0.0169742	-0.0221076	0.11226	-0.242984	0.251536
ENSG00000214942	0.475	0.855	0.59375	0.83125	0	0.475	0.475	0	0.158333	0.095	0.0791667	0.38	0.395833	0.095	0.19	0.095	0.380918728	0.424657534	0.373941546	0.3675	0.3525	32	0.13904495	0.359245	0.178593	0	0	0	0	1	0	0	0	0	0.431228	0.340405	0.158013	0.174107	0.473342	0.220907	0.140313	0.450747	0.162846	-0.37658	0.588592	0.250191	0.214394	0.373149	-0.0324307
ENSG00000214955	0.11875	0.38	0.35625	0.11875	0.11875	0.316667	0.095	0	0.158333	0.095	0.0791667	0.19	0.2375	0	0.19	0.95	0.426987831	0.483229814	0.42660793	0.511	0.4345	0	0.049574248	0.125992	0.117479	0	0	0	0	18	0	27	28	0	0.350408	0.214039	0.216297	0.157504	0.372045	0.349373	0.280208	0.315203	0.42277	-0.162103	0.234643	0.0369554	0.000740744	0.0155556	-0.176221
ENSG00000214970	0	0	0	0.59375	0	0	0	0	0	0	0	0	0	0	0	0.665	0.435597882	0.460651289	0.434729441	0.435	0.4086	65.5	0.1208494	0.06972755	0.094813	0	0	0	3	22	0	3	12	0	0.247803	0.114702	0.221631	0.168323	0.401674	0.467258	0.34359	0.130163	0.268438	-0.177942	0.0755294	0.0536875	-0.201133	0.172949	0.168015
ENSG00000215022	0.11875	0.475	0.2375	0.11875	0.11875	0.316667	0.095	0.0678571	0	0.285	0.554167	0.285	0.158333	0.095	0.285	0.095	0.469439563	0.47929374	0.46832784	0.4655	0.4478	0	0.081703483	0.072263656	0.0770375	0	0	0	0	7	0	5	0	0	0.27422	0.0620307	0.215618	0.519019	0.271724	-0.298671	0.0803586	0.604338	0.275975	0.28084	0.157508	-0.0504471	0.0936824	-0.245359	0.157226
ENSG00000215023	0	0.475	0.475	0.35625	0.11875	0.475	0.095	0	0	0	0	0.19	0.0791667	0	0.475	0.19	0.545362903	0.533152909	0.581027668	0.5715	0.6292	0	0.1552173	0.0583715	0.057471	1	2	0	0	0	0	2	1	0	0.221816	0.625852	0.272458	0.0382726	0.36579	0.125833	0.260439	0.62417	0.335061	0.00152525	0.535362	-0.0746272	0.112952	0.045028	0.0713826
ENSG00000215039	2.375	4.75	5.9375	3.5625	7.125	1.425	2.85	1.35714	1.58333	2.85	3.95833	4.75	7.125	0.57	2.85	3.8	0.495026657	0.503957784	0.491699432	0.3885	0.4713	38	0.09052872	0.101918075	0.114908	0	1	0	1	4	0	1	2	0	0.161721	-0.15815	0.368617	0.518189	0.385073	0.136835	0.139259	0.0119137	0.206797	0.243344	0.321747	0.129987	0.423391	-0.133235	0.0112878
ENSG00000215068	0.59375	0.95	0.2375	0.35625	0.35625	0.316667	0.095	0.339286	0	0.38	0.554167	0.95	0.791667	0.38	0.76	0.475	0.471436059	0.545618464	0.274209012	0.5045	0.4583	0	0.016899993	0.007939185	0.026985	0	0	0	0	0	0	0	0	0	0.132495	-0.139014	0.281388	0.534817	0.301623	-0.0612546	0.118256	0.156764	0.0442153	0.22952	-0.117343	0.159175	0.0531758	-0.126292	-0.0495563
ENSG00000215112	0	0	0	0	0	0	0	0	0	0	0	0	0	0	0	0	0.391831852	0.494505495	0.379290508	0.4475	0.3954	0	0.2409102	0.120019	0.118592	0	0	0	1	1	0	1	0	0	0	0	0	0	0	0	0	0	0	0	0	0	0	0	0
ENSG00000215117	0	0	0	0	0	0	0	0	0	0	0	0	0	0	2.85	0	0.390441318	0.539733333	0.305974653	0.641	0.4463	0	0.017470695	0.031584067	0.0177555	0	0	0	0	0	0	0	1	0	-0.2813	0.199898	0.364879	0.168905	-0.140131	0.196328	-0.0280883	0.367054	-0.308062	0.196328	0.140234	0.140028	-0.252608	-0.11227	0.142675
ENSG00000215159	0.2375	0.855	0.475	0.2375	0.11875	0.316667	0.19	0	0	0.095	0.2375	0.19	0.2375	0	0.57	0.76	0.408778665	0.488964346	0.406319954	0.543	0.4272	0	0.2266337	0.2489765	0.067732	0	0	0	1	7	0	4	6	0	0.254673	0.285833	0.370358	0.387152	0.3713	0.167543	0.196129	0.653676	0.450586	0.00744637	0.387956	-0.0163579	-0.00447112	0.103581	0.187127
ENSG00000215162	0.11875	0.19	0	0.11875	0	0	0.19	0	0	0.095	0.0791667	0.19	0	0	0.095	0	0.493743414	0.501610676	0.493137081	0.502	0.4606	71	0.23945132	0.0808094	0.235613	3	0	0	1	12	0	2	15	0	0.314778	-0.0523201	0.201739	0.265023	0.609065	0.0442708	0.255725	0.193391	-0.25734	0.176293	0.209496	0.350487	0.378953	0.451737	-0.00482586
ENSG00000215196	0.11875	0.475	1.1875	0.11875	0.11875	0.158333	0	0.203571	0.158333	0.095	0.2375	0.38	0.0791667	0	0.38	0.19	0.436014709	0.50017001	0.43377062	0.4615	0.4368	46	0.2148048	0.0532318	0.091286	0	1	0	1	53	0	18	16	0	0.0772086	0.376828	0.27852	0.231798	0.139794	-0.145079	-0.393626	0.565576	0.0606069	0.141378	-0.0947453	-0.054694	0.445928	0.322224	-0.0994067
ENSG00000215231	0	0	0	0	0	0	0	0	0	0	0	0	0	0	0.285	0	0.403804073	0.425120773	0.402489874	0.426	0.3923	0	0.00884295	0.025061821	0.018195	0	0	0	1	9	0	4	12	0	-0.2813	0.199898	0.364879	0.168905	-0.140131	0.196328	-0.0280883	0.367054	-0.308062	0.196328	0.140234	0.140028	-0.252608	-0.11227	0.142675
ENSG00000215241	0.2375	0.95	2.375	0.475	0.2375	0.158333	0.665	0.610714	0.316667	0.285	0.7125	1.9	0.2375	0	0.285	0.475	0.528811189	0.543307087	0.525291152	0.547	0.542	41	0.066304025	0.072907367	0.0582375	1	0	0	0	3	0	0	2	0	-0.0667656	0.168694	0.193191	0.240535	0.304511	-0.184172	-0.208889	0.193598	-0.135895	0.185652	-0.0917164	-0.00147712	0.68764	0.554406	-0.297246
ENSG00000215244	0.2375	0.57	0.59375	0.2375	0.2375	0.158333	0.19	0	0	0.57	0.0791667	0.285	0.475	0.095	0.19	0.095	0.439052422	0.479909268	0.436768701	0.472	0.4598	0	0.027169157	0.039743435	0.05601	0	2	0	0	9	0	15	16	0	0.268945	0.034694	0.550782	0.4171	0.629912	-0.0325929	0.180268	0.272931	0.315094	0.110371	0.587413	-0.0769244	0.447742	0.0496668	-0.0346675
ENSG00000215246	0.2375	0.855	0.35625	0.35625	0.2375	7.91667	0.855	0.0678571	0.316667	0.095	0.633333	0.95	0.158333	0	0.38	0.38	0.503702241	0.447731189	0.533022416	0.401	0.4687	55	0.074462235	0.0522488	0.262404	1	3	0	0	1	0	1	1	0	0.336297	0.293273	-0.0931264	-0.0214975	0.346864	0.110044	0.401627	0.39034	0.10177	-0.0110783	0.11743	0.185842	0.082779	0.0953437	-0.016531
ENSG00000215256	4.75	4.75	5.9375	8.3125	4.75	3.16667	5.7	6.10714	11.0833	2.85	3.95833	6.65	4.75	1.9	3.8	4.75	0.439881059	0.484274979	0.436451974	0.3595	0.4524	74	0.060683563	0.084904467	0.278523	0	2	0	0	15	0	11	1	0	0.206908	0.0867589	0.0433842	-0.027008	0.228552	0.39316	-0.176659	-0.248313	-0.456767	-0.167429	-0.00747452	0.501548	0.586435	0.626827	-0.150571
ENSG00000215304	0.11875	0.19	0.11875	0.35625	0	0.158333	0	0	0	0	0.158333	0.095	0	0	0.19	0.38	0.41694691	0.463992707	0.415479947	0.5005	0.514	0	0.232549725	0.125344958	0.0597055	3	0	0	2	18	0	0	5	0	0.38797	0.348352	0.32619	0.371243	0.421959	0.250434	0.121929	0.738496	0.358555	-0.103256	0.221923	0.0861763	-0.0732577	0.211291	0.2838
ENSG00000215374	0	0.095	0.35625	0.2375	0	0.158333	0.095	0	0	0.095	0	0.095	0.0791667	0	0.285	0.095	0.418725811	0.464510332	0.415692888	0.4485	0.4599	0	0.011875396	0.031045346	0.0099515	0	0	0	0	7	0	0	8	0	0.0885927	0.560738	0.480414	0.182714	0.45668	0.140561	0.332308	0.652619	0.230089	-0.0391729	0.504639	-0.125782	0.0392018	0.0945455	0.0304771
ENSG00000215386	0.475	0.95	3.5625	3.5625	0.59375	4.75	0.76	0	0.95	0.855	0.554167	4.75	1.58333	0.19	2.85	3.8	0.354709327	0.402365905	0.354284914	0.3485	0.3936	0	0.445632396	0.277479817	0.067178	0	0	0	1	141	0	40	84	3	0.354553	0.377216	0.249631	0.12963	0.479352	0.40369	0.50037	0.368506	0.249079	-0.231734	0.195572	0.123803	-0.0871492	-0.110783	-0.122389
ENSG00000215403	0.11875	0.19	0	0.11875	0	0.158333	0	0	0	0	0	0.285	0	0	0	0.19	0.483076923	0.515120968	0.466632178	0.4905	0.4298	58	0.0312831	0.106859	0.041727	1	1	0	0	0	0	0	1	0	0.637739	0.274505	0.0534512	-0.00765855	0.655718	0.180583	0.412643	0.304696	0.330158	-0.165322	0.0127171	0.121904	0.117084	0.264711	-0.0207015
ENSG00000215417	0.2375	0.475	0.11875	0.59375	0	0.158333	0.38	0.0678571	0.633333	0	0	0.665	0	0	0.19	0.285	0.444822485	0.370847652	0.523867809	0.699	0.4196	0	0.386515333	0.3370635	0.538434	0	0	0	0	1	0	0	0	6	0.445302	0.199393	-0.0299201	-0.108032	0.473535	0.485844	0.191631	0.079761	-0.250774	-0.30795	0.0224236	0.492592	0.231881	0.583443	-0.266162
ENSG00000215424	0.475	1.9	0.95	0.83125	0.35625	0.475	0.76	0.407143	0.316667	0.38	0.7125	1.9	0.475	0.285	0.76	0.76	0.464837277	0.467587114	0.463910674	0.6825	0.5057	0	0.157754927	0.07693005	0.036951	1	0	0	0	10	0	7	12	0	0.196283	0.416638	0.402081	0.342262	0.597048	0.0615279	0.180402	0.521642	0.0932663	0.0467019	0.303192	0.119914	0.464396	0.411725	-0.0452522
ENSG00000215447	1.06875	0.855	3.5625	0.7125	0.59375	0.316667	1.9	0.542857	0.316667	0.665	0.791667	2.85	0.7125	0	0.95	1.9	0.538378085	0.542930923	0.535079514	0.702	0.5791	0	0.017175333	0.06357485	0.075814	1	0	0	0	0	0	0	2	0	0.0103627	0.17358	0.609306	0.280742	0.605458	0.185978	0.220251	0.291981	0.0928521	0.00516605	0.313653	0.0722183	0.488922	0.379616	-0.0157679
ENSG00000215458	0	0.285	0.2375	0.11875	0	0	0	1.35714	0	0.095	0.158333	0.19	0.0791667	0.095	0.57	0.095	0.601762115	0.610381617	0.580061983	0.5275	0.5882	0	0.025211667	0.02497075	0.013714	3	0	0	0	1	0	3	6	0	-0.3474	0.413741	0.336126	0.344648	-0.0089901	-0.446837	-0.447498	0.4604	-0.137747	0.350872	-0.188931	-0.245549	0.366137	0.286607	-0.160183
ENSG00000215483	0.11875	0.475	0	0.35625	0.11875	0.158333	0	0.0678571	0	0.095	0.2375	0.095	0.0791667	0.095	0.285	0.19	0.430000307	0.450577594	0.429138816	0.377	0.4231	0	0.103889923	0.091688689	0.030573	1	0	0	1	120	0	54	119	0	0.446841	0.0709492	0.14466	0.417411	0.301487	0.0822843	0.128434	0.55821	0.281279	0.191997	0.157156	0.115473	-0.185462	-0.0378342	0.398973
ENSG00000215498	0	0	0	0	0	0	0	0	0	0	0	0	0	0	0.57	0	0.482086211	0.490176817	0.48163508	0.364	0.3479	0	0.069428581	0.074871677	0.0625489	0	0	2	2	57	1	10	31	0	-0.2813	0.199898	0.364879	0.168905	-0.140131	0.196328	-0.0280883	0.367054	-0.308062	0.196328	0.140234	0.140028	-0.252608	-0.11227	0.142675
ENSG00000215533	0	0.38	0.11875	0.35625	0	0.791667	0.285	0.678571	0.158333	0.855	0.554167	0.19	0.316667	0.095	0.285	0.095	0.390674155	0.428702852	0.390232702	0.395	0.4046	0	0.14077765	0.104999967	0.138481	0	1	0	0	28	0	18	22	0	0.00666175	-0.0180342	-0.157312	0.277779	-0.0988202	-0.427306	0.0177384	0.169394	-0.218129	0.492989	-0.289299	-0.084009	-0.0509601	0.0391433	0.0247782
ENSG00000215560	0	0	0	0	0	0	0	0	0	0	0	0	0	0	0	0	0.507455507	0.484635083	0.576402321	0.5205	0.4423	0	0.0256231	0.0293211	0.0236223	0	0	0	0	0	0	0	0	0	0	0	0	0	0	0	0	0	0	0	0	0	0	0	0
ENSG00000215692	0.11875	0	0	0	0	0	0	0	0	0	0	0	0	0	0	0	0.732142857	0.752118644	0.701923077	0.6955	0.5614	0	0.079738555	0.0126731	0.108386	0	0	0	0	0	0	0	0	0	0.39382	-0.171341	0.308743	0.0563017	0.308288	0.280469	-0.084265	0.0847047	0.0280056	-0.280469	0.252422	0.308062	0.168406	0.364879	0.428026
ENSG00000215765	0	0	0	0	0	0	0	0	0	0	0	0	0	0	0	0	0.470565117	0.520865533	0.469667292	0.495	0.437	0	0.016429518	0.0304311	0.0535025	1	0	0	2	13	0	5	10	0	0	0	0	0	0	0	0	0	0	0	0	0	0	0	0
ENSG00000215769	0.475	0.95	1.1875	0.95	0.35625	0.316667	0.95	0.0678571	0.158333	0.95	1.58333	0.57	0.7125	0.19	0.76	0.57	0.477578405	0.534891376	0.471575827	0.4465	0.4319	0	0.573576054	0.10746675	0.183164	0	0	0	1	14	0	1	7	0	0.0178706	-0.0710552	0.423484	0.665428	0.392444	-0.0779527	0.0713764	0.43722	0.177915	0.182632	0.371946	-0.0177915	0.257062	0.0854398	0.0732669
ENSG00000215808	0	0.95	0.11875	0.11875	0.35625	0	6.65	0	0	0.095	0.158333	0.95	0.791667	0.095	0.76	0.95	0.406914894	0.383214053	0.415793322	0.3265	0.3671	0	0.05860245	0.246984	0.122036	1	1	0	1	0	0	5	0	0	-0.159945	-0.0235212	0.101422	0.17951	0.305306	0.0588706	0.47987	-0.0952745	0.0401814	0.284665	0.122212	0.0267876	0.133489	-0.0656258	-0.266117
ENSG00000215841	0.475	1.9	2.375	2.375	0.11875	1.58333	0.95	0.0678571	0.633333	0.665	0.791667	0.95	0.791667	0.57	0.95	0.95	0.548034934	0.541984733	0.550458716	0.5225	0.5097	0	0.209501705	0.118616	0.100811	1	1	0	0	0	0	0	1	0	0.237707	0.487168	0.211157	0.255035	0.440252	0.121103	0.263398	0.626029	0.314553	-0.199857	0.422003	-0.00296748	0.0721206	0.130114	-0.0884396
ENSG00000215859	0.11875	0.285	0.7125	0.11875	0	0.158333	0.19	0	0	0	0.2375	0.38	0.0791667	0	0.095	0	0.440957573	0.452756996	0.438522246	0.3705	0.3907	0	0.51423121	0.118226289	0.228152	0	0	0	0	5	0	0	9	0	0.21098	0.391383	0.178708	0.227846	0.38033	-0.149823	-0.0128826	0.542368	0.110313	-0.128636	0.354883	0.126935	0.496749	0.249131	0.0046191
ENSG00000215866	0.11875	0.38	0.59375	0.11875	0.11875	0.158333	0.19	0	0	0.095	0.316667	0.19	0.0791667	0.095	0.38	0.095	0.461311282	0.572682392	0.454224983	0.455	0.4693	0	0.099162014	0.08870715	0.0290399	2	4	0	1	23	0	16	4	0	0.0729715	0.411213	0.309812	0.200448	0.316774	-0.166299	-0.00669154	0.71151	0.244634	0.0541957	0.507064	-0.0741314	0.335816	0.0891546	0.128406
ENSG00000215881	0	0.19	0.35625	0.11875	0	0	0	0	0	0	0	0.095	0	0	0.95	0	0.469232272	0.483957219	0.469111758	0.54	0.5009	0	0.024180115	0.0690833	0.011793	0	1	0	0	7	0	3	1	0	0.0664497	0.525079	0.490995	0.343279	0.354284	0.0501377	-0.191881	0.670581	0	-0.0161157	0.422589	0.0750958	0.374518	0.279545	-0.0856245
ENSG00000216863	0	0.76	2.375	0.11875	0	0	0.19	0.0678571	0	0.095	0.0791667	0	0	0	0.19	0	0.411954818	0.423344637	0.411719073	0.4095	0.3824	0	0.128361064	0.083955808	0.131892	1	0	0	2	47	0	56	73	0	-0.204494	0.236453	0.320635	0.325538	0.141595	-0.275527	-0.248341	0.498482	-0.0518801	0.309378	0.369207	-0.182366	0.38366	0.426201	-0.0152175
ENSG00000217258	0	0.285	0.11875	0	0.11875	0	0.19	0.0678571	0.95	0	0.158333	0.38	0.316667	0.285	1.9	0.285	0.559678417	0.552631579	0.560948905	0.4975	0.551	0	0.1204377	0.032017067	0.071373	0	0	0	1	0	0	0	0	0	-0.371928	-0.0879485	-0.204926	0.0164427	-0.299867	0.179457	-0.0164062	-0.272115	-0.312287	-0.0893564	-0.356681	0.223062	-0.201945	-0.242186	-0.648503
ENSG00000217576	0	0	0	0	0	0	0	0	0	0	0	0	0	0	0	0	0.4031603	0.414120126	0.402813757	0.4065	0.402	0	0.219796561	0.111718429	0.197865	0	0	0	0	38	0	0	24	0	0	0	0	0	0	0	0	0	0	0	0	0	0	0	0
ENSG00000218018	0.11875	0.665	0.2375	0	0.2375	1.10833	0	0.203571	0	0.285	0.316667	0.19	0.2375	0.095	0.19	0.095	0.59440638	0.594155844	0.59445878	0.4865	0.4899	0	0.102245	0.054374	0.021553	1	0	0	2	4	0	1	1	0	0.119792	-0.0120855	0.014848	0.262845	-0.0504088	-0.559357	-0.109957	0.335325	0.36001	0.471818	-0.0170626	-0.352602	0.123238	-0.28137	0.152463
ENSG00000218109	0	0	0.11875	0	0	0	0	0	0	0	0	0	0	0	0.095	0	0.540171483	0.601809955	0.461259957	0.535	0.4797	0	0.196734	0.1330422	0.195337	0	0	0	0	1	0	0	1	0	-0.345383	0.469237	0.576497	0.159328	-0.0307012	0.0256032	-0.302564	0.579934	0.0715834	-0.0832103	0.422452	-0.186628	0.153732	0.0320276	0.0312586
ENSG00000218510	9.5	8.55	2.375	7.125	8.3125	9.5	5.7	6.10714	4.75	2.85	10.2917	8.55	6.33333	2.85	5.7	9.5	0.476325616	0.512468828	0.456050361	0.514	0.485	35.33333333	0.073377494	0.082370867	0.044783	0	0	0	1	4	0	0	0	0	0.537491	-0.0889315	-0.0822226	0.159733	0.269973	0.137677	0.261676	0.142326	0.178864	0.104368	-0.114731	0.291209	-0.000740744	0.0362965	0.438293
ENSG00000218839	0	0	0	0	0	0	0	0	0	0	0	0	0	0	0.095	0	0.50811908	0.525162338	0.422764228	0.4675	0.4748	0	0.098718367	0.061057715	0.0942877	2	1	0	2	2	0	1	0	0	-0.2813	0.199898	0.364879	0.168905	-0.140131	0.196328	-0.0280883	0.367054	-0.308062	0.196328	0.140234	0.140028	-0.252608	-0.11227	0.142675
ENSG00000219159	0	0	0	0	0.2375	0	0	0	0	0	0	0	0	0	0.095	0.855	0.571673609	0.559152443	0.633967789	0.4975	0.5939	0	0.030266733	0.01361705	0.0582075	0	1	0	0	1	0	2	1	0	-0.0845067	-0.0175978	0.274578	-0.0693903	0.0604477	0.352151	0.29209	0.00217492	0.211411	0.257092	0.110182	-0.116492	-0.246472	-0.233499	0.228596
ENSG00000219410	0.11875	0.095	0.11875	0	0	0	0.095	0.0678571	0	0.19	0.2375	0	0.0791667	0	0.095	0.095	0.463904654	0.502709462	0.449383871	0.472	0.4678	0	0.49912625	0.092502	0.156011	1	0	0	0	4	0	0	0	0	-0.165215	-0.310596	0.454096	0.515915	0.156985	-0.199808	-0.133656	0.277921	0.153823	0.286747	0.0526211	-0.205605	0.170191	0.211403	0.133454
ENSG00000219445	0.11875	0.38	0.7125	0.2375	0.11875	0.316667	0.285	0	0.158333	0.095	0	0.19	0.158333	0	0.19	0.095	0.377553078	0.480709072	0.371520049	0.4045	0.3588	0	0.245955906	0.117495325	0.100389	1	2	0	0	4	0	15	7	0	0.332838	0.433675	0.12602	-0.00297398	0.382685	0.202224	0.192137	0.41238	0.115387	-0.182965	0.606673	0.167163	0.278727	0.243886	-0.0776251
ENSG00000219665	0.475	1.9	0.83125	0.95	0.7125	0.95	0.76	0.407143	0.475	0.95	1.58333	0.95	0.554167	0.095	0.95	0.855	0.444313746	0.433106961	0.445564631	0.534	0.4713	0	0.126522933	0.083749498	0.017126	0	0	0	2	43	0	34	11	0	0.369866	0.0525518	0.191634	0.512791	0.45446	-0.080038	0.24796	0.574564	0.195692	0.32838	0.103227	0.0418274	0.0853371	-0.00299428	0.0806701
ENSG00000219926	0	0	0	0	0	0	0	0	0	0	0	0.095	0	0	0.855	0	0.482860133	0.556962025	0.460404058	0.4065	0.3635	0	0.04435562	0.076951	0.038315	3	3	0	1	1	0	3	6	0	-0.121975	0.29197	0.35999	0.0925132	0.17909	0.152339	0.151282	0.24615	-0.373256	0.113934	-0.0448056	0.242872	0.0538064	-0.0871151	-0.104195
ENSG00000220161	0.11875	0.475	0.2375	0.11875	0.475	0	0.095	0.0678571	0	0	0.0791667	0.475	0.0791667	0	6.65	0.19	0.51396648	0.582041689	0.419689119	0.518	0.4089	0	0.10387	0.071237	0.0446585	0	0	0	0	1	0	1	0	0	0.127059	0.25418	0.537684	0.235607	0.479553	0.219833	0.0776151	0.337587	0.052087	0.221324	0.439666	0.157749	0.471312	0.231182	0.143294
ENSG00000220908	0	0	0.11875	0	0	0	0	0	0	0	0.0791667	0.095	0	0	0	0.095	0.580411125	0.68296796	0.320512821	0.479	0.3888	0	0.01919871	0.010688	0.176644	0	1	0	0	0	0	0	0	0	-0.104922	0.247548	0.337333	0.164306	0.282632	-0.0503689	-0.00873058	0.278886	0.350129	-0.183071	-0.110424	-0.23213	0.294682	0.00387739	-0.187243
ENSG00000220925	0.35625	1.9	0.475	0.83125	0.475	0.158333	0.38	0	0.316667	0.285	0.0791667	0.475	0.0791667	0.19	0.095	0.095	0.489282386	0.469785575	0.507142857	0.444	0.4253	0	0.16005275	0.0300107	0.19564	0	0	0	0	0	0	0	0	0	0.525964	0.150619	0.128794	-0.0237565	0.628238	0.169379	0.0785186	0.205511	0.214182	-0.201924	0.583582	0.138849	0.504072	0.340489	-0.0978279
ENSG00000221571	0.35625	0.095	0.95	5.9375	0.475	0	0.285	0	1.58333	0	0	0.38	0	0	0	0.95	0.315315315	0.315315315	0	0.4165	0.4335	0	0.0145248	NaN	0.042953	2	0	0	0	0	0	0	1	0	0.450618	0.046999	0.187085	-0.0339759	0.493544	0.62854	0.0469983	-0.027107	0.102938	-0.424669	0.314655	0.325715	0.334135	0.408814	-0.0438322
ENSG00000221817	0.83125	2.85	1.1875	1.06875	0.7125	0.791667	0.855	2.03571	0.791667	0.665	0.395833	0.665	0.7125	0.38	0.665	1.9	0.442312393	0.45665553	0.437987168	0.523	0.4502	58	0.255272308	0.313170766	0.386675	0	0	0	0	13	0	0	17	0	0.209199	0.244004	0.0651371	-0.114328	0.246121	0.0784027	-0.085926	0.0893528	0.104875	0.0769234	0.181953	-0.0576077	0.416729	0.756479	0.0353686
ENSG00000222030	0	0	0.475	0	0	0	0	0	0	0	0	0	0	0	0.665	0	0.375925956	0.349214145	0.376837588	0.3575	0.3621	53	0.404704	0.213809	0.481861	0	0	0	1	17	0	7	14	0	-0.353087	0.448382	0.571372	0.169608	-0.0511686	0.056327	-0.271795	0.574779	0.0102262	-0.0396849	0.396849	-0.14061	0.0922395	0.00896773	0.0520976
ENSG00000222032	0	0.285	0	0	0	0	0	0.0678571	0	0	0.475	0	0	0	0	0.095	0.464170761	0.445471349	0.466057441	0.463	0.4403	0	0.18081209	0.04096535	0.0485465	0	0	0	2	2	0	0	1	0	-0.0853836	-0.129034	-0.203304	0.233037	-0.145003	-0.389863	-0.268367	0.0905715	0.125577	0.399537	-0.490473	-0.212515	0.108429	0.241061	-0.0590544
ENSG00000222035	0.11875	0.095	0.11875	0	0	0	0.095	0	0	0.095	0.0791667	0.19	0.158333	0	1.9	0.095	0.415088844	0.421597155	0.355882353	0.481	0.4453	0	0.3861325	0.161309	0.344272	0	0	0	0	1	0	0	0	0	-0.112438	0.00155298	0.621234	0.42406	0.3917	0.160914	0.211559	0.190399	-0.0791962	0.077025	0.173116	0.149254	0.215982	0.0534231	-0.128799
ENSG00000222041	2.375	2.85	0.475	2.375	0.95	0.791667	0.475	1.35714	0.158333	3.8	1.58333	0.285	0.475	0.19	0.38	0.95	0.448117381	0.494502315	0.447034099	0.45	0.453	60.5	0.131264792	0.147191783	0.253248	0	0	0	0	39	0	12	22	0	0.436202	-0.260572	0.279793	0.445434	0.435332	-0.181953	0.000740742	0.252422	0.237816	0.48373	0.154586	-0.0960128	0.274612	0.377499	0.484624
ENSG00000222042	0	0	0	0	0	0	0	0	0	0	0	0	0	0	0	0	0.356391618	0.45740498	0.355920602	0.396	0.3921	0	0.02004776	0.079965633	0.097187	0	2	0	0	31	0	16	30	0	0	0	0	0	0	0	0	0	0	0	0	0	0	0	0
ENSG00000222043	0.475	0.57	0.83125	0.35625	0.11875	0.316667	0.095	0.135714	0	0.285	0.2375	0.285	0.395833	0	2.85	2.85	0.684528954	0.723446894	0.655015198	0.6855	0.453	0	0.1297442	0.189087	0.25229	0	0	0	0	0	0	0	0	0	0.203553	0.261497	0.677991	0.491113	0.469027	0.239114	0.133777	0.61591	0.349301	0.0428044	0.352768	-0.0221076	0.0716396	0.192024	0.219249
ENSG00000222044	0	0.38	1.1875	0.11875	0.11875	0.316667	0	0	0	0.19	0.158333	0.38	0.2375	0.095	0.285	0.095	0.578972868	0.56492891	0.593657086	0.551	0.5629	0	0.017604415	0.167458	0.067165	1	0	0	1	2	0	0	1	0	0.12901	0.360351	0.305812	0.367168	0.285301	-0.2409	0.0603141	0.580839	0.359334	0.104836	0.255027	-0.194515	0.188249	-0.26712	-0.131624
ENSG00000223342	0	0	0	0	0	0	0	0	0	0	0	0	0	0.095	0	0.285	0.456595456	0.490889603	0.454686475	0.433	0.4371	71	0.1864825	0.0864225	0.114424	1	0	0	0	14	0	2	5	0	-0.310716	0.114702	-0.1627	-0.294243	-0.135597	-0.032004	0.189744	-0.0824794	0.498527	-0.331561	-0.250911	-0.483188	-0.527815	-0.288248	-0.281327
ENSG00000223344	0.11875	0	0	0	0	0	0	0	0	0	0	0	0	0	0	0	0.337340989	0.335897436	0.337377614	0.3375	0.345	0	0.046572143	0.14041945	0.073043	1	0	0	0	4	0	7	6	0	0.39382	-0.171341	0.308743	0.0563017	0.308288	0.280469	-0.084265	0.0847047	0.0280056	-0.280469	0.252422	0.308062	0.168406	0.364879	0.428026
ENSG00000223351	0	0	0	0	0	0.158333	0	0	0	0	0	0	0	0	0.95	0	0.352413923	0.344135802	0.352560426	0.343	0.3376	0	0.233947325	0.07494402	0.178233	0	0	0	0	9	0	3	11	0	-0.00641976	0.409279	0.0717418	-0.119496	-0.166298	0.0947318	0.189744	0.497454	-0.028122	0.056327	0.166421	0.0127827	-0.445824	-0.279281	0.286537
ENSG00000223356	0.95	2.85	2.375	0.59375	0.11875	0.475	0.76	0.271429	0.158333	0.095	0.633333	0.285	0	0.19	0.475	0.285	0.535825545	0.503464203	0.562264151	0.5395	0.5328	0	0.13260425	0.126342	0.205997	0	0	0	1	0	0	0	0	0	0.20932	0.406973	0.17417	0.0895639	0.319823	-0.0855457	-0.172083	0.653318	0.20324	-0.165192	0.423304	0.0220913	0.395572	0.563838	0.186074
ENSG00000223358	0	0.095	0	0.11875	0	0	0	0	0.158333	0	0	0	0	0	0.095	0	0.425511432	0.439338235	0.424689469	0.4715	0.4597	0	0.154315271	0.054586033	0.0380175	0	1	0	2	12	0	4	7	0	0.309909	-0.0433948	-0.0930573	0.252778	0.011615	0.435884	-0.246396	0.162846	-0.342391	-0.137546	0.0561807	0.516488	-0.0775478	0.298559	-0.162606
ENSG00000223360	0	0	0	0	0	0	0	0	0	0	0	0	0	0	0	0	0.399090761	0.436090226	0.396527778	0.4005	0.4149	0	0.0254359	0.0901827	0.021175	0	1	0	2	2	0	2	0	0	0	0	0	0	0	0	0	0	0	0	0	0	0	0	0
ENSG00000223373	0	0	0	0	0	0	0	0	0	0	0	0	0	0	0	0	0.389803565	0.407718121	0.388503227	0.374	0.3638	0	0.151293567	0.3422555	0.0497505	0	0	0	1	3	0	0	0	0	0	0	0	0	0	0	0	0	0	0	0	0	0	0	0
ENSG00000223374	0.7125	5.7	2.375	2.375	2.375	1.10833	1.9	0.475	0.791667	1.9	3.16667	2.85	0.475	0.095	0.95	1.9	0.380169972	0.429864253	0.363567649	0.3995	0.4522	0	0.092125	0.247024	0.074896	1	0	0	1	1	0	0	1	0	0.388105	0.0218886	0.165432	0.351191	0.539269	-0.0800604	0.0965114	0.367911	0.250191	0.255007	0.207564	0.0236867	0.482942	0.161723	0.0196093
ENSG00000223379	0	0.285	0.83125	0.11875	0.11875	0	0.19	0	0	0.095	0.2375	0.475	0	0	0.095	0.095	0.476576969	0.477642276	0.476547632	0.5255	0.4771	0	0.05388825	0.194346	0.492098	0	0	0	0	5	0	0	2	0	0.0593806	0.186255	0.303841	0.279601	0.481636	-0.161676	0.0304065	0.35532	0.174322	0.195074	0.299821	-0.0909509	0.594768	0.194458	-0.115838
ENSG00000223381	0	0	0	0	0	0	0	0	0	0	0	0	0	0	0.285	0	0.378156869	0.4625	0.377841485	0.3585	0.4082	54	0.037817837	0.08788625	0.077301	0	0	0	3	16	0	32	37	0	-0.2813	0.199898	0.364879	0.168905	-0.140131	0.196328	-0.0280883	0.367054	-0.308062	0.196328	0.140234	0.140028	-0.252608	-0.11227	0.142675
ENSG00000223382	0.11875	0.19	0.35625	1.06875	0.7125	0.158333	0.095	0	0	0	0	0.095	0.316667	0	0.475	0	0.460701686	0.428918591	0.466814676	0.588	0.5062	0	0.138883433	0.0946362	0.073854	2	0	0	0	3	0	4	6	0	0.325578	0.335141	0.423296	0.244554	0.328913	0.330669	0.0886624	0.392303	0.0770678	0.0151336	0.829321	0.29316	0.252918	0.0143875	0.444974
ENSG00000223387	0	0.095	0.11875	0.11875	0	0	0.19	0.0678571	0.158333	0.095	0	0	0	0	0.095	0	0.40985023	0.487046632	0.400734229	0.403	0.402	0	0.049924012	0.0947792	0.071367	1	0	0	1	13	0	2	19	0	-0.0918976	0.0369952	0.0411041	0.0174418	0.04499	0.142968	-0.174822	0.0445298	-0.353346	0.00157976	0.223536	0.124617	0.226073	0.513801	-0.250732
ENSG00000223390	0.11875	0.285	0	0.11875	0	0	0.095	0	0.158333	0	0	0.19	0	0	0	0	0.432822114	0.569553806	0.42253382	0.5375	0.4355	0	0.2982685	0.166196	0.324634	0	0	0	0	9	0	0	2	0	0.553018	-0.0914125	-0.155112	0.0357051	0.456186	0.293055	0.0127235	-0.069918	-0.282475	-0.23292	0.0279504	0.568334	0.39668	0.565353	-0.301603
ENSG00000223392	0	0.76	0	0	0	0	0.665	0	0	0	0.158333	0	0	0	0.095	0	0.412580094	0.431284916	0.412267602	0.474	0.4869	0	0.046055893	0.155218667	0.0454065	0	1	0	1	28	0	7	34	0	-0.168827	-0.0935743	-0.187815	0.190314	-0.101502	-0.244753	-0.0377845	0.185039	-0.171944	0.375352	0.0367613	0.0676185	0.0706725	0.165548	-0.0885816
ENSG00000223393	0.11875	0.19	0.11875	0.35625	0	0.158333	0.38	0	0	0.285	0.2375	0.285	0	0.19	1.9	0.95	0.476019185	0.491183879	0.472452607	0.4645	0.4613	0	0.05891003	0.03790385	0.04659	0	0	0	3	5	0	0	2	0	-0.0738265	0.179418	0.281258	0.162688	0.406405	0.123424	0.509319	0.379491	0.0712728	0.0721214	0.0914529	-0.069788	-0.244054	0.0260424	-0.0113469
ENSG00000223396	0.95	1.9	1.1875	0.83125	1.1875	0.791667	0.95	0.542857	0.791667	0.57	0.7125	0.95	0.791667	0.285	0.95	0.95	0.421848454	0.480893087	0.40728582	0.457	0.4547	0	0.07759185	0.151647	0.113032	0	1	0	2	9	0	1	17	0	0.332615	0.171887	0.362662	0.0579873	0.539068	0.297118	0.157044	0.268897	0.254726	0.0457683	0.594237	0.122868	0.479795	0.310102	0.0664122
ENSG00000223400	0	0	0	0	0	0	0	0	0	0	0	0	0.2375	0	0	0	0.407328833	0.473988439	0.402562513	0.375	0.4052	0	0.02424475	0.0260486	0.088659	2	2	0	1	0	0	2	2	0	-0.14065	-0.285569	0	0.365961	-0.196184	0.140234	0.140442	-0.395289	-0.140028	0.0280469	-0.0280469	0.25205	-0.168406	-0.364879	-0.0856052
ENSG00000223403	0	0	0.35625	0.11875	0	0	0.095	0	0.158333	0	0.0791667	2.85	0.0791667	0	0.38	0.095	0.556656756	0.559636501	0.53626943	0.5325	0.5623	0	0.0840684	0.00446373	0.0516635	3	0	0	0	0	0	0	3	0	-0.108884	0.23048	0.329009	0.206338	0.205424	0.481986	0.0809638	0.139519	-0.313675	-0.28719	0.0546661	0.384406	0.121741	0.0932322	-0.261638
ENSG00000223404	0	0	0	0	0	0	0	0	0	0	0	0	0	0	0.095	0	0.366390191	0.350157729	0.371201496	0.319	0.3253	0	0.079045233	0.0435646	0.0951285	0	0	0	0	0	0	0	0	0	-0.2813	0.199898	0.364879	0.168905	-0.140131	0.196328	-0.0280883	0.367054	-0.308062	0.196328	0.140234	0.140028	-0.252608	-0.11227	0.142675
ENSG00000223410	0	0	0	0	0	0	0	0	0	0	0	0	0	0	0.095	0	0.423735189	0.436619718	0.422612963	0.3865	0.3984	0	0.129858296	0.0921742	0.0936295	0	1	0	0	1	0	1	2	0	-0.2813	0.199898	0.364879	0.168905	-0.140131	0.196328	-0.0280883	0.367054	-0.308062	0.196328	0.140234	0.140028	-0.252608	-0.11227	0.142675
ENSG00000223414	0.11875	0	0.11875	0	0.35625	0.158333	0.38	0	0.633333	0	0.158333	11.4	0.316667	0	0.285	0.095	0.430754477	0.470978062	0.428403521	0.4865	0.4273	0	0.045010453	0.04272542	0.0133575	0	0	0	0	9	0	6	15	0	0.030783	-0.172257	-0.13035	-0.163797	-0.0508664	0.427443	0.276637	-0.373788	-0.382712	-0.104802	-0.0149717	0.51427	0.0352096	-0.247965	-0.112719
ENSG00000223430	0	0	0	0	0	0	0	0	0	0	0	0	0	0	0	0.095	0.390237669	0.412048193	0.387650086	0.4145	0.3905	0	0.095026667	0.16430695	0.0340285	0	0	0	0	0	0	0	1	0	-0.02813	-0.0285569	0.11227	-0.0563017	0.196184	0.280469	0.393237	-0.0564698	0.420084	-0.0560938	-0.224375	-0.25205	-0.308743	0	-0.0856052
ENSG00000223432	0	0	0	0	0	0	0.095	0	0	0	0	0	0	0	0.095	0	0.544578313	0.525806452	0.6	0.5105	0.4967	0	0.31230371	0.0195333	0.184093	0	0	0	1	0	0	0	0	0	-0.411781	0.125409	0.102717	-0.14423	-0.102565	0.143697	0.267261	0.0413317	-0.40996	0.205282	0.246339	0.122988	-0.143804	0.0616301	0.041771
ENSG00000223436	0	0	0	0.11875	0	0	0.095	0	0	0	0	0.095	0.0791667	0	0	0	0.449913699	0.532319392	0.447046372	0.466	0.4565	0	0.045995633	0.11691115	0.398362	0	0	0	1	7	0	1	2	0	0.117552	0.0976383	0.066885	0.134167	0.383296	0.302213	0.4569	-0.213553	-0.365604	-0.100738	0.211162	0.475866	0.193869	0.110506	-0.0344922
ENSG00000223438	0	0	0	0	0	0	0	0	0	0	0	0	0	0	1.9	0	0.416091954	0.415565345	0.417989418	0.424	0.3993	0	0.00267375	0.00728042	0.0189415	0	2	0	0	0	0	0	0	0	-0.2813	0.199898	0.364879	0.168905	-0.140131	0.196328	-0.0280883	0.367054	-0.308062	0.196328	0.140234	0.140028	-0.252608	-0.11227	0.142675
ENSG00000223440	0	0	0	0	0	0	0	0	0	0	0	0	0	0	0.19	0	0.402967437	0.452749806	0.392806324	0.4605	0.4319	0	0.342268	0.186162	0.67413	0	0	0	0	7	0	0	1	0	-0.2813	0.199898	0.364879	0.168905	-0.140131	0.196328	-0.0280883	0.367054	-0.308062	0.196328	0.140234	0.140028	-0.252608	-0.11227	0.142675
ENSG00000223442	0.2375	0.95	0.59375	0.475	0	0.158333	0.285	0	0	0.19	0.2375	0.57	0.0791667	0.19	3.8	0.19	0.449887187	0.481961147	0.448823728	0.4265	0.4	0	0.370029461	0.11884604	0.25364	0	0	0	2	12	0	2	6	0	0.0423793	0.387956	0.462913	0.359375	0.478527	-0.0244629	0.0259838	0.68209	0.0932663	-0.0600453	0.415128	0.03553	0.287095	0.287837	-0.0543026
ENSG00000223446	0	0	0	0	0	0.158333	0	0	0	0	0	0	0	0	2.85	0	0.62605753	0.676470588	0.592067989	0.636	0.5692	0	0.010040035	0.0111955	0.0156125	0	0	0	1	1	0	0	0	0	-0.00641976	0.409279	0.0717418	-0.119496	-0.166298	0.0947318	0.189744	0.497454	-0.028122	0.056327	0.166421	0.0127827	-0.445824	-0.279281	0.286537
ENSG00000223458	0	0	0.7125	0.11875	0	0	0	0	0	0	0.2375	0	0	0	0	0.285	0.371758604	0.426791277	0.367253252	0.4055	0.3859	0	0.125737425	0.0522373	0.0426325	0	0	0	1	0	0	0	0	0	-0.0126135	0.205863	0.357235	0.361208	0.203005	0.105447	-0.128855	0.431432	0.432758	-0.232177	0.148013	-0.179672	0.105525	0.103588	0.150589
ENSG00000223461	0	0.285	0.59375	0.2375	0.11875	0	0	0.0678571	0	0.76	0.633333	0.19	0.2375	0.38	0.38	0.665	0.598319328	0.642611684	0.587547012	0.603	0.544	0	0.0646617	0.215404	0.117533	0	0	0	0	1	0	0	0	0	-0.302537	-0.0665695	0.392574	0.536916	0.0972564	-0.268952	-0.0565486	0.338818	0.427317	0.192427	-0.103272	-0.494085	-0.144985	-0.285508	-0.168564
ENSG00000223462	0	0	0.7125	0.11875	0	0	1.9	0	0	0	0	0	0	0	0.76	0.38	0.41985948	0.461176471	0.41887259	0.488	0.474	0	0.05389215	0.102466	0.050631	0	0	0	2	7	0	3	1	0	-0.303513	0.379224	0.406773	-0.0143782	0.189667	0.306198	0.245679	0.30104	0.00357599	-0.0769972	0.460192	-0.0607919	-0.0107517	0.22937	0.0765156
ENSG00000223466	0	0.095	0	0	0	0	0	0.0678571	0	0	0	0	0	0	0.095	0.19	0.399149991	0.408235294	0.397540129	0.3655	0.3892	0	0.50042185	0.19907	0.221834	0	2	0	1	3	0	2	2	0	-0.198186	0.165689	0.113414	0.0359723	-0.0348451	-0.0668356	-0.0397726	0.186249	0.0251474	0.400045	-0.243127	-0.222458	-0.0639769	0.29759	-0.112346
ENSG00000223469	0	0	0	0	0	0	0	0	0	0	0	0	0	0	0.95	0	0.578856153	0.573604061	0.590163934	0.5505	0.5101	0	0.02208206	0.0277923	0.139323	0	0	0	0	0	0	0	0	0	-0.2813	0.199898	0.364879	0.168905	-0.140131	0.196328	-0.0280883	0.367054	-0.308062	0.196328	0.140234	0.140028	-0.252608	-0.11227	0.142675
ENSG00000223470	0	0.19	0	0	0	0.158333	0	0	0.158333	0	0.0791667	0	0	0	0.095	0	0.39056846	0.477020602	0.383694556	0.3795	0.3903	37	0.06542596	0.14196215	0.149794	0	0	0	1	4	0	0	4	0	0.248109	-0.0383287	-0.430537	0.0701699	-0.283019	-0.0233036	-0.212735	0.298661	-0.0536983	0.0286813	-0.190014	0.193314	-0.252044	-0.0349811	-0.153198
ENSG00000223473	0.7125	0.95	0.35625	0.7125	0.11875	0.316667	0.19	0.0678571	0.158333	0.38	0.633333	0.76	0.158333	0.285	1.9	0.475	0.536536934	0.54479638	0.530077849	0.477	0.4657	0	0.0602143	0.0675538	0.0970995	0	0	0	1	4	0	0	0	0	0.353552	0.172701	0.449447	0.493712	0.580693	0.139381	0.116691	0.68153	0.138439	-0.0538348	0.193215	0.188513	0.0811808	0.20369	0.0607742
ENSG00000223475	0	0	0	0	0	0	0	0	0	0	0	0	0	0	0.095	0.095	0.437030199	0.55615942	0.43253045	0.586	0.4866	0	0.01059035	0.091671365	0.0287905	0	1	0	1	4	0	3	0	0	-0.226479	0.125409	0.349237	0.0824173	0.0410262	0.34898	0.267261	0.227324	0.081992	0.102641	-0.0615846	-0.081992	-0.410867	-0.0821735	0.041771
ENSG00000223478	2.375	2.85	2.375	3.5625	2.375	0.791667	2.85	2.71429	1.58333	0.57	4.75	0.95	1.58333	0.19	2.85	1.9	0.538514286	0.465073529	0.543382891	0.589	0.5734	0	0.0139379	0.111409	0.180266	0	1	0	1	3	0	2	2	0	0.0252789	0.0369842	0.178785	0.377977	0.0562973	0.07413	-0.270974	0.279105	-0.293123	0.317276	0.252042	0.330133	0.375375	0.495554	0.407269
ENSG00000223479	0	0	0	0	0	0	0	0	0	0	0	0	0	0	0	0.095	0.352379405	0.404151404	0.3518439	0.363	0.3326	0	0.025348565	0.067967167	0.0791065	2	0	0	0	10	0	14	24	0	-0.02813	-0.0285569	0.11227	-0.0563017	0.196184	0.280469	0.393237	-0.0564698	0.420084	-0.0560938	-0.224375	-0.25205	-0.308743	0	-0.0856052
ENSG00000223482	0.7125	0.95	0.83125	1.1875	0.95	0.791667	0.855	0.542857	0.475	0.57	0.791667	0.475	0.7125	0.475	0.855	0.855	0.410406666	0.423003941	0.409752288	0.5195	0.4363	0	0.185529946	0.215402156	0.063141	0	1	0	0	37	0	19	37	0	0.259868	0.146646	0.259291	0.23398	0.340514	0.223465	0.223795	0.381913	0.278734	0.268009	0.644409	0.0415136	0.115158	0.172366	0.455464
ENSG00000223485	0.35625	0.38	0	0	0.11875	0	0	0	0	0	0.0791667	0.095	0.158333	0	0.095	0.19	0.54417546	0.512333966	0.553056364	0.492	0.5076	0	0.110857258	0.003036935	0.059559	1	0	0	0	0	0	1	1	0	0.303978	-0.280537	0.22216	0.348452	0.31387	0.220422	0.14664	-0.00792499	0.182366	0.193656	0.0574671	0.235819	0.118958	0.0346633	0.100115
ENSG00000223486	0.11875	0.095	0.11875	0	0	0	0	0	0	0.095	0	0	0	0	0	0.095	0.564499484	0.567075437	0.532407407	0.619	0.5986	0	0.3240545	0.666579	0.463827	0	0	0	0	1	0	0	0	0	0.233848	-0.0614116	0.5081	0.233118	0.503753	-0.0153038	-0.0847459	0.348003	0.55372	-0.0900222	0.271867	-0.323603	0.296392	0.39639	-0.00915891
ENSG00000223487	0	0	0	0	0	0	0	0	0	0	0	0	0	0	0	0	0.419928826	0.449122807	0.414982164	0.433	0.4183	0	0.4244606	0.33151	0.30537	0	0	0	0	0	0	0	0	0	0	0	0	0	0	0	0	0	0	0	0	0	0	0	0
ENSG00000223492	0.11875	0.19	0	0.11875	0	0	0	0	0	0	0	0	0	0	0.57	0	0.408140814	0.404320988	0.408807063	0.4215	0.3917	0	0.12100775	0.151577	0.044007	0	1	0	0	5	0	1	2	0	0.344883	0.128212	0.351873	0.386945	0.315541	0.259593	-0.130959	0.520717	-0.11413	0.0464943	0.406826	0.367539	0.0911186	0.406157	0.281851
ENSG00000223502	0.11875	1.9	0.2375	0.59375	0.2375	0.791667	0.95	0.0678571	0.158333	0.285	0.791667	0.57	0.316667	0	0.38	1.9	0.330209205	0.444180523	0.32157004	0.3565	0.327	0	0.03397965	0.0940522	0.0421965	1	0	0	1	1	0	1	1	0	0.259068	0.0270514	-0.0598227	0.22889	0.376844	0.099631	0.560237	0.242946	0.218129	0.227306	0.0671587	0.0633752	-0.0878877	0.0376662	-0.0112628
ENSG00000223504	0	0	0.11875	0	0	0	0	0	0	0	0	0	0	0	0.95	0.19	0.336762422	0.333333333	0.337124464	0.3005	0.3185	0	0.26711995	0.0794187	0.044836	0	0	0	0	1	0	0	2	0	-0.318525	0.351955	0.549156	0.112759	0.0690831	0.233327	0.0259636	0.448034	0.241613	-0.0496901	0.185798	-0.254556	-0.13837	-0.00216203	0
ENSG00000223511	0.11875	0.95	0	0.2375	0.11875	0.158333	0	0.678571	0.158333	0.57	1.58333	0.095	0.316667	0.285	0	0	0.473720195	0.519410977	0.472213639	0.518	0.5072	0	0.047592869	0.0638984	0.0642552	0	0	0	2	16	0	20	2	0	0.0707906	-0.360081	-0.397778	0.344521	-0.316269	-0.514873	-0.406257	-0.113687	-0.0979267	0.311301	-0.440577	-0.0296748	-0.0133832	-0.0594809	-0.0415742
ENSG00000223516	0	0	0	0	0	0	0	0	0	0	0	0	0.158333	0	0	0	0.407692308	0.401805869	0.441558442	0.379	0.395	0	0.0651301	0.00458442	0.078994	0	0	0	0	0	0	0	0	0	-0.14065	-0.285569	0	0.365961	-0.196184	0.140234	0.140442	-0.395289	-0.140028	0.0280469	-0.0280469	0.25205	-0.168406	-0.364879	-0.0856052
ENSG00000223517	0	0	0	0	0	0	0.095	0	0	0	0	0	0	0	0	0	0.399061033	0.440740741	0.368563686	0.3995	0.3885	0	0.07229605	0.0230434	0.056801	0	1	0	0	0	0	0	0	0	-0.2813	-0.0285569	-0.224541	-0.365961	0	0	0.393237	-0.310584	-0.25205	0.0841406	0.196328	0.0280056	0.0561352	0.196473	-0.0856052
ENSG00000223522	0.2375	0.855	0.475	0.11875	0	0.158333	0.38	0	0.158333	0.285	0.0791667	0.285	0.0791667	0.285	0.19	0.095	0.451787649	0.450236967	0.456752656	0.4205	0.4058	63	0.067252267	0.3677421	0.081193	1	0	0	3	1	0	2	1	0	0	0.23288	0.0844448	-0.0876672	0.34098	-0.210216	0.0570795	0.333832	0.233558	-0.26055	0.291638	-0.242427	0.194816	0.228149	-0.481219
ENSG00000223523	0.2375	0	0.2375	0.11875	0	0	0	0	0.158333	0	0	0.095	0	0	0.095	0	0.348208016	0.442910916	0.347893337	0.3295	0.3153	0	0.289131554	0.134845371	0.189657	0	0	0	0	29	0	32	70	0	0.318869	0.200267	0.487	0.176997	0.34565	0.537509	-0.309058	0.332007	-0.171005	-0.564639	0.354383	0.468993	0.335979	0.422519	0.0802183
ENSG00000223525	0.59375	1.9	1.1875	0.59375	0.11875	1.26667	0.95	0.203571	0.95	0.665	0.791667	0.95	0.475	0.19	0.76	0.475	0.410972089	0.388059701	0.466887417	0.401	0.3968	0	0.1565853	0.0841854	0.180586	0	0	0	1	1	0	0	0	0	0.281899	0.20183	-0.106588	0.0579065	0.220253	-0.0665683	0.0207408	0.425915	0.0531763	-0.128699	0.0983732	0.0915814	0.202073	0.247965	-0.289721
ENSG00000223528	0	0	0.11875	0	0	0	0	0	0	0	0	0.095	0	0	0.285	0	0.461770755	0.465610967	0.461295419	0.418	0.4464	0	0.238424421	0.073423801	0.335016	0	0	0	0	14	0	1	4	0	-0.240519	0.510335	0.572938	0.121433	0.181343	0.0496901	-0.108182	0.485007	-0.0949193	-0.0669735	0.235488	-0.0215726	0.281064	0.00864813	-0.12309
ENSG00000223530	0	0	0	0	0	0	0.095	0	0	0	0	0	0	0	0	0	0.528602462	0.548571429	0.51635514	0.4945	0.4924	0	0.056108448	0.007136873	0.074281	0	1	0	0	0	0	1	0	0	-0.2813	-0.0285569	-0.224541	-0.365961	0	0	0.393237	-0.310584	-0.25205	0.0841406	0.196328	0.0280056	0.0561352	0.196473	-0.0856052
ENSG00000223536	0	0	0.2375	0	0	0	0	0	0	0	0	0	0	0	0.095	0	0.434545547	0.432394366	0.43458499	0.401	0.3922	0	0.021816273	0.0524795	0.151332	0	1	0	0	5	0	10	9	0	-0.345383	0.469237	0.576497	0.159328	-0.0307012	0.0256032	-0.302564	0.579934	0.0715834	-0.0832103	0.422452	-0.186628	0.153732	0.0320276	0.0312586
ENSG00000223537	0	0.38	0.475	0.11875	0	0.316667	0	0	0	0	0.395833	0.19	0.554167	0	0.665	0	0.403281291	0.447643979	0.402365905	0.414	0.4385	0	0.2490176	0.165137	0.142765	0	1	0	1	6	0	10	7	0	-0.0473335	0.288311	0.269989	0.554213	-0.0314392	-0.0542727	-0.129974	0.54003	0.0125664	0.0487667	0.216304	0.150797	0.0488027	-0.214889	0.0424133
ENSG00000223542	0	0	0	0	0.35625	0.158333	0	0	0	0.285	0	0.095	0	0	0	0	0.403372835	0.4659271	0.392866649	0.4095	0.3954	0	0.153077	0.0623319	0.110121	0	0	0	1	0	0	1	1	0	0.331832	-0.0817544	0.0387247	-0.195169	0.292907	-0.103512	0.425317	-0.0642766	0.212515	0.318275	0.079327	-0.183536	0.0358203	-0.394991	0.166337
ENSG00000223546	0.83125	0.95	1.06875	0.59375	0.475	0.475	0.475	0.203571	0.158333	0.38	0.158333	0.95	0.316667	0	0.38	0.95	0.391050015	0.403237675	0.39060703	0.4405	0.4049	54.33333333	0.14369713	0.179751088	0.118277	0	0	0	2	23	0	7	9	0	0.447175	0.369362	0.513741	0.0692481	0.812472	0.201784	0.307581	0.425691	0.440012	-0.0682505	0.515588	-0.0592609	0.514484	0.430592	0.0830242
ENSG00000223548	0	0	0.35625	0	0	0.158333	0	0	0	0	0	0	0.0791667	0	0.095	0	0.521130866	0.518959913	0.521929825	0.5315	0.5263	76	0.1980264	0.0305283	0.119254	0	0	0	0	1	0	0	0	0	-0.156213	0.473781	0.283658	0.0737952	-0.15467	0.0232177	-0.00968832	0.472335	0.19706	-0.151882	0.385026	-0.135237	-0.144249	-0.294307	0.12992
ENSG00000223552	2.375	0.285	0.475	0.11875	0.83125	0.158333	0.38	1.35714	0	2.85	0.791667	0.285	0.158333	0.19	0.19	0.095	0.446312789	0.486280488	0.445680234	0.4115	0.438	0	0.130002478	0.072465833	0.122725	0	0	0	0	10	0	15	10	0	-0.111769	-0.170574	0.328656	0.0614818	0.131269	-0.509963	-0.242424	0.033433	-0.028003	0.505535	0.107749	-0.288873	0.547267	0.21935	0.318362
ENSG00000223554	0	0	0	0	0	0	0	0	0	0	0	0	0	0	0	0	0.367617108	0.402684564	0.352339181	0.362	0.3704	0	0.25670904	0.0701696	0.258829	0	0	0	1	0	0	0	0	0	0	0	0	0	0	0	0	0	0	0	0	0	0	0	0
ENSG00000223561	0	0.095	0.11875	0.2375	0.35625	0.633333	0.95	0	0	0.095	0.2375	0.285	0.7125	0.19	2.85	0.285	0.410386694	0.407681941	0.410438594	0.397	0.4035	83	0.20537396	0.192938	0.0460005	2	0	0	0	24	0	8	25	0	-0.195249	0.202734	0.0525928	-0.0393759	-0.00295861	0.201334	0.641959	0.0320419	0.00591287	0.143598	0.2983	0.075389	-0.342964	-0.526669	0.175468
ENSG00000223562	0	0	0	0	0	0	0	0	0	0	0	0	0	0	0	0	0.41938883	0.474137931	0.411764706	0.4045	0.3924	0	0.03423605	0.157906	0.147795	0	1	0	0	0	0	1	0	0	0	0	0	0	0	0	0	0	0	0	0	0	0	0	0
ENSG00000223563	0.11875	0	0.59375	0.2375	0	0	0	0	0	0	0	0	0	0	0.285	0.95	0.369428396	0.440443213	0.36891573	0.3575	0.3781	0	0.143673533	0.147441	0.192761	0	0	0	1	11	0	5	6	0	0.0520822	0.353699	0.70603	0.242632	0.382913	0.469145	0.0197261	0.540791	0.293231	-0.291873	0.429752	-0.01788	0.00537586	0.275961	0.286022
ENSG00000223571	0	0.57	0.35625	0.2375	0.11875	0.95	0.19	0	0.158333	0.285	0.475	0.19	0.2375	0.95	0.57	0.38	0.483459357	0.453149002	0.496928328	0.4645	0.4567	0	0.251387	0.119524	0.0378983	4	4	0	6	8	0	6	0	0	-0.158636	0.326602	-0.158284	0.0949556	-0.175038	-0.32003	0.100666	0.567714	0.531369	-0.133038	0.0236512	-0.447236	-0.550296	-0.488906	-0.187239
ENSG00000223576	1.06875	3.8	1.06875	1.1875	0.59375	0.316667	0.95	0.203571	0.158333	0.57	0.633333	0.95	0.2375	0.285	0.76	0.38	0.43716143	0.448198198	0.433666191	0.427	0.416	0	0.05698715	0.117765	0.093494	0	0	0	1	3	0	0	0	0	0.390534	0.247037	0.481181	0.342711	0.703758	0.0641593	0.0553915	0.585759	0.201768	-0.00368732	0.64823	0.136966	0.538746	0.453875	0.237095
ENSG00000223581	0	0	0	0	0	0	0	0	0	0	0	0	0	0	0.665	0	0.509541985	0.506880734	0.522727273	0.506	0.4437	0	0.009268965	0.00610227	0.014747	0	0	0	2	1	0	0	0	0	-0.2813	0.199898	0.364879	0.168905	-0.140131	0.196328	-0.0280883	0.367054	-0.308062	0.196328	0.140234	0.140028	-0.252608	-0.11227	0.142675
ENSG00000223586	0	0.095	0	0	0	0	0	0	0	0	0	0	0	0	0.855	0	0.369021987	0.397360704	0.367702287	0.3685	0.3911	0	0.0448285	0.096591467	0.212027	0	0	0	0	8	0	0	14	0	-0.0449383	0.135557	0.129392	0.246702	-0.0127922	-0.0588873	-0.137179	0.42013	-0.104819	0.32516	0.128016	0.051131	-0.0230599	0.124267	-0.104195
ENSG00000223587	0	0	0	0	0	0	0	0	0	0	0	0	0	0	2.85	0	0.338255034	0.362711864	0.24516129	0.328	0.3464	0	0.0593677	0.126348	0.0760005	3	0	0	0	0	0	0	0	0	-0.2813	0.199898	0.364879	0.168905	-0.140131	0.196328	-0.0280883	0.367054	-0.308062	0.196328	0.140234	0.140028	-0.252608	-0.11227	0.142675
ENSG00000223597	0	0.19	0.7125	0.35625	0.11875	0.158333	0.095	0	0	0.19	0.7125	0.285	0	0	1.9	0.095	0.391818999	0.485268631	0.382975234	0.467	0.4426	0	0.013352105	0.0442739	0.0150595	0	0	0	1	1	0	0	0	0	0.101436	0.308925	0.476066	0.469959	0.363073	-0.0644274	0.00750264	0.730045	0.133154	0.208265	0.323636	-0.0374027	0.219665	-0.0269895	0.182927
ENSG00000223598	0.11875	0.095	0.11875	0.11875	0	0	0.19	0	0	0	0	0.095	0.0791667	0	1.9	0.095	0.441283979	0.45017585	0.441229605	0.404	0.4478	0	0.07772796	0.07068295	0.123478	0	0	0	1	77	0	25	39	0	0.0263833	0.32613	0.565208	0.198798	0.490156	0.402317	0.213853	0.373859	-0.0957959	-0.142358	0.581812	0.271937	0.252408	0.442875	0.127519
ENSG00000223608	0	0	0	0	0	0	0	0	0	0	0	0	0	0	0.095	0	0.414723926	0.405660377	0.4157765	0.4185	0.4139	0	0.105370385	0.0476809	0.052451	2	0	0	0	0	0	0	2	0	-0.2813	0.199898	0.364879	0.168905	-0.140131	0.196328	-0.0280883	0.367054	-0.308062	0.196328	0.140234	0.140028	-0.252608	-0.11227	0.142675
ENSG00000223617	0.11875	0	0	0	0	0.475	0	0	0	0	0	0	0	0.475	0	0.285	0.399062663	0.454154728	0.391467509	0.4345	0.4213	0	0.00250266	0.0318477	0.177927	0	0	0	0	2	0	0	2	0	0.0922927	0.263327	-0.221981	-0.45889	-0.0735618	-0.00774906	0.253187	0.166747	0.57839	-0.503689	-0.0203413	-0.340457	-0.572884	-0.272387	0.112346
ENSG00000223623	0.2375	0.285	0.11875	0	0	0	0	0	0	0	0	0	0	0	0	0.19	0.440382942	0.509302326	0.430560159	0.451	0.4102	0	0.120696275	0.073542067	0.119178	0	2	0	1	2	0	1	2	0	0.293991	0.0581146	0.280754	0.139822	0.41181	0.0445005	-0.120135	0.339887	0.525492	-0.153817	0.238948	-0.16808	0.293339	0.479218	-0.0374011
ENSG00000223626	0	0.38	0.475	0.59375	0.11875	0.158333	0.095	0.0678571	0	0.475	0.2375	0.285	0.158333	0	0.285	0.095	0.525464834	0.546423135	0.523744064	0.4955	0.4958	0	0.01663744	0.04912645	0.0108475	0	0	0	0	2	0	1	0	0	0.219911	0.205901	0.504081	0.609666	0.508519	-0.091112	0.0964396	0.575691	0.164204	0.279262	0.368152	-0.0502967	0.302448	0.0303931	0.0829005
ENSG00000223631	0	0.095	0	0	0	0	0	0	0	0	0	0	0	0	8.55	0	0.40185396	0.429876411	0.389692164	0.351	0.4307	0	0.01217172	0.02433647	0.0458865	2	1	1	0	0	0	1	2	0	-0.0449383	0.135557	0.129392	0.246702	-0.0127922	-0.0588873	-0.137179	0.42013	-0.104819	0.32516	0.128016	0.051131	-0.0230599	0.124267	-0.104195
ENSG00000223633	0	0.19	0	0	0	0	0	0	0	0	0	0	0	0	0.475	0	0.357025588	0.38832998	0.356389933	0.391	0.4096	0	0.110161	0.130112	0.143217	0	0	0	0	10	0	2	2	0	-0.0449383	0.135557	0.129392	0.246702	-0.0127922	-0.0588873	-0.137179	0.42013	-0.104819	0.32516	0.128016	0.051131	-0.0230599	0.124267	-0.104195
ENSG00000223634	0	0	0	0	0	0	0	0	0	0	0	0	0	0	0.095	0	0.475707794	0.461538462	0.47895189	0.492	0.4599	0	0.07037825	0.037387	0.0750325	0	0	0	0	1	0	0	0	0	-0.2813	0.199898	0.364879	0.168905	-0.140131	0.196328	-0.0280883	0.367054	-0.308062	0.196328	0.140234	0.140028	-0.252608	-0.11227	0.142675
ENSG00000223635	0	0	0	0	0	0	0	0	0	0	0	0	0.2375	0	13.3	0.285	0.445599446	0.448392555	0.445280834	0.5195	0.4291	0	0.0371559	0.0768058	0.074506	2	0	0	0	6	0	1	6	0	-0.288189	-0.0329958	0.322143	0.27973	-0.0820361	0.384558	0.298581	0.00652476	-0.0302016	0.116664	-0.0561714	0.0776613	-0.456189	-0.274578	0
ENSG00000223641	0	0	0	0	0	0	0	0	0	0	0	0	0	0	0	0	0.427055703	0.457831325	0.421761658	0.453	0.4086	0	0.0103217	0.0037544	0.0041375	0	0	0	0	0	0	0	0	0	0	0	0	0	0	0	0	0	0	0	0	0	0	0	0
ENSG00000223642	0.11875	0.095	0.2375	0.11875	0	0.158333	0.19	0	0.158333	0.095	0	0.095	0.158333	0	0.095	0	0.335249042	0.35515873	0.333452679	0.3445	0.334	41	0.460906131	0.368489167	0.23945	0	0	0	0	5	0	0	2	0	0.199442	0.125484	0.0832316	0.00455338	0.176795	0.344778	0.139327	0.0837278	-0.0905977	-0.40829	0.464241	0.308032	0.111984	0.192946	-0.0807716
ENSG00000223643	0	0.095	0	0	0	0.158333	0	0	0.158333	0	0	0	0	0	0	0	0.447944474	0.457586619	0.44015444	0.4075	0.3179	0	0.21210768	0.162224	0.178136	2	0	0	0	0	0	0	2	0	0.431885	-0.0154225	-0.599833	-0.241079	-0.181631	0.0540966	-0.0725966	0.0511917	0.0691417	-0.194748	-0.168781	0.138283	-0.213298	0.0378956	-0.281795
ENSG00000223646	0.11875	0.19	0.11875	0	0.11875	0.158333	0.095	0.135714	0	0	0	0	0	0	0.665	0	0.382717058	0.437710438	0.381944034	0.5115	0.4099	0	0.218104638	0.122569571	0.064533	0	0	0	1	12	0	10	15	0	0.0102902	0.43071	0.108202	-0.231305	-0.083595	-0.219401	-0.198385	0.440155	0.0110327	0.33147	0.359881	-0.151306	0.229831	0.293014	0.313953
ENSG00000223647	0.2375	0.285	0	0.2375	0.11875	0	0	0	0	0.095	0.316667	0.095	0	0	0.095	0.19	0.428233904	0.497607656	0.425256674	0.4045	0.4027	0	0.10321796	0.15577125	0.132898	0	3	0	1	0	0	2	0	0	0.520192	-0.277403	0.28578	0.572482	0.502849	0.139697	0.00850245	0.337211	0.19421	0.229227	0.101879	0.241991	0.18846	0.210087	0.368279
ENSG00000223652	0.11875	0.095	0.11875	0.11875	1.1875	0.158333	0	0	0.158333	0.285	0.633333	0.855	0.7125	0	0.475	0.095	0.615006553	0.600980392	0.622047244	0.55	0.5262	0	0.534144333	0.216457	0.161497	0	0	0	0	0	0	0	0	0	0.291668	-0.321776	0.249447	0.428892	0.152709	0.278195	0.156762	-0.0418223	-0.118522	0.19214	0.0348671	0.398529	0.0304384	-0.503348	0.194729
ENSG00000223653	0.2375	0.76	0.35625	0.35625	0.35625	0.158333	0.76	0.0678571	0.158333	0	0.0791667	0.19	0.158333	0.095	1.9	0.095	0.399113237	0.41370224	0.398916829	0.5525	0.4393	69	0.161464683	0.15118308	0.11903	0	0	0	1	47	0	36	35	0	0.186757	0.30818	0.224947	0.00297841	0.300229	0.335317	0.101041	0.304705	-0.0725946	-0.0615738	0.718114	0.327416	0.285824	0.256128	0.117743
ENSG00000223660	0	0.19	0	0	0	0	0	0	0	0	0	0.095	0.158333	0	0	0	0.507722008	0.512195122	0.490740741	0.48	0.4833	0	0.1166999	0.0387315	0.136211	0	0	0	3	1	0	0	0	0	0.16468	-0.0879888	-0.0951294	0.312256	0.202931	-0.127466	0.106018	-0.13702	-0.0560887	0.162033	-0.118824	0.202782	0.268092	-0.0108102	-0.439608
ENSG00000223662	0	0	0	0.2375	0	0	0	0	0	0	0	0	0	0	0.095	0	0.346540802	0.398809524	0.343664002	0.355	0.3561	0	0.26055508	0.111057325	0.139587	0	0	0	2	2	0	4	2	0	0.112988	0.29197	0.402267	0.355919	0.186766	0.417332	0.024359	0.448482	-0.276107	-0.0179222	0.378927	0.378369	-0.129392	0.119143	0.363381
ENSG00000223665	0	0	0	0	0	0.158333	0	0.271429	0	0	0	0	0	0	0	0	0.399914273	0.417910448	0.397578692	0.368	0.4016	0	0.633585	0.156242	0.386048	0	0	0	0	1	0	0	0	0	-0.0719013	0.409279	-0.276718	-0.447147	-0.340271	-0.384048	-0.115385	0.0592821	-0.115045	0.230429	-0.268833	-0.247985	-0.0102488	0.134516	0.242254
ENSG00000223669	0	0	0	0	0	0	0	0	0	0.285	0	0	0	0	0	0	0.559669303	0.541271989	0.566324033	0.4885	0.5383	0	0.03223894	0.0275585	0.0456285	3	0	0	0	1	0	0	1	0	0.02813	-0.428353	0.252608	0.253358	0.252236	-0.196328	0.196618	-0.0564698	0.0840168	0.364609	-0.112188	-0.308062	-0.0842028	-0.11227	-0.0856052
ENSG00000223675	0.11875	0	0.2375	0	0	0	0	0	0	0	0	0	0	0	0.095	0	0.400622961	0.404421925	0.398818639	0.359	0.3977	0	0.05923715	0.0947644	0.102856	0	0	0	0	2	0	0	0	0	-0.0455036	0.299162	0.678878	0.164802	0.172708	0.181477	-0.320217	0.54373	0.103548	-0.261413	0.522826	0.0129435	0.259444	0.261606	0.281349
ENSG00000223678	2.375	0.095	0	3.5625	0.475	0.791667	0.095	0	0	0	0	0.285	0	0	0.76	0	0.521573604	0.569405099	0.519068111	0.608	0.5393	0	0.027629447	0.0688258	0.103275	0	0	0	0	1	0	0	0	0	0.6198	0.306186	0.233189	-0.0402971	0.497944	0.398334	0.316931	0.395457	-0.0487359	-0.0692754	0.606947	0.452772	0.11108	0.198526	0.595887
ENSG00000223685	0.11875	0.19	0.2375	0.35625	0.11875	1.58333	0.38	0.0678571	0.316667	0.285	0.0791667	0.285	0.2375	0	0.285	0.285	0.362534626	0.416737109	0.361831793	0.3655	0.3473	51	0.051265256	0.094437571	0.073784	0	0	0	0	6	0	15	24	0	0.348737	0.10515	0.00297404	-0.0872489	0.364526	0.529732	0.627987	0.0747943	-0.096443	-0.16791	0.211744	0.304166	-0.228258	0.0587374	-0.0415742
ENSG00000223692	0.7125	0.285	1.06875	0.59375	0.35625	0.316667	0.38	0	0	0.475	0.316667	0.095	0.316667	0	0.57	0.855	0.401550614	0.385514019	0.402621723	0.4155	0.4762	0	0.068474305	0.078094567	0.076811	0	0	0	2	7	0	0	2	0	0.188707	0.0950314	0.773912	0.333086	0.575877	0.419263	0.289319	0.457868	0.396457	-0.0696303	0.660747	-0.0473381	0.0815424	0.174946	0.48836
ENSG00000223695	0	0.285	0.2375	0.2375	0.95	0.316667	0	0	0	0.095	0	0.19	0.0791667	0.19	0.285	0.38	0.461733401	0.533333333	0.456786779	0.5495	0.5146	0	0.02657795	0.0884323	0.219158	3	0	0	1	15	0	0	9	0	0.226916	0.399696	0.188927	-0.0812089	0.278481	0.0951429	0.338369	0.419323	0.6149	0.0749156	0.392558	-0.326151	-0.165686	-0.30888	0.133384
ENSG00000223697	0.35625	0.38	0.475	0.35625	0.2375	0.633333	0.38	0.203571	0	0.095	0.554167	0.38	0.0791667	0	0.57	0.665	0.364768683	0.380984491	0.35965099	0.3705	0.3721	0	0.35749625	0.109331433	0.0897485	1	0	0	0	0	0	0	1	0	0.111276	0.428512	0.281274	0.0660728	0.305989	0.0465978	0.307408	0.635894	0.347123	0.092456	0.200445	-0.138849	-0.000740194	0.0740194	0.288216
ENSG00000223701	0	0.19	0.11875	0	0	0	0	0	0	0.095	0	0	0	0	0.475	0	0.480814186	0.492561983	0.480608012	0.5015	0.4578	0	0.132373346	0.09514335	0.06903	0	0	0	1	4	0	4	2	0	-0.125165	0.143809	0.438557	0.352469	0.146937	-0.212828	-0.217987	0.550246	0.139101	0.295058	0.27571	-0.283998	0.162644	0.129728	-0.173226
ENSG00000223704	0.11875	0.665	0.35625	0.35625	0.11875	0.158333	0.19	0.0678571	0.158333	0.095	0.316667	0.285	0.0791667	0	0.285	0.095	0.419264644	0.419162668	0.41981982	0.4455	0.434	0	0.093690367	0.1222744	0.0274235	2	0	0	1	4	0	1	4	0	0.374351	0.248338	0.194527	0.370178	0.402513	0.111604	-0.11547	0.596732	0.0206643	-0.0428678	0.396897	0.290777	0.423077	0.340237	0.0451179
ENSG00000223711	0	0.665	0.2375	0.11875	0.11875	0	0	0.271429	0	0.095	0.0791667	0	0	0.095	0.95	0.19	0.452402816	0.417867435	0.458947752	0.5925	0.4551	0	0.10399716	0.1029967	0.098288	0	1	0	0	2	0	1	0	0	-0.274184	0.332317	0.344054	0.170257	-0.0363221	-0.270345	-0.372368	0.445972	0.161817	0.411954	0.12192	-0.424958	0.178847	0.234926	0.0554723
ENSG00000223714	0	0.095	0.475	0.11875	0	0	0	0	0	0	0	0.095	0.0791667	0	0.095	0	0.629807692	0.62754491	0.63902439	0.54	0.4908	0	0.0541556	0.0770927	0.101444	1	0	0	0	0	0	0	0	0	0.105646	0.460997	0.495603	0.463822	0.388768	0.116376	-0.127608	0.514805	-0.00339285	-0.103635	0.44257	0.176428	0.409744	0.202322	-0.106303
ENSG00000223715	0	0	0	0	0.11875	0	0	0	0	0	0	0	0	0	0.285	0.095	0.372730169	0.396153846	0.371927512	0.357	0.3809	45	0.03671874	0.081191425	0.0431385	0	0	0	0	5	0	2	4	0	-0.12351	0.0175978	0.313495	-0.0346952	0.00863538	0.339189	0.227181	0.0674225	0.0992338	0.29598	0.166354	-0.0560887	-0.237824	-0.250796	0.263765
ENSG00000223716	0	0	0	0	0	0	0	0	0	0	0	0.095	0.395833	0	0.38	0	0.445763559	0.498746867	0.444408843	0.505	0.4871	0	0.10297425	0.124140667	0.204945	1	0	0	1	4	0	3	8	0	-0.195015	0.0329958	0.285388	0.327436	0.00431769	0.218204	0.216363	-0.0782971	-0.392621	0.110182	-0.0540109	0.366734	-0.0756711	-0.322143	-0.140675
ENSG00000223720	0	0	0	0	0	0	0	0	0	0	0	0	0	0	0	0	0.412500738	0.513056836	0.410531067	0.467	0.3964	0	0.0574002	0.06917195	0.233006	0	0	0	0	4	0	11	11	0	0	0	0	0	0	0	0	0	0	0	0	0	0	0	0
ENSG00000223725	0.2375	0.095	0	0	0.11875	0	0.095	0.0678571	0	0.285	0	0	0	0	0.285	0.095	0.407688699	0.443146417	0.407530972	0.474	0.4438	37	0.038462074	0.121914329	0.128015	0	0	0	0	74	0	40	68	1	0.00792221	-0.295961	0.403136	0.0404333	0.265204	0.0734589	0.205673	0.00397588	-0.0299713	0.554496	0.193521	-0.115153	0.0403136	0.213425	0.27243
ENSG00000223726	0.11875	0	0	0	0	0	0	0	0	0	0	0	0	0	0.095	0	0.494030391	0.482698962	0.494655469	0.4295	0.4846	0	0.26468337	0.11300485	0.0515205	3	0	0	0	2	0	0	4	0	0.112988	0.00391031	0.489382	0.159328	0.143272	0.352044	-0.0846154	0.31703	-0.189185	-0.0832103	0.291876	0.334908	-0.0422764	0.206258	0.429806
ENSG00000223727	0	0.095	0.2375	0.2375	0.11875	0.158333	0	0	0.158333	0.095	0.158333	0.095	0	0	0.095	0.095	0.385645628	0.432311144	0.385479371	0.383	0.3971	0	0.084833456	0.10742478	0.052216	0	0	0	0	99	0	45	107	0	0.424176	0.173797	0.114388	0.247046	0.190366	0.227083	-0.147288	0.487896	0.258707	-0.197364	0.240799	0.101961	0.084647	-0.0457552	0.160484
ENSG00000223729	0	0	0	0	0	0	0	0	0	0	0	0	0	0	0	0	0.610770279	0.629878869	0.591160221	0.623	0.5899	0	0.0150361	0.0667459	0.0448345	0	0	0	0	0	0	1	0	0	0	0	0	0	0	0	0	0	0	0	0	0	0	0	0
ENSG00000223732	0	0	0	0	0	0	0	0	0	0	0	0	0	0	0.475	0	0.415748795	0.444444444	0.415659062	0.379	0.4038	0	0.305096733	0.1117772	0.127332	0	0	0	1	56	0	14	27	0	-0.2813	0.199898	0.364879	0.168905	-0.140131	0.196328	-0.0280883	0.367054	-0.308062	0.196328	0.140234	0.140028	-0.252608	-0.11227	0.142675
ENSG00000223734	0	0	0.2375	0	0	0	0	0	0	0	0	0.095	0.0791667	0	1.9	0.095	0.442657639	0.493891798	0.426256983	0.514	0.4325	0	0.1825173	0.128959	0.122195	1	1	0	0	1	0	3	1	0	-0.293056	0.346783	0.583019	0.226703	0.179126	0.233036	0.13554	0.272494	0.0662279	-0.0788736	0.105762	-0.0501184	0.0430537	-0.130955	-0.182378
ENSG00000223742	0	0	0	0	0	0	0	0	0.158333	0	0	0	0	0.095	0.095	0	0.376345533	0.435185185	0.373192515	0.4195	0.3898	0	0.237025333	0.2593255	0.123047	0	1	0	0	4	0	4	2	0	-0.309264	-0.0264385	-0.292337	-0.211759	-0.538405	0.194748	-0.308806	-0.0947591	-0.28521	-0.383004	-0.236943	0.129641	-0.506718	-0.250111	-0.396275
ENSG00000223745	1.1875	4.75	2.375	3.5625	1.1875	1.425	2.85	0.678571	0.633333	0.95	1.58333	4.75	1.58333	0.095	1.9	4.75	0.390696565	0.444630171	0.387431376	0.4255	0.3642	0	0.180941546	0.205022923	0.230984	2	2	0	0	34	0	17	22	0	0.227745	0.280152	0.318284	0.303638	0.621586	0.191569	0.417778	0.347731	0.177254	0.0850595	0.267753	0.125555	0.295338	0.262769	-0.0549341
ENSG00000223749	0.11875	0.285	0.11875	0.475	0.11875	0.475	3.8	0	1.58333	0.19	0.395833	4.75	0.475	0.19	4.75	1.9	0.529777778	0.505976096	0.555624227	0.422	0.4407	37.33333333	0.3505117	0.252026275	0.45952	1	0	0	0	0	0	0	1	2	0.0215775	0.028703	-0.0883457	0.0387194	0.152709	0.47256	0.577272	-0.0455564	-0.277045	-0.137243	-0.138726	0.410382	-0.366746	-0.16704	-0.297378
ENSG00000223751	0	0	0.2375	0	0	0	0	0	0	0.19	0	0.95	0.0791667	0	1.9	0	0.379166667	0.435514019	0.372813488	0.401	0.4175	0	0.0677792	0.245157	0.0467565	1	0	0	0	0	0	0	5	0	-0.240656	0.160441	0.625392	0.357657	0.232611	0.0196969	0.0824908	0.241553	-0.139464	0.123554	0.1146	-0.0250319	0.161276	-0.189947	-0.204041
ENSG00000223754	0.35625	0.475	0.7125	0.2375	0.2375	0.475	0.475	0	0	0.095	0.395833	0.285	0	0	0.57	0	0.531182796	0.517495396	0.53682612	0.49	0.453	0	0.0345774	0.043325	0.069761	1	2	0	1	1	0	1	1	0	0.122661	0.410237	0.301092	0.0979006	0.269159	-0.108043	0.00150282	0.700946	0.152836	0.0585233	0.582232	-0.0224759	0.309352	0.173447	0.251908
ENSG00000223761	0	0	0	0	0	0	0	0	0	0	0	0	0	0	0	0	0.397905396	0.5	0.396701754	0.374	0.3944	0	0.1166267	0.122867	0.0863415	2	0	0	0	6	0	2	7	0	0	0	0	0	0	0	0	0	0	0	0	0	0	0	0
ENSG00000223764	0	0.95	0.475	0.11875	0.11875	0.158333	0.57	0	0.158333	0.19	0.158333	0.285	0.395833	0	0.665	0.475	0.616811175	0.616811175	0	0.6145	0.6065	0	0.0531734	NaN	0.170766	0	0	0	0	0	0	0	1	0	-0.139138	0.0385225	0.175207	0.245719	0.218685	0.0600901	0.315754	0.187453	0.0755576	0.231458	0.134275	-0.0607424	0.0356352	0.0311808	-0.390968
ENSG00000223765	0	0	0	0	0	0	0	0	0	0	0	0	0	0	0.38	0	0.352692451	0.424778761	0.348398999	0.356	0.3698	0	0.141082025	0.0951053	0.112183	0	0	0	0	0	0	2	0	0	-0.2813	0.199898	0.364879	0.168905	-0.140131	0.196328	-0.0280883	0.367054	-0.308062	0.196328	0.140234	0.140028	-0.252608	-0.11227	0.142675
ENSG00000223768	1.1875	1.9	7.125	2.375	3.5625	0.633333	4.75	0.678571	0.316667	1.9	2.375	9.5	1.58333	0	3.8	5.7	0.516216216	0.417685119	0.567375887	0.642	0.5309	0	0.07023472	0.0184225	0.017566	0	0	0	1	0	0	0	0	0	-0.0569529	0.20649	0.576384	0.215397	0.561533	0.166667	0.340473	0.230889	0.0986746	0.20649	0.311947	-0.0279824	0.427306	0.129151	0.0307623
ENSG00000223770	0.2375	0.57	0.59375	0.35625	0.11875	0.316667	0.38	0.0678571	0.158333	0.19	0.316667	0.475	0	0	0.285	0.285	0.330285384	0.36401358	0.325353045	0.3355	0.3109	83	0.04175958	0.1118213	0.0622665	0	1	0	0	4	0	1	1	0	0.298298	0.408776	0.236337	0.148149	0.566372	-0.0184502	0.129342	0.596593	0.209286	-0.0656827	0.3631	0.0162123	0.457164	0.408419	-0.0435495
ENSG00000223774	0.35625	0.38	0.35625	0.35625	1.06875	0.158333	0.095	0	0	0.095	0	0.76	0.791667	0.285	0.095	0.475	0.543099234	0.554396423	0.541712404	0.5245	0.5523	0	0.542911	0.380479333	0.054543	0	0	0	2	1	0	0	0	0	0.327872	0.0862378	0.275099	0.101418	0.503358	0.234776	0.389888	-0.0373972	0.448089	-0.0757822	0.413087	0.0237398	0.193313	-0.187365	0.0332594
ENSG00000223783	0	0	0	0.11875	0	0	0.38	0	0	0	0	0	0.0791667	0	0.19	0	0.492730877	0.544008484	0.4906528	0.5675	0.509	0	0.014805573	0.0348457	0.0381735	0	0	0	0	10	0	5	9	0	-0.208608	0.0738745	0.168452	0.183517	0.0183671	0.366645	0.333278	-0.0340861	-0.452078	0.0812618	0.386961	0.401847	-0.157803	0.0300116	0.166337
ENSG00000223784	0	0.095	0	0.2375	0	3.16667	0.38	0	0.158333	0	0	0.095	0	0.95	0.285	0.95	0.473556231	0.509269357	0.428571429	0.473	0.4478	0	0.07113392	0.0407692	0.0262515	0	1	0	2	1	0	1	0	0	-0.0231668	0.413923	-0.390651	-0.490728	-0.069244	0.184787	0.464963	0.149596	0.178364	-0.386513	-0.0084694	-0.098408	-0.625657	-0.178759	-0.205237
ENSG00000223786	0	0	0	0	0	0	0	0	0	0.19	0	0	0	0	0	0.095	0.364513735	0.394618834	0.364481283	0.3685	0.3638	39	0.124627803	0.107619933	0.161386	1	0	0	0	59	0	68	172	0	0.0025679	-0.351928	0.272875	0.158043	0.330038	0.0396849	0.421795	-0.0824794	0.352804	0.24451	-0.24067	-0.411605	-0.276718	-0.0871151	-0.125034
ENSG00000223791	0	0.19	0.475	0.2375	0	0	0	0	0	0.095	0.0791667	0	0	0	0.095	0.095	0.526717557	0.383033419	0.579847909	0.356	0.4375	20	0.211142	0.273722	0.11707	0	0	0	2	0	0	0	0	0	0.0963795	0.187392	0.521577	0.575437	0.390606	0.00162872	-0.141909	0.665695	0.357792	0.0846937	0.325745	-0.211423	0.162993	0.249379	0.0265132
ENSG00000223795	0	0	0	0	0	0	0	0	0	0	0	0	0	0	0.19	0	0.460083902	0.511111111	0.458604471	0.4795	0.4917	0	0.027691677	0.0588129	0.0377635	0	0	0	0	3	0	2	1	0	-0.2813	0.199898	0.364879	0.168905	-0.140131	0.196328	-0.0280883	0.367054	-0.308062	0.196328	0.140234	0.140028	-0.252608	-0.11227	0.142675
ENSG00000223797	1.06875	0.95	2.375	2.375	1.06875	0.95	1.9	0.542857	1.58333	0.95	0.633333	0.95	0.791667	0.57	1.9	1.9	0.412204002	0.458291118	0.411204757	0.4435	0.4404	0	0.040197963	0.1018474	0.061921	0	0	0	1	30	0	20	54	0	0.251128	0.191204	0.469075	0.0658205	0.489234	0.669187	0.239562	0.300077	0.111615	-0.28541	0.627456	0.224718	0.10515	0.313214	0.157699
ENSG00000223799	0.7125	1.9	0.35625	0.7125	0.35625	0.316667	0.665	1.35714	0.475	0.665	0.791667	0.95	0.2375	0.095	0.38	0.19	0.481574539	0.489228007	0.375	0.4995	0.4651	0	0.03542341	0.0049375	0.080711	0	0	0	1	1	0	0	0	0	0.277573	-0.0931769	0.0576071	0.272594	0.293511	-0.224354	-0.300813	0.098813	-0.468682	0.408856	-0.176384	0.319824	0.676514	0.688331	0.051058
ENSG00000223800	0	0	0	0	0	0	0	0	0	0	0	0	0	0	0.285	0	0.303571429	0.344936709	0.281034483	0.3505	0.3501	0	0.01338103	0.11225	0.0632105	0	0	0	1	0	0	0	0	0	-0.2813	0.199898	0.364879	0.168905	-0.140131	0.196328	-0.0280883	0.367054	-0.308062	0.196328	0.140234	0.140028	-0.252608	-0.11227	0.142675
ENSG00000223806	0.11875	0.285	0.35625	0	0.11875	0.158333	0.19	0	0	0.095	0.0791667	0.19	0.158333	0.095	0.19	0.095	0.416943128	0.443711968	0.408781694	0.382	0.4091	88	0.04947955	0.0679748	0.0908015	1	2	0	1	4	0	2	1	0	-0.0559711	0.350772	0.257641	-0.0291266	0.281798	-0.137654	0.225789	0.333334	0.255586	0.0468769	0.488115	-0.167914	0.285192	-0.0297851	-0.168817
ENSG00000223808	0	0	0	0	0	0	0	0	0	0	0	0	0	0	0.095	0	0.339114833	0.440177253	0.313460817	0.35	0.3545	0	0.1746551	0.194548	0.144988	1	1	0	0	0	0	1	0	0	-0.2813	0.199898	0.364879	0.168905	-0.140131	0.196328	-0.0280883	0.367054	-0.308062	0.196328	0.140234	0.140028	-0.252608	-0.11227	0.142675
ENSG00000223809	0	0	0	0	0	0	0	0	0	0	0	0	0	0	0	0	0.516393443	0.52	0.50862069	0.4285	0.4519	0	0.0698989	0.0622069	0.054691	0	1	0	0	0	0	0	0	0	0	0	0	0	0	0	0	0	0	0	0	0	0	0	0
ENSG00000223811	0	0	0	0	0	0	0	0	0	0	0	0.095	0	0	0.285	0.095	0.384481813	0.388560158	0.384283661	0.3855	0.3965	0	0.099837323	0.1055332	0.100514	1	1	0	0	2	0	2	3	0	-0.130217	0.237947	0.383287	0.0521253	0.259472	0.298613	0.354315	0.189518	-0.0842665	0.0714075	-0.16229	0.0648204	-0.14292	-0.0779566	-0.132092
ENSG00000223812	0.11875	0	4.75	0.2375	0.2375	0	0	0	0	0	0.0791667	0.475	0	0	0.76	0	0.339872249	0.39246779	0.338215089	0.3855	0.3583	0	0.06579559	0.10238345	0.039958	0	3	0	0	8	0	5	16	0	0.129518	0.363028	0.690045	0.295097	0.383875	0.243652	-0.178942	0.523276	-0.0227074	-0.102334	0.52304	0.228696	0.46003	0.0820902	0.368535
ENSG00000223813	0.11875	0.095	0.2375	0	0.11875	0.158333	0.665	0	0.158333	0	0.0791667	0.285	0.0791667	0	0.285	0.095	0.392043846	0.452083333	0.390242886	0.397	0.4201	0	0.075599033	0.11216375	0.267494	0	0	0	0	6	0	10	17	0	0.0365953	0.239584	0.0916579	-0.298212	0.170396	0.31796	0.261754	0.104948	-0.126402	-0.158608	0.290408	0.233472	0.170648	0.0774994	-0.101518
ENSG00000223815	0	0.095	0	0	0	0	0	0	0	0	0	0	0	0	19	0	0.386920981	0.430517711	0.385025471	0.4525	0.3893	0	0.0666227	0.138088	0.095075	0	1	0	1	4	0	2	1	0	-0.0449383	0.135557	0.129392	0.246702	-0.0127922	-0.0588873	-0.137179	0.42013	-0.104819	0.32516	0.128016	0.051131	-0.0230599	0.124267	-0.104195
ENSG00000223817	0	0	0	0	0	0	0	0	0	0	0	0	0	0	0.475	0	0.51679656	0.507936508	0.517798385	0.4655	0.4999	0	0.192164033	0.168108	0.054319	0	0	0	1	2	0	1	0	0	-0.2813	0.199898	0.364879	0.168905	-0.140131	0.196328	-0.0280883	0.367054	-0.308062	0.196328	0.140234	0.140028	-0.252608	-0.11227	0.142675
ENSG00000223821	0	0.76	0.11875	0.7125	0.11875	0.158333	0.285	0.678571	0.158333	0	0	0.095	0	0	0.095	0.475	0.41086351	0.410810811	0.41091954	0.408	0.4127	0	0.145130275	0.106546	0.108566	1	0	0	1	0	0	0	0	0	0.200617	0.347064	-0.20692	-0.262425	0.141486	0.0771631	0.0330116	0.0784346	-0.0299222	0.139343	0.0666749	-0.00149611	0.235409	0.577276	-0.0602135
ENSG00000223823	0	0.095	0	0.11875	0	0	0	0	0	0	0.0791667	0	0	0	0.095	0	0.65	0.64691358	0.650922509	0.6605	0.6413	0	0.014259067	0.02569865	0.04609	0	0	0	0	1	0	0	1	0	0.204987	0.0976383	0.143463	0.579445	0.125829	0.0639297	-0.197893	0.54217	-0.129606	0.182103	0.193726	0.307572	0.0242337	0.186115	0.219765
ENSG00000223826	0	0	0	0	0	0	0	0	0	0	0.791667	0	0	0	0	0	0.473429302	0.433333333	0.475649581	0.4155	0.4695	0	0.273696	0.0899238	0.1088	0	0	0	0	7	0	2	3	0	-0.0843899	-0.285569	-0.140338	0.422263	-0.252236	-0.252422	-0.280883	0.141175	-0.0280056	0.140234	-0.308516	0.0840168	-0.0280676	-0.196473	0.199745
ENSG00000223829	0	0	0	0	0	0	0	0	0	0	0	0.095	0	0	0	0	0.372551056	0.433962264	0.37087282	0.398	0.3382	0	0.064604537	0.05623954	0.0952785	1	0	0	0	19	0	13	24	0	0.14065	0.199898	0.11227	-0.0563017	0.420393	0	0.252795	-0.0564698	-0.196039	-0.0560938	-0.224375	0.196039	0.364879	0	-0.313886
ENSG00000223831	1.1875	0.57	0.11875	0.35625	0	0.158333	0	0	0	0	0	0.38	0.158333	0	1.9	0.38	0.450650436	0.562248996	0.447232472	0.4415	0.4688	0	0.0415795	0.10655255	0.0974843	0	4	0	0	6	0	7	0	0	0.403102	0.289276	0.483112	0.316848	0.53241	0.386513	0.216674	0.513896	0.124548	-0.124731	0.300279	0.299837	0.0531655	0.248876	0.158236
ENSG00000223834	0	0.475	0.475	0.11875	0	0	0	0	0	0	0	0.095	0	0.76	0.57	0.76	0.463866584	0.420427553	0.479131886	0.5495	0.4731	0	0.025177655	0.0475025	0.130771	1	0	0	0	0	0	0	0	0	-0.218503	0.509853	0.2229	0.0203979	0.136467	-0.0170709	-0.0170962	0.464824	0.405853	-0.284516	0.125187	-0.34741	-0.157819	-0.0317266	-0.314279
ENSG00000223838	0	0	0	0	0	0	0	0	0	0	0	0	0	0	0.095	0.095	0.358354845	0.413427562	0.358216002	0.3545	0.3677	0	0.092800252	0.16815624	0.174966	1	1	0	0	31	0	27	70	0	-0.226479	0.125409	0.349237	0.0824173	0.0410262	0.34898	0.267261	0.227324	0.081992	0.102641	-0.0615846	-0.081992	-0.410867	-0.0821735	0.041771
ENSG00000223839	0	0.095	0	0	0	0	0	0	0	0	0	0	0	0	0.38	0	0.536917834	0.536917834	0	0.5165	0.5182	49	0.0388369	NaN	0.041819	0	7	0	0	2	0	4	1	0	-0.0449383	0.135557	0.129392	0.246702	-0.0127922	-0.0588873	-0.137179	0.42013	-0.104819	0.32516	0.128016	0.051131	-0.0230599	0.124267	-0.104195
ENSG00000223842	0	0.095	0.11875	0	0.11875	0.158333	0.19	0	0	0	0.395833	0	0.158333	0	0.19	0.095	0.364923077	0.411190053	0.34039548	0.4335	0.3879	0	0.02652505	0.210516	0.0516855	0	4	0	0	1	0	3	0	0	-0.266074	0.0282675	-0.0331855	0.142424	-0.265093	-0.053983	0.180724	0.181667	0.0693046	0.260661	0.229042	-0.0184812	-0.18445	-0.356551	0.237737
ENSG00000223843	0	0.095	0.2375	0.11875	0.11875	0	0.095	0	0	0.095	0	0.095	0	0	0.19	0	0.493741374	0.462725904	0.498229365	0.588	0.5246	0	0.029647267	0.07513135	0.0544415	0	0	0	0	10	0	2	0	0	0.0246845	0.315259	0.562511	0.194435	0.433161	0.0825678	0.0318038	0.417205	0.0253681	0.210389	0.66213	-0.0396376	0.438568	0.143806	0.106622
ENSG00000223850	0	0	0.35625	0	0	0	0	0	0	0	0	0	0	0	0	0	0.456879442	0.50240616	0.453635117	0.496	0.4803	0	0.123901897	0.0597071	0.068201	0	0	0	0	12	0	1	2	0	-0.19691	0.428353	0.421014	0.0563017	0.0840787	-0.140234	-0.365148	0.423524	0.364073	-0.280469	0.420703	-0.364073	0.421014	0.140338	-0.0856052
ENSG00000223855	0.11875	0.095	0.11875	0.11875	0	3.16667	0.38	0.339286	0	0.285	0.158333	0.19	0.158333	0.095	0.19	0.095	0.620817844	0.653451226	0.535179641	0.7445	0.6492	0	0.0648834	0.09729515	0.426631	0	0	0	0	1	0	0	0	0	-0.212213	0.257764	0.100299	-0.0730257	0.0155791	-0.311069	0.311528	0.141256	-0.303939	0.348189	-0.067559	-0.0948883	0.0141161	0.0438344	0.203184
ENSG00000223859	0	0	0	0	0.35625	0	0	0.0678571	0	0.095	0	0	0.158333	0	0.095	0	0.397607319	0.395061728	0.399297424	0.4	0.4165	46	0.0403899	0.0445597	0.116952	0	1	0	1	1	0	1	0	0	-0.252604	-0.30663	0.263704	0.189819	-0.19883	-0.0268887	0.0359046	-0.316707	-0.259542	0.643537	0.0331628	-0.0286391	-0.0322903	-0.33546	0.229797
ENSG00000223863	0.2375	0.095	0	0	0	0	0.19	0	0	0	0	0	0.316667	0	0.095	0	0.432724024	0.498251748	0.430042918	0.427	0.4602	0	0.151264877	0.0980507	0.157861	0	0	0	1	4	0	2	0	0	-0.0188779	-0.224497	0.121089	0.219506	0.0519466	0.204354	0.160673	-0.128126	-0.248802	0.0860439	0.297568	0.375888	0.017939	0.158761	0.0765989
ENSG00000223870	0	0	0	0	0	0	0	0	0	0	0	0	0	0	0.095	0	0.341303509	0.402061856	0.338942308	0.3545	0.3285	35	0.026782075	0.1306159	0.0639755	0	1	0	0	0	0	1	5	0	-0.2813	0.199898	0.364879	0.168905	-0.140131	0.196328	-0.0280883	0.367054	-0.308062	0.196328	0.140234	0.140028	-0.252608	-0.11227	0.142675
ENSG00000223872	0	0.285	0	0	0	0	0	0	0	0	0.0791667	0	0	0	0.475	0	0.491134752	0.529304029	0.478947368	0.5615	0.5068	0	0.0079205	0.0198372	0.0156255	0	0	0	0	1	0	1	0	0	-0.0845067	-0.0329958	0.0389166	0.448869	-0.146801	-0.190118	-0.274781	0.452383	-0.107863	0.367274	-0.0518505	0.0906048	-0.0345925	0.0064861	0.0131882
ENSG00000223880	0	0	0	0	0	0	0	0	0	0	0	0	0	0	0	0	0.39791259	0.372093023	0.406631763	0.3765	0.3929	0	0.10655285	0.233637	0.152539	0	0	0	1	1	0	0	0	0	0	0	0	0	0	0	0	0	0	0	0	0	0	0	0
ENSG00000223881	0	0.095	0	0	0	0	0	0	0	0	0	0	0	0	0	0	0.409606987	0.454545455	0.388746803	0.374	0.3791	0	0.00751249	0.0100818	0.023921	1	1	0	0	0	0	1	0	0	0.25317	-0.0285569	-0.224541	0.168905	0.140131	-0.308516	-0.16853	0.197644	0.196039	0.252422	0.0280469	-0.0840168	0.252608	0.308743	-0.313886
ENSG00000223882	0	0	0.11875	0	0	0.316667	0.38	0	0	0.095	0	0	0	0.095	0	0.19	0.421684376	0.456289979	0.418166052	0.4065	0.4291	0	0.199273443	0.0655335	0.1791	2	0	0	0	3	0	0	3	0	-0.247202	0.291485	-0.111884	-0.486269	0.0296225	-0.17109	0.473314	0.103172	0.519281	-0.203275	0.166855	-0.620769	-0.324633	-0.166131	-0.134429
ENSG00000223883	0	0	0	0	0	0	0	0	0	0	0	0	0.2375	0	0.57	0	0.373437331	0.377990431	0.373415111	0.4015	0.3729	0	0.0437732	0.103933575	0.0544625	1	1	0	1	20	0	48	29	0	-0.314568	-0.0404065	0.283124	0.381617	-0.243051	0.248351	0.074359	0.0141762	-0.334908	0.171541	0.0896111	0.28122	-0.311308	-0.33693	0.0520976
ENSG00000223884	0.59375	0.95	1.06875	0.35625	0	0.158333	0	0.135714	0	0	0.2375	0.38	0	0	1.9	0	0.420615019	0.437415882	0.419748803	0.4055	0.4037	0	0.032904838	0.03191126	0.0399585	1	1	0	0	6	0	4	4	0	0.218961	0.505617	0.498492	0.342573	0.325693	-0.0445852	-0.340272	0.807914	0.00307032	-0.039973	0.356682	0.150446	0.449258	0.407717	0.229935
ENSG00000223891	3.5625	2.85	7.125	3.5625	9.5	4.75	2.85	2.71429	1.58333	2.85	5.54167	4.75	10.2917	1.9	6.65	3.8	0.459052296	0.497255261	0.452569477	0.5915	0.4372	67	0.125171167	0.10868006	0.120601	0	0	0	1	6	0	2	7	0	0.0534125	0.115224	0.490749	0.390498	0.171472	0.181953	0.194815	0.264335	0.220091	0.14793	0.423818	0.098967	0.108068	-0.408587	0.422165
ENSG00000223901	0.2375	0.285	0.59375	0.11875	0	0.158333	0.095	0	0.158333	0	0.0791667	0.095	0.0791667	0	0	0.19	0.528257457	0.526410027	0.528776074	0.5975	0.5511	0	0.0898893	0.111457267	0.057721	0	0	0	0	1	0	2	1	0	0.510184	0.181541	0.0727218	0.0594028	0.431945	0.287676	-0.00375132	0.341643	0.399461	-0.490697	0.276439	0.131657	0.254152	0.467819	-0.10061
ENSG00000223906	0	0	0	0	0	0	0	0	0	0	0	0	0	0	0	0	0.332898172	0.364025696	0.284280936	0.3615	0.3924	0	0.145858	0.0909732	0.106906	1	0	0	0	0	0	0	1	0	0	0	0	0	0	0	0	0	0	0	0	0	0	0	0
ENSG00000223910	0	0	0	0	0	0	0	0	0	0	0	0	0.0791667	0	0.38	0	0.435090549	0.454968944	0.434216813	0.441	0.4172	45	0.056507164	0.0695249	0.11803	0	2	0	0	9	0	12	7	0	-0.314568	-0.0404065	0.283124	0.381617	-0.243051	0.248351	0.074359	0.0141762	-0.334908	0.171541	0.0896111	0.28122	-0.311308	-0.33693	0.0520976
ENSG00000223911	0	0.095	0	0.11875	0	0	0	0	0	0	0	0	0	0	0.95	0	0.33408324	0.347087379	0.332379135	0.3225	0.3354	0	0.296417833	0.2541275	0.266483	0	0	0	0	1	0	0	0	0	0.184181	0.246369	0.252958	0.398994	0.202931	0.194439	-0.0757271	0.517631	-0.159637	0.151231	0.337028	0.276129	-0.00432406	0.24431	0.140675
ENSG00000223914	0	0	0	0	0	0	0.95	0	0	2.85	0	0	0	0	0.095	0	0.34545296	0.350903614	0.345118001	0.359	0.3604	0	0.1515348	0.12758245	0.147377	0	0	0	0	3	0	1	0	0	-0.305524	-0.206774	0.233499	0.0412005	0.0993069	-0.0302461	0.36349	-0.0326238	-0.263185	0.410483	0.118824	-0.120806	-0.15999	-0.0172963	-0.0351687
ENSG00000223923	0.2375	0.285	0.2375	0.2375	0.2375	0.158333	0.95	0	0	0	0.316667	0.95	0.633333	0.285	0.095	0.95	0.540657128	0.584507042	0.538790196	0.5925	0.5304	0	0.229492625	0.080700233	0.184828	0	0	0	0	1	0	3	3	0	-0.0868955	0.0212931	-0.0807233	0.0442297	0.244052	0.0171784	0.447298	-0.148123	0.234177	-0.137427	0.0291286	0.0193905	0.0411091	-0.150235	-0.206689
ENSG00000223929	0	0.095	0	0	0	0.158333	0	0.339286	0	0	0.0791667	0	0	0	0	0	0.449378109	0.440613027	0.449672194	0.4545	0.4368	0	0.24791646	0.14669015	0.546579	0	0	0	0	12	0	2	0	1	0.0349297	0.205863	-0.415322	-0.103896	-0.328674	-0.597855	-0.308089	0.218151	-0.00579587	0.386961	-0.3502	-0.216379	0.106493	0.182974	0.133857
ENSG00000223930	0	0	0.11875	0	0.11875	0.633333	0	0	0	0	0	0	0	0	0.095	0	0.365619955	0.469827586	0.364013423	0.3975	0.399	0	0.200802008	0.09185534	0.047005	0	1	0	1	35	0	15	36	0	0.0456606	0.47537	0.193869	-0.242084	-0.071626	0.00193726	0.0194013	0.46221	0.342391	0.0116236	0.521124	-0.24567	-0.0271417	-0.31213	0.374487
ENSG00000223935	0.11875	0.95	0.2375	0.35625	0.2375	0.316667	0.285	0.271429	0.158333	0.095	0.554167	0.475	0.158333	0.095	0.57	0.38	0.425510849	0.497925311	0.424605918	0.455	0.4453	0	0.080904425	0.117282033	0.051183	0	0	0	1	16	0	9	13	0	0.122872	0.311091	0.0369276	0.224445	0.191003	-0.0103321	0.104213	0.441315	-0.0663229	0.307749	-0.0383764	0.160649	0.15288	0.196455	0.0578157
ENSG00000223941	0	0	0.11875	0	0	0	0.095	0	0	0.19	0	0.76	0	0	0.095	0	0.379857776	0.453287197	0.378726919	0.3405	0.3315	0	0.064145533	0.11104425	0.0441065	0	0	0	0	9	0	6	9	0	-0.228332	0.171567	0.490633	0.0566757	0.398555	-0.103073	0.239663	0.171437	-0.123506	0.146992	0.146992	-0.168255	0.318418	0.0421568	-0.26992
ENSG00000223942	0	0	0	0	0	0	0	0	0	0	0	0	0	0	0.95	0	0.318731118	0.445682451	0.290719115	0.3675	0.3908	56	0.009355905	0.112848	0.0960755	0	0	0	0	0	0	0	0	0	-0.2813	0.199898	0.364879	0.168905	-0.140131	0.196328	-0.0280883	0.367054	-0.308062	0.196328	0.140234	0.140028	-0.252608	-0.11227	0.142675
ENSG00000223944	0	0	0.11875	0	0	0	0	0	0	0	0	0	0	0	0	0	0.496311857	0.525167785	0.496033416	0.441	0.494	0	0.1000529	0.094770067	0.183284	0	0	0	1	29	0	3	15	0	-0.19691	0.428353	0.421014	0.0563017	0.0840787	-0.140234	-0.365148	0.423524	0.364073	-0.280469	0.420703	-0.364073	0.421014	0.140338	-0.0856052
ENSG00000223946	0	7.6	0	0.7125	0	0.475	0	0	0.158333	0.19	2.375	0	0	0	0.38	0.95	0.578947368	0.565217391	0.580838323	0.5385	0.5103	0	0.013419865	0.266135	0.141574	1	0	0	1	0	0	0	1	0	0.358156	-0.103311	-0.0991798	0.425528	0.133617	0.0574189	0.0716828	0.44897	0.245046	0.154952	-0.149446	0.0376993	-0.305411	0.0314856	0.0584183
ENSG00000223949	0.35625	0.95	0.95	0.83125	0.11875	0.791667	0.285	0.203571	1.58333	0.19	0.475	0.665	0.395833	0.095	0.95	0.38	0.408712397	0.416478555	0.408336971	0.392	0.4031	58	0.136669716	0.159550313	0.085764	0	0	0	3	41	0	8	21	0	0.315556	0.215067	0.0798226	0.327651	0.113653	0.351551	-0.215976	0.450564	-0.120944	-0.27031	0.0989661	0.421831	0.101996	0.255728	-0.186349
ENSG00000223956	0	0.095	0.11875	0	0.11875	0.633333	0.285	0	3.16667	0.475	0.0791667	0.095	0	0	0	0	0.478087649	0.488073394	0.466230937	0.479	0.4523	0	0.056638595	0.02045347	0.070133	2	1	0	0	0	0	1	1	0	0.233212	-0.17482	-0.327468	-0.286709	0.0330833	-0.0531262	0.140337	-0.113941	0.0691931	0.0184787	0.0192486	-0.0722684	0.0731988	-0.0862976	-0.256154
ENSG00000223960	2.375	3.8	1.1875	3.5625	1.1875	3.16667	1.9	1.35714	0.791667	1.9	3.16667	3.8	1.58333	0.285	3.8	1.9	0.395590192	0.384153962	0.397641679	0.4795	0.4087	74	0.243795752	0.2004723	0.138323	0	0	0	1	7	0	3	3	0	0.427085	0.169197	0.276915	0.417723	0.534482	0.0890223	0.309067	0.527259	-0.0977805	0.258907	0.114245	0.331861	0.13289	0.224205	0.227184
ENSG00000223966	0	0	0	0	0	0	0	0	0	0	0	0	0	0	0	0	0.40979863	0.409495549	0.409821429	0.346	0.3864	0	0.25920065	0.102005	0.19491	2	0	0	1	2	0	0	2	0	0	0	0	0	0	0	0	0	0	0	0	0	0	0	0
ENSG00000223969	0.11875	0.285	0.7125	0.7125	2.375	0.633333	0.475	0.339286	0.633333	0.38	0.0791667	0.475	0.316667	0.19	0.95	0.57	0.443058649	0.443181818	0.443046249	0.4035	0.3889	0	0.168975555	0.2059735	0.114538	1	0	0	2	2	0	0	1	0	0.11251	0.344154	0.28065	-0.182223	0.170354	0.461993	0.209165	0.173852	0.00442153	-0.00738008	0.445019	0.0677968	0.00960118	-0.0546529	0.168942
ENSG00000223975	3.5625	0.19	0	0	0.59375	0	0.285	0	1.58333	0.19	0.2375	0.095	0.316667	0.76	3.8	0	0.505527638	0.55	0.498245614	0.5205	0.5664	0	0.00489951	0.012986	0.0113	1	0	0	1	1	0	0	1	0	-0.120038	-0.466112	-0.0950685	0.0277793	-0.307957	0.266295	-0.13709	-0.289918	-0.334619	-0.106219	0.039645	0.38541	-0.270983	-0.252268	-0.0319636
ENSG00000223979	0	0.095	0.11875	0	0	0	0	0	0	0	0	0.095	0	0	0.095	0.095	0.475566476	0.515957447	0.468215553	0.429	0.4975	0	0.075668235	0.070266033	0.0996095	0	4	0	0	3	0	2	0	0	-0.0862497	0.442401	0.448409	0.14537	0.352771	-0.00905209	-0.0181309	0.49209	0.289241	-0.0181042	0.135781	-0.235008	0.29894	0.185705	-0.331547
ENSG00000223985	0	0	0	0	0	0	7.6	0	0	0	0	0	0	0	0.57	0	0.435747664	0.48627451	0.414309484	0.422	0.5003	0	0.0092917	0.0185749	0.014577	0	0	0	0	0	0	0	0	0	-0.410865	0.114702	0.0755851	-0.168323	-0.0959412	0.134417	0.285897	0.0103099	-0.406491	0.199705	0.248351	0.117601	-0.129392	0.0755851	0.0312586
ENSG00000223991	0	0	0.11875	0	0	0	0	0	3.16667	0.095	0.0791667	0.76	0	0	0.19	0	0.605528741	0.594029851	0.617713511	0.5795	0.621	0	0.0292872	0.12813	0.033177	0	0	0	0	0	0	0	0	0	-0.0806232	-0.087016	0.227785	0.230159	0.0270571	0.143001	-0.2288	0.121812	-0.312618	-0.0998467	-0.243694	0.19264	0.12109	-0.0499602	-0.383955
ENSG00000223993	0	0	0	0	0	0	0	0	0	0	0	0	0	0	0.475	0	0.465968586	0.478908189	0.435294118	0.4265	0.4288	0	0.04827097	0.00284706	0.026383	1	2	0	0	0	0	0	0	0	-0.2813	0.199898	0.364879	0.168905	-0.140131	0.196328	-0.0280883	0.367054	-0.308062	0.196328	0.140234	0.140028	-0.252608	-0.11227	0.142675
ENSG00000223999	0	0	0	0	0	0	0.095	0	0.158333	0	0	0	0	0	0.855	0	0.553271028	0.594235033	0.333333333	0.5095	0.4962	0	0.006130245	0.00158333	0.012624	0	0	0	0	0	0	0	0	0	-0.260021	-0.105587	-0.12756	-0.16697	-0.287126	0.39536	0.0194727	-0.156594	-0.573831	-0.0432087	-0.0216044	0.371048	-0.248634	0.0799952	-0.211012
ENSG00000224000	0	0	0.11875	0	0	0	0	0	0	0	0	0	0	0	0.095	0	0.4	0.414893617	0.322834646	0.383	0.3619	0	0.175937	0.137457	0.118339	0	0	0	0	0	0	0	0	0	-0.345383	0.469237	0.576497	0.159328	-0.0307012	0.0256032	-0.302564	0.579934	0.0715834	-0.0832103	0.422452	-0.186628	0.153732	0.0320276	0.0312586
ENSG00000224008	0.11875	0.095	0	0	0	0	0	0	0	0	0.0791667	0	0	0	0.095	0.095	0.399446226	0.420524017	0.388888889	0.4015	0.3988	0	0.09046	0.16658755	0.027477	0	0	0	0	4	0	0	3	0	0.191202	-0.146494	0.273569	0.342976	0.20128	0.169056	-0.0612383	0.369347	0.165216	0.0755357	0.0143877	0.129299	-0.0611931	0.259171	0.219573
ENSG00000224015	0	0	0	0	0	0	0	0	0.158333	0	0	0	0	0	0.095	0	0.440105541	0.559055118	0.410171731	0.424	0.4034	0	0.101015085	0.0969135	0.212401	1	1	0	1	0	0	1	1	0	-0.0834569	-0.151199	-0.0768662	0.00642453	-0.335155	0.460857	-0.237179	-0.0554159	-0.493414	-0.148498	-0.186903	0.421831	-0.303622	-0.0115299	-0.234439
ENSG00000224017	0	0	0.11875	0.11875	0	0	0	0	0	0	0	0.19	0.0791667	0	0.285	0.095	0.39669007	0.43442623	0.395189675	0.3945	0.3859	0	0.400927167	0.21611912	0.088521	1	0	0	1	6	0	2	9	0	-0.0603138	0.438952	0.638247	0.3511	0.380861	0.389611	0.178977	0.374317	-0.054127	-0.150763	0.242237	0.186062	0.10256	-0.00254282	-0.0275751
ENSG00000224018	0	0	0	0	0	0	0	0	0	0	0	0	0	0	0	0	0.35149067	0.398268398	0.350492611	0.298	0.3207	0	0.0452119	0.04062105	0.0185125	0	0	0	1	7	0	5	11	0	0	0	0	0	0	0	0	0	0	0	0	0	0	0	0
ENSG00000224020	0.11875	0.285	0.59375	0.11875	0.2375	0.158333	0.285	0.271429	0	0.95	0	0.95	0.158333	0	0.19	3.8	0.381227437	0.413897281	0.380679948	0.426	0.3956	0	0.5706105	0.216205	0.776907	0	0	0	0	21	0	0	6	2	-0.0854384	0.156877	0.416608	-0.0557621	0.532206	-0.144446	0.425076	0.03654	0.229294	0.432597	0.0444449	-0.43344	0.37213	0.227578	-0.226846
ENSG00000224023	0.11875	0.095	0.59375	0.35625	0.11875	0.158333	0.285	0	0	0	0.0791667	0.19	0.0791667	0.095	0.475	0.475	0.421201192	0.451923077	0.414484999	0.349	0.4446	28	0.15731377	0.166083333	0.34134	1	0	0	1	3	0	0	2	0	0.0416048	0.630526	0.49222	-0.0698885	0.455224	0.337781	0.353859	0.5481	0.340243	-0.278521	0.628154	-0.0621313	0.0719056	0.0896967	0.217802
ENSG00000224027	0	0	0	0	0	0	0	0	0	0	0	0	0	0	0	0	0.486594761	0.556325823	0.482201354	0.538	0.4919	50	0.335304257	0.044376085	0.012213	1	0	0	0	4	0	0	2	0	0	0	0	0	0	0	0	0	0	0	0	0	0	0	0
ENSG00000224028	0	0	0	0	0	0	0	0	0	0	0	0	0	0	0	0	0.358110504	0.362612613	0.358038481	0.2805	0.346	0	0.143072573	0.0822747	0.136937	2	0	0	0	6	0	5	6	0	0	0	0	0	0	0	0	0	0	0	0	0	0	0	0
ENSG00000224029	0	0.19	0.11875	0.35625	0.475	0	0	0	0	0.19	0	0.095	0.0791667	0	0	0.095	0.436170213	0.41627543	0.452658885	0.4515	0.4274	0	0.0430208	0.111875	0.05451	0	0	0	1	1	0	0	1	0	0.384836	-0.0577591	0.383194	0.347163	0.607011	0.0850914	0.183059	0.0975593	0.376054	0.246607	0.39079	-0.110141	0.380829	0.033904	0.0288575
ENSG00000224031	0	0.19	0	0	0	0	0.38	0	0	0	0.0791667	0.38	0.554167	0	0.19	0	0.374100719	0.368421053	0.410714286	0.4145	0.4178	0	0.326413	0.0722857	0.293048	0	0	0	2	0	0	0	0	0	-0.205777	-0.110492	-0.0483606	0.285919	0.0203324	-0.0423903	0.264057	-0.164724	-0.389417	0.269602	-0.0644333	0.333544	0.112841	-0.106902	-0.277745
ENSG00000224032	7.125	9.5	5.9375	5.9375	8.3125	1.58333	1.9	2.71429	1.58333	7.6	5.54167	14.25	8.70833	1.9	6.65	4.75	0.431884831	0.433911483	0.415233415	0.512	0.4109	0	0.0754248	0.291597	0.0526595	2	0	0	0	0	0	0	0	0	0.26647	-0.195371	0.519202	0.562225	0.549411	0.00369004	0.097561	0.0609223	0.0221076	0.384502	0.22214	0.17244	0.486706	0.021418	0.0247782
ENSG00000224034	0.11875	0.095	0.2375	0.59375	0.11875	0.158333	0.475	0.271429	0.475	0.095	0	0.095	0.2375	0	0	0.095	0.371445042	0.429190751	0.362588652	0.363	0.3922	0	0.11097454	0.217916	0.296522	3	2	0	0	1	0	1	4	0	0.204943	0.0584676	-0.0970202	-0.18788	0.0551455	0.35349	0.00373431	-0.302556	-0.321694	-0.170033	0.242372	0.35148	0.278373	0.453756	0.103947
ENSG00000224038	0	0	0	0	0	0	0	0	0	0	0	0	0	0	0	0	0.409807692	0.405462185	0.409909467	0.3575	0.3791	49	0.097069167	0.09697615	0.112324	0	0	0	0	13	0	2	4	0	0	0	0	0	0	0	0	0	0	0	0	0	0	0	0
ENSG00000224043	0.59375	1.9	1.1875	0.83125	0.35625	1.26667	0.57	0.678571	0.475	0.57	0.7125	1.9	0.791667	0.475	4.75	1.9	0.410549695	0.491208791	0.410147145	0.4905	0.4481	0	0.2082174	0.1759245	0.0510765	0	2	0	1	57	0	45	58	0	0.119436	0.486501	0.370837	0.320713	0.355509	0.0613908	0.191852	0.614301	0.140326	0.0724855	0.0517754	0.0192026	0.0577352	0.145818	-0.0225757
ENSG00000224046	0.35625	0.665	1.06875	0.83125	1.1875	0.633333	0.38	0.678571	0.158333	0.475	0.316667	0.19	0.791667	0	9.5	0.57	0.478957916	0.5	0.309090909	0.401	0.4113	0	0.125240167	0.06803415	0.101418	0	0	0	1	0	0	0	0	0	-0.011817	0.299907	0.512897	0.254253	0.107432	0.111929	-0.0250739	0.336557	0.0529412	0.418263	0.56112	-0.0470588	0.213707	0.0648491	0.461504
ENSG00000224048	0	0	0	0	0	0	0	0	0	0	0	0	0	0	2.85	0	0.393808777	0.380354505	0.394651615	0.3615	0.3997	36	0.053985571	0.061351453	0.119317	0	0	0	1	6	0	6	6	0	-0.2813	0.199898	0.364879	0.168905	-0.140131	0.196328	-0.0280883	0.367054	-0.308062	0.196328	0.140234	0.140028	-0.252608	-0.11227	0.142675
ENSG00000224049	0	0	0	0	0	0	0	0.203571	0	0.095	0	0	0	0	0.095	0	0.433201058	0.473007712	0.429467085	0.453	0.4242	0	0.267565633	0.2852335	0.107847	0	0	0	1	4	0	0	2	0	-0.400416	0.00660963	0.298834	0.0684144	-0.188117	-0.292122	-0.195036	0.0424782	-0.421332	0.616701	-0.275893	-0.233353	0.0194891	0.16241	0.0924641
ENSG00000224050	0.59375	0.285	1.1875	0.35625	0	0	0.19	0.0678571	0.316667	0	0.633333	0.19	0.475	0	0.285	0.19	0.346960446	0.288135593	0.357884797	0.4585	0.4534	0	0.180117	0.169709	0.118514	2	0	0	0	0	0	0	2	0	0.12771	-0.0887066	0.347257	0.629309	0.115334	0.324662	-0.400461	0.260871	-0.129376	-0.311258	0.201052	0.484789	0.312233	0.330863	0.0962149
ENSG00000224057	0.11875	0.095	0.11875	0.11875	0	0.158333	0.095	0	0.158333	0.38	0.0791667	0	0.158333	0	0.095	0.095	0.504082744	0.523877406	0.495375451	0.485	0.4834	0	0.054873795	0.0195929	0.04721	0	0	0	0	1	0	2	1	0	0.378634	-0.285605	0.143743	0.323059	0.183359	0.393308	0.187531	0.0825201	0.0916118	-0.228615	0.197782	0.211759	-0.270928	-0.00301031	0.026779
ENSG00000224063	0.2375	0.95	0	0.35625	0	0.475	0.285	0	0.475	0.95	0.2375	0.19	0.158333	0	0.38	0.095	0.349527785	0.413043478	0.349357785	0.5325	0.3857	39	0.09964204	0.121059967	0.0982035	1	0	0	0	79	0	86	107	0	0.482482	-0.289946	-0.12798	0.273883	0.242952	0.183649	0.225619	0.201348	-0.14997	0.114502	-0.0148704	0.323697	-0.215036	0.142117	-0.0854801
ENSG00000224074	0	0.095	0	0	0	0	0	0	0	0	0	0	0	0	0.475	0	0.42553802	0.438189205	0.413166856	0.413	0.4216	0	0.1167201	0.041658033	0.225799	4	0	0	1	5	0	2	4	0	-0.0449383	0.135557	0.129392	0.246702	-0.0127922	-0.0588873	-0.137179	0.42013	-0.104819	0.32516	0.128016	0.051131	-0.0230599	0.124267	-0.104195
ENSG00000224075	0	0	0	0	0	0	0	0	0	0	0	0	0	0	0.475	0	0.442322004	0.456674473	0.441796674	0.4585	0.4604	0	0.005401624	0.010845218	0.0013745	0	0	3	0	0	2	0	0	0	-0.2813	0.199898	0.364879	0.168905	-0.140131	0.196328	-0.0280883	0.367054	-0.308062	0.196328	0.140234	0.140028	-0.252608	-0.11227	0.142675
ENSG00000224077	0	0	0	0	0	0	0	0	0	0	0	0	0	0	0.57	0	0.454703833	0.418219462	0.456729112	0.5785	0.4769	0	0.239030567	0.1029845	0.331676	0	0	0	1	11	0	0	0	0	-0.2813	0.199898	0.364879	0.168905	-0.140131	0.196328	-0.0280883	0.367054	-0.308062	0.196328	0.140234	0.140028	-0.252608	-0.11227	0.142675
ENSG00000224078	0.475	1.9	4.75	1.06875	1.1875	7.91667	2.85	0.339286	0.475	0.95	0.791667	2.85	2.375	0.95	1.9	13.3	0.420468155	0.443551254	0.418380092	0.4135	0.4085	79	0.038775068	0.045782359	0.230129	0	0	0	1	61	0	10	89	0	0.0111111	0.43239	0.148559	-0.128985	0.33727	0.115953	0.637574	0.254279	0.486728	-0.097489	0.334565	-0.255163	-0.102735	-0.241685	-0.129242
ENSG00000224079	0	0.095	0.11875	0	0.11875	0	0	0	0	0	0	0	0	0	0.76	0	0.585447449	0.601841197	0.580206034	0.646	0.6041	0	0.0273073	0.02624265	0.02449	0	0	0	1	1	0	0	2	0	-0.102008	0.260369	0.37126	0.108889	0.0174225	-0.0406826	-0.264827	0.423205	0.164425	0.257656	0.507563	-0.162491	0.273356	-0.0126015	0.0946072
ENSG00000224086	0.2375	0.475	0.2375	0.2375	0.11875	0.158333	0.095	0.0678571	0	0.095	0.158333	0.19	0.158333	0	0.095	0.19	0.554219624	0.55436965	0.550403226	0.588	0.5458	90	0.07528945	0.069164	0.0126055	0	0	0	0	15	0	4	4	0	0.592548	0.210615	0.448265	0.451089	0.716762	0.159233	0.10656	0.530338	0.448761	-0.1131	0.469513	0.138195	0.450499	0.351464	0.249819
ENSG00000224087	0	0	0.11875	0	0	0	0	0	0	0	0	0	0	0	0	0	0.369776482	0.446366782	0.339864865	0.351	0.3794	0	0.007200125	0.0137669	0.014199	0	0	0	1	1	0	0	0	0	-0.19691	0.428353	0.421014	0.0563017	0.0840787	-0.140234	-0.365148	0.423524	0.364073	-0.280469	0.420703	-0.364073	0.421014	0.140338	-0.0856052
ENSG00000224090	0	0	0	0	0.11875	0	0	0	0	0.285	0	0.095	0	0	0.095	0	0.53209447	0.534638554	0.531654364	0.6845	0.5824	0	0.381222267	0.18568	0.329819	0	0	0	0	3	0	1	5	0	0.0330311	-0.188373	0.396463	0.105	0.301023	0.0154981	0.270648	-0.0360797	-0.106393	0.488191	0.0668356	-0.056098	0.0979041	-0.292743	0.062086
ENSG00000224091	0	0	0	0	0	0	0	0	0	0.19	0	0	0	0	0	0	0.302028219	0.45210728	0.257159221	0.298	0.3405	29	0.08134163	0.0369702	0.043811	0	0	0	0	0	0	0	0	0	0.02813	-0.428353	0.252608	0.253358	0.252236	-0.196328	0.196618	-0.0564698	0.0840168	0.364609	-0.112188	-0.308062	-0.0842028	-0.11227	-0.0856052
ENSG00000224093	0.11875	0.38	0.11875	0.35625	0.7125	0.158333	0.855	0	3.16667	0.19	0.158333	0.19	0.316667	0.095	0.475	0.19	0.458691589	0.527123849	0.446983627	0.5065	0.4708	49	0.096537193	0.07918865	0.14945	0	0	0	1	4	0	4	3	0	0.218843	-0.382574	-0.148039	0.0861173	0.118257	0.545121	0.337037	-0.314224	-0.324966	0.162723	0.174557	0.508129	-0.0880831	-0.022946	-0.16104
ENSG00000224095	0	0	0	0	0	0	0	0	0	0	0	0.095	0	0	0	0	0.403125367	0.370709382	0.4039795	0.3935	0.3869	0	0.147913513	0.165602133	0.098362	0	2	0	1	3	0	2	0	0	0.14065	0.199898	0.11227	-0.0563017	0.420393	0	0.252795	-0.0564698	-0.196039	-0.0560938	-0.224375	0.196039	0.364879	0	-0.313886
ENSG00000224099	0.11875	0.475	0.11875	0.2375	0.2375	0	0.19	0	0	0.095	0	0.095	0	0	0.095	0.19	0.375995262	0.440849343	0.373813977	0.345	0.3607	0	0.126764	0.178565	0.128895	0	1	0	1	6	0	3	14	0	0.386578	0.0603761	0.36518	0.10759	0.686741	0.248595	0.268758	0.209699	0.294535	0.161929	0.614266	0.0197369	0.412349	0.425282	0.179443
ENSG00000224100	0.11875	0.475	0.35625	0.11875	0	0.316667	0.19	0	0	0	0.2375	0.095	0.0791667	0	0.57	0.475	0.500689655	0.505720824	0.493055556	0.5105	0.4979	0	0.0625783	0.0150799	0.0335875	0	1	0	1	1	0	1	0	0	0.0840902	0.383386	0.289168	0.238182	0.261812	0.107797	0.167182	0.685027	0.319924	-0.0164689	0.312161	-0.0448491	-0.0344604	0.164062	0.130236
ENSG00000224101	0	0.19	0.11875	0.2375	0	0.158333	0.095	0.135714	0	0	0	0	0	0	0.095	0.095	0.417682349	0.464015152	0.416084145	0.422	0.409	0	0.117571297	0.1290915	0.112196	0	0	0	0	3	0	1	1	0	0.129023	0.631601	0.0450184	-0.0712925	0.152206	-0.104176	-0.0189691	0.531523	0.135545	0.0994409	0.308582	-0.162339	0.159539	0.482565	0.169422
ENSG00000224116	0	0.19	0.83125	0	0	0	0.095	0.0678571	0	0.095	0.0791667	0.095	0	0	0.19	0	0.406373943	0.42108178	0.405378735	0.447	0.4321	0	0.28868495	0.195013667	0.482887	0	0	0	0	16	0	13	12	0	-0.309758	0.227601	0.346223	0.221987	0.168121	-0.421796	-0.185105	0.40713	-0.0962236	0.387041	0.105844	-0.263432	0.484554	0.282986	-0.273234
ENSG00000224122	0	0	0	0	0	0	0.57	0	4.75	0	0	0	0	0	0.665	0	0.372784448	0.417322835	0.360380117	0.3575	0.4052	0	0.222619675	0.2259153	0.273743	0	0	0	0	0	0	0	0	0	-0.227518	-0.149581	-0.188097	-0.190823	-0.30008	0.412643	0	-0.215317	-0.578145	-0.0864175	-0.0604922	0.392621	-0.242148	0.0951294	-0.254973
ENSG00000224127	0	0	0	0	0	0	0	0	0	0	0	0	0	0	0.19	0	0.497991968	0.450746269	0.504935293	0.476	0.4755	0	0.156161935	0.0946267	0.022605	1	0	0	0	0	0	0	1	0	-0.2813	0.199898	0.364879	0.168905	-0.140131	0.196328	-0.0280883	0.367054	-0.308062	0.196328	0.140234	0.140028	-0.252608	-0.11227	0.142675
ENSG00000224128	0	0	0	0	0	0	0	0	0	0	0	0	0	0	0.19	0	0.40780365	0.596153846	0.406807809	0.367	0.3943	0	0.026420115	0.0497163	0.0129905	0	2	0	0	23	0	16	17	0	-0.2813	0.199898	0.364879	0.168905	-0.140131	0.196328	-0.0280883	0.367054	-0.308062	0.196328	0.140234	0.140028	-0.252608	-0.11227	0.142675
ENSG00000224137	0	4.75	0	0	0	0	0.19	3.39286	0.316667	2.85	8.70833	0.19	0.0791667	0	0	0	0.420430108	0.43495935	0.418710919	0.435	0.4365	0	0.12146555	0.165284	0.104399	0	2	0	2	3	0	1	0	0	-0.110537	-0.4697	-0.362389	0.248894	-0.19194	-0.45029	-0.276723	-0.314622	-0.426046	0.500673	-0.630564	0.0691735	0.283609	0.235553	-0.387647
ENSG00000224138	2.375	1.9	3.5625	5.9375	2.375	1.425	1.9	0.678571	3.16667	5.7	4.75	3.8	0.791667	0.95	1.9	1.9	0.396131805	0.364341085	0.414772727	0.368	0.394	0	0.1924475	0.190008	0.212957	0	0	0	0	0	0	0	1	0	0.46389	-0.231307	0.39971	0.481373	0.583102	0.279887	-0.00594804	0.262332	0.0311352	-0.0950281	0.196738	0.277252	0.317242	0.152306	0.120097
ENSG00000224141	0.2375	0.285	0.2375	0.2375	0.11875	0.158333	0.38	0.0678571	0.158333	0	0.0791667	0.285	0	0	0.19	0.285	0.355320294	0.469738652	0.354477026	0.357	0.3554	0	0.052453967	0.09026398	0.134651	0	3	0	0	22	0	38	35	1	0.31022	0.301301	0.166671	-0.120897	0.597349	0.327148	0.328377	0.246258	0.0772122	-0.151678	0.315252	0.19897	0.360873	0.558795	-0.0741332
ENSG00000224142	0.35625	0.95	0.11875	0.7125	0.2375	0.158333	0.665	0	0.316667	0.095	0.2375	0.38	0.0791667	0	0.19	0.19	0.437846837	0.427807487	0.442385173	0.393	0.3821	0	0.21911675	0.131882	0.305512	0	0	0	0	1	0	0	0	0	0.616582	-0.108205	-0.0221566	0.151112	0.56121	0.408118	0.199557	0.1055	-0.138541	-0.0642067	0.284871	0.57922	0.347858	0.467504	0.0533106
ENSG00000224149	0	0	0	0	0	0	0	0	0	0	0	0	0	0	0	0	0.52823665	0.535179301	0.49	0.4895	0.4873	0	0.2650095	0.0276975	0.0118875	0	0	0	0	0	0	0	0	0	0	0	0	0	0	0	0	0	0	0	0	0	0	0	0
ENSG00000224157	0.2375	0	0	0.11875	0	0	0	0	0.158333	0.475	0	0.095	0.158333	0	0.95	0.095	0.515762926	0.467312349	0.568421053	0.4855	0.428	0	0.012318985	0.00565526	0.083872	1	0	0	0	0	0	0	1	0	0.220471	-0.389072	0.495156	0.47132	0.302324	0.624792	0.191739	-0.0452104	-0.328851	-0.0622428	-0.0102425	0.492489	-0.238116	0.022077	0.0521038
ENSG00000224164	0.2375	0.095	0.11875	0	0	0	0	0	0.158333	0	0	0	0	0	0	0	0.41008316	0.436265709	0.408474015	0.4245	0.4089	0	0.053538	0.1006429	0.047017	0	0	0	3	5	0	1	1	0	0.352207	-0.121154	0.0726087	0.0592303	0.127603	0.2196	-0.484416	0.131475	0.0811422	-0.429527	0.181872	0.222175	0.342713	0.499548	-0.15551
ENSG00000224165	0.11875	0.38	0.475	0.475	0.2375	0.158333	0.19	0.0678571	0.158333	0.095	0.158333	0.475	0.475	0.19	0.665	0.38	0.451782446	0.512652628	0.446292336	0.566	0.4279	48.25	0.050038363	0.144901076	0.153987	0	0	0	1	47	0	23	24	0	-0.0418547	0.37558	0.376602	0.305168	0.268818	0.331613	0.196277	0.297076	0.0773864	-0.152765	0.422527	0.186025	0.0574225	-0.162573	-0.12813
ENSG00000224167	0	0.095	0.11875	0	0	0	0.285	0	0	0.095	0.0791667	0	0.0791667	0	0.38	0	0.459919552	0.572402044	0.457497157	0.571	0.4918	0	0.111393667	0.0931994	0.026084	0	0	0	2	23	0	19	12	0	-0.39461	-0.0463502	0.289607	0.359819	-0.0178707	-0.203225	-0.0130257	0.255326	-0.0844174	0.349548	0.278825	-0.14773	0.101688	0.0219646	-0.140599
ENSG00000224173	0	0	0	0	0	0	0	0	0	0	0	0	0	0	1.9	0	0.398480548	0.396825397	0.398632634	0.3855	0.3979	0	0.272381017	0.12548816	0.587534	1	0	0	0	1	0	1	3	0	-0.2813	0.199898	0.364879	0.168905	-0.140131	0.196328	-0.0280883	0.367054	-0.308062	0.196328	0.140234	0.140028	-0.252608	-0.11227	0.142675
ENSG00000224174	0	0.19	0.475	0	0	0	0	0	0	0	0	0	0	0	0.76	0	0.560290118	0.474006116	0.596649485	0.501	0.4494	0	0.012170815	0.0145979	0.050275	1	1	0	0	0	0	0	0	0	-0.179848	0.387151	0.391328	0.242866	0.0302238	-0.116664	-0.335363	0.622027	0.116492	0.0993801	0.371595	-0.172581	0.220527	0.175125	-0.12309
ENSG00000224177	0	0	0	0	0.11875	0	0	0	0	0.475	0	0	0.0791667	0	0.095	0.095	0.486863801	0.491515152	0.485833221	0.4425	0.4811	0	0.06732394	0.15092425	0.0723075	0	0	0	4	3	0	5	0	0	-0.103379	-0.399714	0.390174	0.242896	0.112849	0.205251	0.386872	-0.184971	0.134246	0.488478	0.0546737	-0.170045	-0.290613	-0.426949	0.136784
ENSG00000224184	0	0.095	0	0	0	0	0.095	0	0	0	0	0	0	0	0.095	0	0.408980345	0.458204334	0.408717492	0.501	0.4597	61	0.066507616	0.151604813	0.0486755	0	0	0	0	222	0	145	177	1	-0.1919	0.0885511	-0.0522203	-0.0174584	0	-0.0695757	0.121938	0.157595	-0.225788	0.330485	0.226121	0.052105	0.0348136	0.243695	-0.15927
ENSG00000224187	0	0.095	0	0	0	0	0.095	0	0.158333	0	0	0	0	0	0	0	0.421425736	0.455925277	0.417713568	0.4205	0.4188	0	0.238234633	0.123554	0.186713	2	0	0	0	6	0	0	7	0	0.0813853	-0.290824	-0.552193	-0.211759	-0.13298	0.113603	-0.0650119	-0.339826	-0.28521	-0.0584243	-0.12334	0.259281	0.0617156	0.350805	-0.528367
ENSG00000224189	3.5625	1.9	2.375	2.375	3.5625	0.633333	6.65	0	0	2.85	2.375	3.8	1.58333	0.19	13.3	0.475	0.473357016	0.506493506	0.458627325	0.4385	0.5084	0	0.235673957	0.1787491	0.723398	0	0	0	0	1	0	0	2	0	0.106083	-0.00903717	0.551445	0.22049	0.524024	0.18861	0.354074	0.228594	-0.149189	0.25222	0.535505	0.24077	0.310141	0.0421911	0.325842
ENSG00000224190	0	0	0	0	0	0	0	0	0	0	0	0	0	0.19	0.38	0	0.486590038	0.546666667	0.47740401	0.449	0.4717	0	0.048869054	0.13707453	0.148538	0	0	0	1	1	0	0	0	0	-0.507161	0.29197	0.0333087	-0.119496	-0.396557	-0.0972921	-0.137179	0.24615	-0.0664703	-0.135697	0.032004	-0.178958	-0.484257	-0.375363	-0.104195
ENSG00000224192	0	0	0	0	0	0	0	0	0	0	0	0	0	0	0.095	0	0.42414982	0.502803738	0.420708269	0.4755	0.4665	0	0.091772544	0.081181825	0.120918	2	0	0	2	3	0	1	7	0	-0.2813	0.199898	0.364879	0.168905	-0.140131	0.196328	-0.0280883	0.367054	-0.308062	0.196328	0.140234	0.140028	-0.252608	-0.11227	0.142675
ENSG00000224194	0	0.095	0	0	0	0	0.095	0	0	0	0	0	0	0	0.19	0	0.48326413	0.573943662	0.478678893	0.4515	0.4835	0	0.170350333	0.0691695	0.0980955	0	0	0	0	7	0	0	3	0	-0.211602	0.105754	-0.00649638	0.00325783	-0.016217	-0.0421953	0.11052	0.189518	-0.246317	0.331071	0.227206	0.0648204	0.00324819	0.214381	-0.132092
ENSG00000224204	0	0	0.2375	0.11875	0	0	0	0	0	0	0	0	0.0791667	0	0.095	0.475	0.390888694	0.425498426	0.382983823	0.41	0.3935	80	0.1774008	0.32726425	0.123815	0	3	0	2	3	0	8	2	0	-0.109552	0.309942	0.577009	0.370238	0.221875	0.42617	0.111183	0.349711	0.243168	-0.19876	0.336639	-0.0250319	-0.103933	0.0197115	0.102021
ENSG00000224209	0	0	0	0	0	0	0	0	0	0	0.0791667	0	0	0	0.855	0.095	0.393354742	0.431848552	0.392230218	0.4055	0.4059	0	0.27114949	0.180436959	0.220947	0	0	0	3	62	0	19	33	0	-0.257854	-0.0329958	0.246472	0.310088	-0.11226	0.172835	0.0713998	0.295789	0.0302016	0.177156	-0.207402	-0.0129435	-0.380518	-0.183773	0.153863
ENSG00000224216	0	0.095	0.11875	0.11875	0	0	0	0	0	0	0	0.095	0	0	0	0	0.37994152	0.399767577	0.377722869	0.4375	0.3648	100	0.362139767	0.3713865	0.411422	2	0	0	1	2	0	2	15	0	0.313222	0.474001	0.329998	0.282304	0.550479	-0.00969867	-0.151523	0.490137	0.174319	-0.201732	0.393766	0.0542326	0.595938	0.394057	-0.144065
ENSG00000224218	0	0	0	0	0	0	0	0	0	0	0	0	0	0	0.19	0	0.405588445	0.536363636	0.40525623	0.4025	0.445	0	0.00370874	0.149441	0.058387	1	0	0	1	11	0	8	11	0	-0.2813	0.199898	0.364879	0.168905	-0.140131	0.196328	-0.0280883	0.367054	-0.308062	0.196328	0.140234	0.140028	-0.252608	-0.11227	0.142675
ENSG00000224220	0	2.85	1.1875	0.2375	0.2375	0	0.475	0	0	0	0.554167	0.285	0	0.57	0.19	0	0.43113222	0.526570048	0.424668739	0.4425	0.438	0	0.254493233	0.1356645	0.104683	0	0	0	0	3	0	1	0	0	-0.195217	0.325076	-0.0792992	0.0416977	0.0284441	-0.433901	-0.26504	0.346969	0.236604	-0.0723168	0.292344	-0.244286	0.352612	0.0130882	-0.252035
ENSG00000224222	0.11875	0	0.475	0	0	0	0.095	0	0	0	0	0.285	0	0.38	0.285	0	0.400196806	0.417938931	0.399464018	0.392	0.4151	0	0.1184785	0.107451	0.148546	0	1	0	0	4	0	3	2	0	-0.373776	0.502769	0.334804	-0.219331	0.0685549	-0.0931679	-0.122146	0.316336	0.0592014	-0.433654	0.326088	-0.179296	0.164436	0.00169521	-0.177515
ENSG00000224223	0	0	2.375	0	0	0	0	0	0	0	0	0	0	0	0.19	0	0.357864065	0.333223359	0.364233328	0.4165	0.3616	0	0.1791022	0.2489038	0.086276	0	0	0	2	5	0	0	3	0	-0.345383	0.469237	0.576497	0.159328	-0.0307012	0.0256032	-0.302564	0.579934	0.0715834	-0.0832103	0.422452	-0.186628	0.153732	0.0320276	0.0312586
ENSG00000224228	0.2375	0	0.11875	0	0	0	0	0	0	0.38	0	0	0	0	0	0.475	0.380717848	0.429455446	0.380580781	0.4125	0.386	0	0.08395814	0.1110685	0.084707	0	0	0	1	57	0	39	65	0	0.113521	-0.166464	0.570221	0.166039	0.473678	0.150915	0.16567	0.163613	0.502309	-0.093838	0.106414	-0.349684	0.0242029	0.185878	0.0767708
ENSG00000224231	0	0	0	0	0	0	0	0	0	0	0	0	0	0	0	0	0.394331179	0.432188065	0.388296339	0.4025	0.3899	0	0.02608789	0.09558595	0.203338	0	0	0	0	1	0	0	0	0	0	0	0	0	0	0	0	0	0	0	0	0	0	0	0
ENSG00000224235	0	0	0	0.35625	0	0	0	0	0	0	0	0	0	0	0	0.095	0.385118843	0.397712834	0.383144053	0.382	0.3762	0	0.3098507	0.3582261	0.124677	0	0	0	0	1	0	0	1	0	0.286321	0.135557	0.229318	0.20173	0.417024	0.474939	0.312821	0.158515	0.22242	-0.190744	0.129296	0.109932	-0.167825	0.196009	0.207088
ENSG00000224238	0.7125	1.9	2.375	1.1875	0.7125	1.58333	0.76	0.407143	0.633333	0.38	0.791667	1.9	0.7125	0.285	0.95	0.95	0.397618089	0.469417476	0.387964232	0.3925	0.3891	0	0.387661	0.156783	0.24108	0	0	0	1	5	0	5	8	0	0.343472	0.540724	0.287936	0.195991	0.501112	0.10503	0.16	0.644829	0.295424	-0.103551	0.390534	0.073856	0.347891	0.210955	0.0451513
ENSG00000224239	0	0.38	0.59375	0.11875	0	0	0.38	0	0	0.475	0.158333	0.095	0.791667	0	0.665	0	0.443181818	0.533199195	0.348195329	0.4335	0.4583	0	0.03731405	0.0958174	0.0944905	3	2	1	1	0	1	2	0	0	-0.256945	-0.0626653	0.423442	0.629327	0.12377	-0.0730861	0.043146	0.223052	-0.135202	0.281574	0.283112	0.0460917	0.139351	-0.0739099	-0.133062
ENSG00000224243	0	0.095	4.75	0	0.95	0	0	0	0	0	0	0	0	0	0.57	0.095	0.558528428	0.517431193	0.622159091	0.535	0.511	0	0.008353605	0.00108239	0.0687595	0	0	0	0	0	0	0	0	0	-0.0952883	0.253699	0.40901	0.0557761	0.121806	0.0475034	-0.122076	0.370845	0.411687	0.180154	0.436493	-0.31682	0.213475	-0.000896952	0.0492421
ENSG00000224247	0.11875	0	0.11875	0	0	0	0	0	0	0	0	0	0	0	0	0	0.399908801	0.455668605	0.305997552	0.3845	0.3873	0	0.146754	0.069153	0.245937	0	0	0	0	1	0	0	0	0	0.144123	0.188113	0.534128	0.0824173	0.287183	0.102641	-0.328937	0.371985	0.286972	-0.410564	0.492677	-0.040996	0.431411	0.369781	0.250626
ENSG00000224250	0	0	0	0	0	0	0	0	0	0	0	0	0	0	0.19	0	0.40285881	0.384615385	0.404602109	0.4355	0.418	0	0.093413333	0.08644915	0.0995525	0	0	0	0	0	0	0	0	0	-0.2813	0.199898	0.364879	0.168905	-0.140131	0.196328	-0.0280883	0.367054	-0.308062	0.196328	0.140234	0.140028	-0.252608	-0.11227	0.142675
ENSG00000224251	0.59375	1.9	0.11875	3.5625	0	0.95	1.9	0	3.16667	0.475	0.475	0.57	0.791667	0.475	0.38	2.85	0.341785526	0.417012448	0.316087881	0.4285	0.374	0	0.062263115	0.080324243	0.0404365	2	1	0	0	0	0	0	3	0	0.496291	-0.166435	-0.308661	0.0690423	0.294163	0.537724	0.411112	-0.108713	0.0177254	-0.415682	-0.0207101	0.447567	-0.294597	0.209475	-0.214469
ENSG00000224257	0	0	0	0	0	0	0	0	0	0	0	0	0	0	0.285	0	0.37917213	0.44111349	0.378069239	0.361	0.3583	0	0.314062498	0.122125233	0.070684	0	2	0	1	11	0	2	7	0	-0.2813	0.199898	0.364879	0.168905	-0.140131	0.196328	-0.0280883	0.367054	-0.308062	0.196328	0.140234	0.140028	-0.252608	-0.11227	0.142675
ENSG00000224259	2.375	0.95	0.7125	7.125	9.5	0.475	0.855	0.271429	0.158333	0.95	0.791667	3.8	2.375	0.095	3.8	0.855	0.454468194	0.433280507	0.457748552	0.4865	0.4605	41	0.033948673	0.06914106	0.0782815	0	1	0	1	9	0	4	4	0	0.422963	-0.126333	0.575758	0.455894	0.64133	0.435746	0.385355	0.0907075	-0.10767	0.318316	0.491138	0.449854	0.284553	0.0280857	0.423794
ENSG00000224260	0.11875	0.095	0	0.11875	0	0.158333	0	0	0	0	0	0.095	0	0	0	0.095	0.444784416	0.492048644	0.443460026	0.4595	0.4261	0	0.14060713	0.065856763	0.0710845	1	0	0	0	13	0	8	6	0	0.770945	0.30821	0.0791359	-0.0110948	0.611762	0.2874	0.369574	0.416014	0.331127	-0.294202	0.224478	0.22245	0.0119129	0.279954	0.302784
ENSG00000224265	0	0	0.35625	0	0	0	0	0	0	0	0	0.19	0	0	0.95	0	0.480552952	0.427109974	0.485942739	0.531	0.4926	0	0.376102667	0.1077776	0.057689	0	0	0	0	1	0	2	1	0	-0.240519	0.510335	0.572938	0.121433	0.181343	0.0496901	-0.108182	0.485007	-0.0949193	-0.0669735	0.235488	-0.0215726	0.281064	0.00864813	-0.12309
ENSG00000224267	0	0	0	0	0	0	0	0	0	0	0	0	0	0	0	0	0.433391543	0.463976945	0.432714987	0.573	0.4331	0	0.070754867	0.09570745	0.057274	0	0	0	0	4	0	7	2	0	0	0	0	0	0	0	0	0	0	0	0	0	0	0	0
ENSG00000224269	0	0	0	0	0	0	0.38	0	0	0	0	0	0	0	0	0.095	0.677292264	0.716814159	0.671830412	0.712	0.5962	0	0.032082985	0.195558	0.149027	0	0	0	0	0	0	0	0	0	-0.237531	-0.04171	-0.0973639	-0.322511	0.134318	0.192024	0.574359	-0.279657	0.0920358	0.0268833	-0.00128016	-0.150836	-0.167825	0.152451	-0.125034
ENSG00000224271	0	0	0.11875	0	0	0	0	0	0	0	0	0	0	0	0.475	0	0.447712871	0.499121265	0.447184989	0.5375	0.5121	0	0.054305666	0.130267351	0.052331	0	1	0	0	48	0	33	97	0	-0.353087	0.448382	0.571372	0.169608	-0.0511686	0.056327	-0.271795	0.574779	0.0102262	-0.0396849	0.396849	-0.14061	0.0922395	0.00896773	0.0520976
ENSG00000224272	0.11875	0.095	2.375	0	2.375	0	0.285	0	0.475	0.285	0	0.475	0	0	0.475	0.095	0.616464238	0.590222222	0.657044674	0.6205	0.666	0	0.028829248	0.015474483	0.0299275	0	1	0	0	0	0	1	0	0	0.0335492	-0.0549578	0.381156	-0.10759	0.300829	0.284326	0.0175111	-0.0168372	-0.040992	0.0319296	0.307893	0.0470649	0.381917	0.101946	-0.165521
ENSG00000224276	0	0.19	0	0	0	0	0.19	0	0	0	0	0	0	0	0.57	0	0.494422004	0.466334165	0.495548665	0.506	0.5081	0	0.0644384	0.0875264	0.0645925	0	0	0	2	11	0	0	0	0	-0.211602	0.105754	-0.00649638	0.00325783	-0.016217	-0.0421953	0.11052	0.189518	-0.246317	0.331071	0.227206	0.0648204	0.00324819	0.214381	-0.132092
ENSG00000224277	0	0.19	0	0	0	0	0	0	0	0	0.158333	0.095	0	0	0.19	0	0.553848541	0.535947712	0.555727023	0.6485	0.5685	0	0.08051785	0.082532838	0.124979	0	0	0	1	8	0	6	0	0	0.001943	0.048326	0.0649463	0.403473	0.0580751	-0.200507	-0.15424	0.398826	-0.172163	0.326429	-0.15595	0.16636	0.149279	0.0203563	-0.143882
ENSG00000224281	0.475	0.855	2.375	0.475	0.35625	1.10833	0.855	0.135714	0.158333	0.19	0.2375	0.475	0.475	0.19	0.665	1.9	0.495921697	0.495921697	0	0.3955	0.4613	0	0.220331	NaN	0.216274	3	0	0	0	0	0	0	1	0	0.15723	0.4675	0.303353	0.00372859	0.429858	0.183512	0.425603	0.516081	0.516341	-0.16791	0.549049	-0.151341	0.0386626	0.0847603	0.0823925
ENSG00000224286	0.11875	0	0	0	0	0	0	0	0	0	0	0	0	0	0.855	0	0.379739806	0.456450557	0.369166892	0.361	0.3862	36	0.345516353	0.0890168	0.331827	1	0	0	0	4	0	0	2	0	0.0513581	0.0377997	0.494506	0.169608	0.102337	0.344363	-0.0794872	0.342805	-0.219863	-0.0396849	0.281635	0.319569	-0.0807096	0.1627	0.403757
ENSG00000224292	0	0.285	0.2375	0	0.11875	0	0.38	0.203571	0.158333	0.38	0	0.095	0.2375	0.57	0.38	0.19	0.449913644	0.405819296	0.467227901	0.378	0.4767	0	0.154439165	0.201317	0.308793	3	0	0	1	3	0	0	3	0	-0.700539	-0.000758176	-0.0380045	-0.144995	-0.296147	-0.364127	-0.0119318	-0.162669	-0.0252804	0.20403	-0.032764	-0.496685	-0.182571	-0.145311	-0.549258
ENSG00000224294	0	0	0	0	0	0	0	0	0	0	0	0	0.0791667	0	0	0	0.383106542	0.39497307	0.382548494	0.4545	0.3952	0	0.196175633	0.1905494	0.219634	0	5	0	0	7	0	30	3	0	-0.14065	-0.285569	0	0.365961	-0.196184	0.140234	0.140442	-0.395289	-0.140028	0.0280469	-0.0280469	0.25205	-0.168406	-0.364879	-0.0856052
ENSG00000224301	0	0	0	0	0	0	0	0	0	0	0	0	0	0	0.76	0	0.48125	0.437623762	0.501369863	0.479	0.4548	0	0.156499267	0.12356755	0.181946	0	4	0	2	1	0	2	0	0	-0.2813	0.199898	0.364879	0.168905	-0.140131	0.196328	-0.0280883	0.367054	-0.308062	0.196328	0.140234	0.140028	-0.252608	-0.11227	0.142675
ENSG00000224307	1.1875	0.95	0.35625	0.83125	0.59375	0.791667	0.855	8.82143	0.791667	1.9	2.375	1.9	0.791667	0.095	0.665	1.9	0.588505044	0.552315609	0.596354167	0.5605	0.5589	0	0.012448247	0.01624395	0.024366	0	0	0	0	0	0	0	0	0	0.13373	-0.297162	0.0533732	0.242379	0.266473	-0.171854	0.0816027	-0.131246	-0.254442	0.454819	-0.557043	0.0858003	0.274279	0.444777	0.0617986
ENSG00000224308	0.11875	0.19	0	0.11875	0	0.158333	0.19	0	0.158333	0.095	0.158333	0.38	0.158333	0	0.38	0.095	0.427990194	0.316474712	0.440957261	0.3165	0.3899	47	0.197436	0.0940256	0.142659	1	0	0	0	3	0	0	8	0	0.192499	-0.0656489	-0.111042	0.212207	0.169314	0.236914	0.327364	0.0769848	-0.41324	0.0734733	-0.0794711	0.553982	-0.0555208	0.0420157	-0.199848
ENSG00000224310	0.11875	0.38	0.83125	0.11875	0.2375	0.158333	0.19	0.135714	0.158333	0.095	0	0.285	0.0791667	0.095	0.19	0	0.450471943	0.474716202	0.44000594	0.4385	0.4165	0	0.306287333	0.108909	0.101744	5	0	0	2	5	0	4	0	0	0.109711	0.442493	0.0887575	-0.29006	0.211965	-0.0820401	-0.130274	0.239586	-0.061993	0.0620844	0.420548	-0.00442807	0.587279	0.312131	-0.167688
ENSG00000224311	0	0.095	0	0.2375	0	0	0.095	0	0.158333	0	0	0	0	0	0.855	0.095	0.469792262	0.548812665	0.463640099	0.3975	0.4499	0	0.2539426	0.10326945	0.139208	2	0	0	1	8	0	0	3	0	0.0979777	0.0172982	-0.00425045	0.113398	0.094221	0.540259	0.113146	0.10946	-0.288393	-0.0654087	0.11128	0.393571	-0.215073	0.316234	-0.123588
ENSG00000224318	0.59375	0.285	1.1875	0.7125	2.375	0.158333	0.475	0	0.158333	0.285	0.158333	0.475	0.791667	0	0.285	0.095	0.534722222	0.622876557	0.423680456	0.401	0.4419	43	0.35060254	0.208647725	0.290233	0	0	0	0	0	0	0	0	0	0.331103	-0.0498526	0.521165	0.332838	0.506312	0.366475	0.154533	0.0537715	0.034075	0.000741853	0.759657	0.345195	0.489242	0.0497408	0.310963
ENSG00000224322	0	0	0	0	0	0	0	0	0	0	0	0	0.2375	0	0.665	0	0.418226048	0.456790123	0.417765995	0.398	0.4043	0	0.4424122	0.1491226	0.375572	0	1	0	1	13	0	2	10	0	-0.314568	-0.0404065	0.283124	0.381617	-0.243051	0.248351	0.074359	0.0141762	-0.334908	0.171541	0.0896111	0.28122	-0.311308	-0.33693	0.0520976
ENSG00000224326	0	0	0	0	0	0	0.19	0	0	0	0	0	0	0	0.095	0	0.329870814	0.404011461	0.329343149	0.361	0.3465	0	0.08668715	0.0932274	0.342958	0	0	0	1	10	0	6	10	0	-0.410865	0.114702	0.0755851	-0.168323	-0.0959412	0.134417	0.285897	0.0103099	-0.406491	0.199705	0.248351	0.117601	-0.129392	0.0755851	0.0312586
ENSG00000224329	0	0	0	0	0	0	0	0	0	0	0	0	0	0	0	0	0.414487431	0.456736035	0.411895161	0.4155	0.3985	0	0.0808443	0.157352	0.111199	2	0	0	0	1	0	2	1	0	0	0	0	0	0	0	0	0	0	0	0	0	0	0	0
ENSG00000224330	0	0	0	0	0	0	0	0	0	0	0	0	0	0	0.38	0	0.368871762	0.381615599	0.367810761	0.394	0.391	0	0.1322965	0.0600209	0.0783035	2	1	0	1	1	0	3	3	0	-0.2813	0.199898	0.364879	0.168905	-0.140131	0.196328	-0.0280883	0.367054	-0.308062	0.196328	0.140234	0.140028	-0.252608	-0.11227	0.142675
ENSG00000224342	0	0.095	0	0	0	0	0	0	0	0	0	0	0	0	0.38	0	0.386679415	0.429602888	0.386190153	0.366	0.3706	0	0.26205106	0.2101985	0.120483	0	0	0	0	16	0	5	7	0	-0.0449383	0.135557	0.129392	0.246702	-0.0127922	-0.0588873	-0.137179	0.42013	-0.104819	0.32516	0.128016	0.051131	-0.0230599	0.124267	-0.104195
ENSG00000224347	0	0	0	0	0	0	0	0	0	0	0	0	0	0	0	0	0.369574812	0.396491228	0.367110968	0.417	0.3786	28	0.104370035	0.1186609	0.194816	0	0	0	2	1	0	0	0	0	0	0	0	0	0	0	0	0	0	0	0	0	0	0	0
ENSG00000224349	0	0.38	0.59375	0	0.11875	0	0.095	0	0	0	0	0.38	0.0791667	0	0.76	0.095	0.64381122	0.636103152	0.647286822	0.5195	0.4012	0	0.105449895	0.308411	0.155709	1	0	0	0	0	0	0	0	0	-0.179379	0.30484	0.389502	0.0664276	0.259023	0.0535761	0.133349	0.227638	0.0959803	0.207213	0.352972	-0.09126	0.340617	0.022077	-0.21082
ENSG00000224356	0	0.285	0.11875	0.11875	0	0	0.095	0	0	0	0	0	0	0.095	0.475	0	0.446932265	0.461348006	0.445835339	0.4695	0.4846	0	0.053904443	0.091359283	0.0236095	3	0	0	1	14	0	4	11	0	-0.193022	0.476498	0.187503	0.115729	0.055914	-0.0763025	-0.182548	0.541112	0.0524866	-0.083085	0.515466	-0.101587	0.0831463	0.214653	-0.110408
ENSG00000224358	0.2375	0.95	0.35625	0.7125	0.35625	0.316667	0.285	0.0678571	0.158333	0.285	0.2375	0.475	0.2375	0	0.285	0.475	0.42237516	0.453953488	0.405807711	0.468	0.4191	0	0.0754641	0.113255	0.137616	0	0	0	0	4	0	0	3	0	0.516371	0.277211	0.334823	0.207744	0.755391	0.197333	0.419023	0.424197	0.401492	0.128341	0.445112	0	0.321459	0.199706	0.0686836
ENSG00000224359	0	0.095	0	0	0	0.158333	0	0	0.633333	0	0.0791667	0	0	0	0.95	0	0.350364964	0.347338936	0.37037037	0.355	0.3939	0	0.15710715	0.00694444	0.176227	0	0	0	1	0	0	0	0	0	0.140083	-0.0182319	-0.32076	0.0772827	-0.343548	0.0895316	-0.204434	0.308251	-0.171648	0.0107438	-0.182644	0.253895	-0.342263	-0.103933	-0.0874463
ENSG00000224363	0	0	0	0	0	0	0	0	0	0	0	0	0	0	0	0	0.438376919	0.464028777	0.438144405	0.5325	0.4215	0	0.28982	0.295906333	0.207867	0	0	0	1	100	4	30	94	0	0	0	0	0	0	0	0	0	0	0	0	0	0	0	0
ENSG00000224371	0	0	0	0	0	0	0	0	0	0	0	0	0	0	0	0	0.38584415	0.503075031	0.383723776	0.3235	0.367	0	0.01784653	0.06791705	0.047959	2	0	0	0	6	0	4	4	0	0	0	0	0	0	0	0	0	0	0	0	0	0	0	0
ENSG00000224374	0.35625	0	0	0	0	0	0	0	0	0	0.316667	0	0	0	0	0	0.460554371	0.476851852	0.45567867	0.4315	0.4476	0	0.0771338	0.0318102	0.032666	0	1	0	1	0	0	0	0	0	0.247803	-0.328466	0.143484	0.332791	0.0665192	0.0448056	-0.257692	0.162381	0.00255655	-0.121615	-0.0153619	0.29656	0.111456	0.148608	0.468879
ENSG00000224375	0	0	0.11875	0	0	0	0	0	0	0	0	0	0	0	0.285	0	0.414868729	0.438735178	0.413188648	0.3995	0.4045	0	0.034734533	0.0868317	0.135076	2	0	0	1	1	0	0	2	0	-0.353087	0.448382	0.571372	0.169608	-0.0511686	0.056327	-0.271795	0.574779	0.0102262	-0.0396849	0.396849	-0.14061	0.0922395	0.00896773	0.0520976
ENSG00000224376	0	0.57	0.2375	0.2375	0.59375	0.158333	0.095	0.135714	0	0.95	0.554167	0.57	0.475	0	0.665	0.38	0.563996011	0.569192235	0.562118126	0.6065	0.5355	0	0.0980142	0.0221666	0.103865	0	0	0	1	1	0	2	0	0	0.060089	-0.1702	0.426352	0.52487	0.325205	-0.10429	0.22963	0.204767	0.0753331	0.67308	0.0584322	-0.0915814	0.131014	-0.271651	0.0639644
ENSG00000224382	0	0.095	0.2375	0.11875	0	0	0.095	0	0	0.095	0.158333	0.095	0	0.095	0.95	0	0.388136686	0.421608448	0.384689396	0.3695	0.3539	0	0.114272027	0.1071178	0.219816	0	0	0	0	6	0	5	6	0	-0.252335	0.30867	0.37219	0.415642	0.131167	-0.203147	-0.201882	0.616672	-0.0124829	0.014064	0.287531	-0.0967428	0.157946	0.0187659	-0.0461062
ENSG00000224384	0	0	0.11875	0	0	0	0	0	0	0	0	0	0	0	0	0	0.398596163	0.440748441	0.396609173	0.431	0.4134	0	0.148172633	0.1604905	0.0759785	0	1	0	0	2	0	2	0	0	-0.19691	0.428353	0.421014	0.0563017	0.0840787	-0.140234	-0.365148	0.423524	0.364073	-0.280469	0.420703	-0.364073	0.421014	0.140338	-0.0856052
ENSG00000224387	0	0.095	0	0	0	0	0.19	0	0	0	0.2375	0	0.0791667	0	0	0	0.645464025	0.630769231	0.658730159	0.639	0.6273	0	0.004857785	0.00406151	0.01197	0	0	0	0	0	0	0	0	0	-0.152332	-0.346717	-0.339809	0.313629	-0.180771	-0.262166	0.0222831	-0.164587	-0.127509	0.284416	-0.0851314	0.141033	0.0697044	-0.0174261	-0.120077
ENSG00000224391	0	0	0	0	0	0	0	0	0	0	0	0	0	0	0	0	0.461454612	0.485641892	0.459586405	0.4455	0.4546	0	0.188018683	0.0665722	0.137576	1	0	0	0	10	0	1	4	0	0	0	0	0	0	0	0	0	0	0	0	0	0	0	0
ENSG00000224394	0.2375	0.095	0	0	0.475	0.158333	0.19	0	0	0	0	0.19	0.158333	0	0.38	0.095	0.368320072	0.436115843	0.365997432	0.3615	0.3286	0	0.145064907	0.1089709	0.0378275	1	0	0	0	3	0	0	1	0	0.189348	0.0101995	0.199724	-0.166286	0.264109	0.34136	0.491576	-0.0659371	-0.0754042	0.189559	0.385283	0.297	0.0431835	-0.114899	0.322999
ENSG00000224397	2.375	0.855	0.11875	1.1875	0.475	0.791667	0.57	19.6786	3.16667	6.65	1.58333	0.95	0.633333	0.095	0.19	0.57	0.562469537	0.566707466	0.561415965	0.566	0.543	0	0.039322958	0.049524333	0.0634755	0	0	0	2	7	0	1	4	0	0.386551	-0.44719	-0.0722715	0.247784	0.128866	0.0103169	-0.185978	-0.218849	-0.453275	0.249816	-0.484156	0.363503	0.239676	0.46534	0.0884701
ENSG00000224400	0	0	0	0	0	0	0	0	0	0	0	0	0	0	0.57	0	0.404464161	0.4360587	0.404270873	0.3715	0.3859	0	0.045472044	0.106367575	0.137607	0	0	0	0	25	0	6	16	0	-0.2813	0.199898	0.364879	0.168905	-0.140131	0.196328	-0.0280883	0.367054	-0.308062	0.196328	0.140234	0.140028	-0.252608	-0.11227	0.142675
ENSG00000224404	0	0	0.59375	0	0	0	0	0	0	0	0	0	0	0	0.095	0	0.434046346	0.404624277	0.459369818	0.4415	0.4104	0	0.02378405	0.0697579	0.060429	0	0	0	1	0	0	0	0	0	-0.345383	0.469237	0.576497	0.159328	-0.0307012	0.0256032	-0.302564	0.579934	0.0715834	-0.0832103	0.422452	-0.186628	0.153732	0.0320276	0.0312586
ENSG00000224405	0	0	0	0	0	0	0	0	0	0.19	0	0	0	0	0.285	0	0.465958776	0.48173913	0.46473755	0.4775	0.4382	0	0.196827	0.0562143	0.109665	0	0	0	0	2	0	0	0	0	-0.199013	-0.138164	0.456073	0.304523	0.0639608	0.0179222	0.112821	0.24615	-0.181515	0.40197	0.032004	-0.102262	-0.253659	-0.163981	0.0520976
ENSG00000224406	0	0	0	0	0	0	0	0	0	0.095	0	0	0	0	0.38	0	0.424069286	0.459509658	0.421418251	0.4425	0.4414	69.5	0.069269926	0.059788364	0.0592955	2	0	0	1	9	0	2	5	0	-0.199013	-0.138164	0.456073	0.304523	0.0639608	0.0179222	0.112821	0.24615	-0.181515	0.40197	0.032004	-0.102262	-0.253659	-0.163981	0.0520976
ENSG00000224409	0.11875	0	0	0.7125	0	0	0	0	0	0	0	0.285	0.2375	0	0	0	0.527851812	0.562025316	0.525953017	0.545	0.5373	0	0.0153174	0.0751364	0.093642	0	0	0	4	6	0	1	0	0	0.444383	0.0236398	0.333032	0.384512	0.522012	0.437266	0.219925	-0.0331122	-0.229903	-0.272807	0.206057	0.62209	0.239125	0.140377	0.18799
ENSG00000224413	0.11875	0.19	0.2375	0.11875	0.11875	0	0.095	0	0	0.095	0.2375	0.38	0.158333	0	0.665	0.095	0.599782293	0.603275705	0.586021505	0.639	0.5924	65	0.0427489	0.0980197	0.031914	0	0	0	0	0	0	0	0	0	0.0599279	0.0768072	0.588981	0.642455	0.379139	0.0866388	-0.0590912	0.428579	-0.0432556	0.177012	0.312945	0.262517	0.416323	0.00971669	0.100305
ENSG00000224417	0	0	0	0	0	0	0.475	0	0.475	0	0	0	0	0	0	0	0.481957489	0.45017585	0.536650975	0.443	0.4738	0	0.0332117	0.0107895	0.0203015	0	0	0	0	0	0	0	1	0	-0.102945	-0.292621	-0.472497	-0.370878	-0.225644	0.307923	0.0822342	-0.516646	-0.450956	-0.205282	-0.123169	0.327968	-0.0821735	0.205434	-0.375939
ENSG00000224418	0.475	0.19	0.2375	0.2375	0	0	0.38	0	0.158333	0.285	0	0.38	0.0791667	0	0.38	0.95	0.550094518	0.48513302	0.818770227	0.7285	0.4836	77	0.3394721	0.0194563	0.203542	0	0	0	0	0	0	0	1	0	0.163297	-0.0290298	0.584164	0.170949	0.688267	0.504201	0.444082	0.131427	-0.00899034	-0.114796	0.216086	0.193292	0.117884	0.409966	-0.0587786
ENSG00000224424	0.59375	0.95	1.1875	0.7125	0.2375	0.316667	0.285	0.203571	0.316667	0.285	0.2375	0.475	0.395833	0.665	0.665	0.57	0.536054422	0.539954046	0.505070994	0.57	0.4852	81	0.11824955	0.200211	0.151935	1	0	0	0	0	0	0	0	0	0.164445	0.45119	0.347376	0.226094	0.352768	0.189808	-0.0939349	0.589599	0.382008	-0.521419	0.475628	-0.0176992	0.0347376	0.167036	-0.185598
ENSG00000224429	0	0.95	0.35625	0.2375	0	0.158333	0.285	0.135714	0	0.19	0.7125	0.665	0.158333	0.19	0.665	0.95	0.470059946	0.492200108	0.469110455	0.4245	0.4027	0	0.097287517	0.098740156	0.0909335	4	0	0	1	15	0	5	6	0	-0.159733	0.23607	0.174946	0.337547	0.270914	-0.200002	0.166915	0.457123	0.261839	0.143705	-0.0637043	-0.23817	0.0363235	0.0467016	-0.278847
ENSG00000224441	0	0.095	0.475	0.11875	0	0	0.095	0	0	0.095	0	0.095	0	0	0.095	0.19	0.550884086	0.656675749	0.533057851	0.572	0.5261	0	0.10833	0.0981832	0.263026	1	0	0	0	0	0	0	1	0	0.0152469	0.340523	0.554078	0.233692	0.61962	0.15922	0.266026	0.434145	0.268438	-0.0120015	0.349643	-0.202926	0.246613	0.333087	-0.165247
ENSG00000224445	0	0	0.11875	0.59375	0	0	0	0	0	0.285	0	0.475	0	0	1.9	0	0.376041472	0.381818182	0.37599417	0.3845	0.3841	0	0.157391469	0.139409043	0.05627	0	0	0	1	31	0	18	29	0	0.0556741	0.317235	0.677358	0.391805	0.479536	0.193388	0.0914572	0.488514	-0.168072	0.0393939	0.295454	0.121584	0.180987	0.077054	0.0564758
ENSG00000224459	0.35625	0.095	0	0.11875	0.11875	0	0.285	0	0	0.285	0	0.095	0	0	0.095	0.095	0.579930936	0.593114241	0.579015966	0.566	0.6026	0	0.04866265	0.111901	0.101055	0	2	0	4	9	0	2	2	0	0.391591	-0.261597	0.424901	0.0934906	0.710485	0.334547	0.47652	-0.0195354	-0.0186016	0.229758	0.447873	0.199968	0.218276	0.337901	0.333262
ENSG00000224460	0.11875	0.095	0.35625	0.11875	0.11875	0	0.095	0.135714	0	0.38	0.158333	0.19	0	0.57	0	0	0.434190762	0.495024876	0.431804878	0.681	0.481	0	0.516107	0.200671	0.628132	0	0	0	0	1	0	1	3	0	-0.220489	0.114591	0.190717	0.0233455	0.108713	-0.587484	-0.335128	0.132938	0.161826	0.0030012	-0.0120048	-0.44652	0.398703	0.00600683	-0.0763359
ENSG00000224467	0	0	0.11875	0	0	0	0	0	0	0	0	0	0	0	0.95	0	0.376894709	0.375745527	0.376903813	0.373	0.3756	0	0.070887817	0.1516971	0.221299	1	1	0	0	11	0	4	21	0	-0.353087	0.448382	0.571372	0.169608	-0.0511686	0.056327	-0.271795	0.574779	0.0102262	-0.0396849	0.396849	-0.14061	0.0922395	0.00896773	0.0520976
ENSG00000224468	2.375	2.85	0.11875	4.75	1.1875	0.475	0.95	0	0.633333	0.57	0.475	0.95	1.58333	0.285	0.475	0.95	0.388406803	0.432150313	0.379683597	0.364	0.3961	0	0.073369133	0.1388705	0.166079	0	0	0	1	1	0	0	0	0	0.676078	-0.362024	0.0919206	0.339034	0.598084	0.542228	0.399112	-0.168531	0.0088759	-0.014815	0.34667	0.579892	0.143811	0.21201	0.150728
ENSG00000224477	0	0.095	0.11875	0	0	0	0	0	0.316667	0	0.0791667	0	0	0	0	0	0.415778252	0.541284404	0.395441031	0.4535	0.4176	0	0.01377662	0.0393057	0.0780945	0	0	0	1	0	0	0	0	0	0.0698593	-0.134944	-0.208145	0.217502	-0.193338	-0.079327	-0.611333	0.154848	0.0637546	-0.209926	-0.116088	0.0560267	0.254615	0.209113	-0.403539
ENSG00000224478	0	0.665	0.35625	0	0	0	0	0	0	0	0.395833	0	0.158333	0	0.19	0	0.455766671	0.538461538	0.446346724	0.468	0.4644	0	0.04640575	0.026632707	0.0373945	1	1	0	1	3	0	1	3	0	-0.167022	0.0164087	0.154108	0.594897	-0.150302	-0.272176	-0.414247	0.436238	0.103704	0.196969	0.107438	-0.0321839	0.182779	-0.0340471	-0.0983771
ENSG00000224481	0.11875	0.095	0.35625	0.11875	0	0	0	0	0	0.095	0	0.095	0	0	0.095	0	0.420258345	0.537190083	0.409380024	0.5125	0.4307	0	0.005617547	0.03724655	0.031153	0	0	0	1	1	0	3	1	0	0.364131	0.269524	0.743049	0.442546	0.682991	0.150795	-0.154301	0.631974	0.11784	-0.157351	0.54909	0.11784	0.501927	0.465021	0.155921
ENSG00000224490	0	0.095	0.11875	0.11875	0	0.158333	0.095	0.0678571	0	0.095	0	0	0	0	0	0	0.351481135	0.35848319	0.350152111	0.3555	0.3321	0	0.09828624	0.0921309	0.0933395	2	2	0	1	5	0	3	10	0	0.20029	0.444835	0.0391535	-0.0826299	0.247607	-0.25757	0.075916	0.446385	0.240913	0.0546114	0.410808	-0.29463	0.211266	0.319753	0.133515
ENSG00000224500	0	0.095	0.2375	0	0	0	0	0	0	0	0	0	0	0	0	0	0.411060433	0.368421053	0.424401198	0.431	0.4586	0	0.4054546	0.101374	0.0726835	1	0	0	1	0	0	0	0	0	0.0205432	0.312825	0.172949	0.159328	0.161181	-0.32004	-0.398718	0.463947	0.416718	-0.0448056	0.345643	-0.340021	0.499631	0.320276	-0.281327
ENSG00000224504	0	0	0	0	0	0	0	0	0	0	0	0	0	0	0	0	0.429902478	0.459206587	0.424070902	0.4485	0.4353	87	0.032038083	0.05367505	0.11165	0	0	0	0	5	0	1	1	0	0	0	0	0	0	0	0	0	0	0	0	0	0	0	0
ENSG00000224505	0.7125	1.9	0.2375	0.475	0.11875	0.158333	0	0.135714	0	0.38	0	0.57	0.0791667	0	0.665	0.95	0.461794618	0.346264368	0.469515122	0.4665	0.499	0	0.655502	0.177314	0.687142	0	0	0	0	8	0	0	0	0	0.447175	0.221315	0.584269	0.287417	0.706465	0.19214	0.196139	0.512323	0.282971	0.133534	0.2322	-0.00592609	0.234599	0.415744	0.138877
ENSG00000224506	0	0	0	0	0	0	0	0	0	0	0	0	0	0	0	0	0.387629181	0.427607155	0.384868191	0.401	0.3854	0	0.1193397	0.149902967	0.219412	0	1	0	1	6	0	4	17	0	0	0	0	0	0	0	0	0	0	0	0	0	0	0	0
ENSG00000224509	0	0.19	1.06875	0.35625	0.2375	0	0.19	0	0	0	0	0.19	0	0	0.57	0.19	0.398568299	0.42211838	0.398419509	0.399	0.4014	0	0.33919303	0.1594955	0.508787	0	0	0	0	19	0	18	36	0	0.0127295	0.461178	0.519958	0.103504	0.424072	0.252251	0.0985076	0.431223	0.133069	0.0531473	0.625076	-0.00950491	0.358811	0.19687	0.106531
ENSG00000224511	0	0	0	0	0	0	0	0	0	0.475	0	0.095	0.158333	0	0	0	0.441031941	0.443629086	0.438148148	0.429	0.4369	0	0.083913167	0.10189105	0.108608	1	1	0	0	0	0	2	2	0	0.00866735	-0.365154	0.235661	0.370805	0.28065	-0.0496901	0.359163	-0.313189	-0.13375	0.239809	-0.216044	0.0474597	0.0345925	-0.302684	-0.281349
ENSG00000224513	0	0.095	0.11875	0.11875	0.2375	0.158333	0.095	0	0	0	0.0791667	0.19	0.395833	0	0.38	0.38	0.618471526	0.611494253	0.618950024	0.609	0.6061	0	0.00766	0.016564375	0.0087435	0	0	0	1	1	0	0	0	0	0.0353147	0.228834	0.299134	0.181968	0.213352	0.362592	0.507178	0.116898	0.163076	0.121363	0.298913	0.125673	-0.116955	-0.365858	0.142531
ENSG00000224514	0	0.19	0.11875	0	0	0.158333	0.095	0	0	0	0	0.095	0.0791667	0	0.475	0	0.487888516	0.541625857	0.4873105	0.5355	0.5654	0	0.157645295	0.10632702	0.0254975	1	0	0	0	27	0	12	21	0	-0.0562061	0.484588	0.0942818	-0.0122278	0.0884618	-0.121826	0.160235	0.453779	0.037305	0.0869027	0.325682	-0.0437929	0.0999712	-0.00568942	-0.171873
ENSG00000224515	0.2375	0.19	0.11875	0	0	0	0	0	0	0	0	0	0	0	0	0.19	0.451204056	0.474025974	0.418960245	0.4575	0.4334	0	0.06307915	0.0541927	0.177921	1	4	0	0	0	0	2	1	0	0.294365	0.048326	0.329578	0.124445	0.425884	0.105581	-0.0950663	0.323742	0.522292	-0.201475	0.246033	-0.147015	0.268509	0.473041	0.0216808
ENSG00000224517	0	0	0	0	0	0	0	0	0	0	0	0	0	0	0	0	0.427952851	0.39800995	0.433033202	0.395	0.4146	0	0.0373932	0.04414625	0.041415	0	1	0	1	1	0	2	0	0	0	0	0	0	0	0	0	0	0	0	0	0	0	0	0
ENSG00000224521	0	0.095	0.11875	0	0	0	0.19	0	0	0	0	0	0	0	0.095	0	0.384049324	0.369646882	0.385443176	0.3925	0.3853	0	0.005640475	0.0583963	0.021637	1	0	0	0	1	0	0	3	0	-0.313795	0.315598	0.167697	-0.0437501	0.0493638	-0.136577	-0.0514134	0.317891	-0.00580324	0.107518	0.457194	-0.168294	0.284019	0.306314	-0.189214
ENSG00000224525	7.125	0.38	1.06875	10.6875	0.11875	0.158333	0.19	0	0.158333	0.95	0.158333	0.38	0.158333	0	0.19	0.19	0.416196893	0.496083551	0.406792685	0.4605	0.4143	0	0.105334467	0.060916	0.0188085	0	3	0	1	1	0	3	2	0	0.505246	0.0667698	0.662969	0.474207	0.853367	0.349497	0.188067	0.486125	0.156261	-0.16916	0.506734	0.226207	0.377348	0.495176	0.131921
ENSG00000224532	0	0	0	0	0	0	0	0	0	0	0	0	0	0	0.38	0	0.500984252	0.54743083	0.454901961	0.439	0.4499	0	0.17390725	0.153647	0.146734	0	0	0	0	0	0	0	0	0	-0.2813	0.199898	0.364879	0.168905	-0.140131	0.196328	-0.0280883	0.367054	-0.308062	0.196328	0.140234	0.140028	-0.252608	-0.11227	0.142675
ENSG00000224533	0	0.095	0	0.11875	0	0	0.19	0	0	0	0	0.095	0	0	0.095	0.095	0.379226204	0.418428184	0.378721235	0.435	0.3402	0	0.194338	0.33837725	0.227606	0	0	0	0	12	0	17	83	0	0.0839886	0.243609	0.125703	0.0411678	0.473895	0.282838	0.475801	0.141077	-0.162115	0.0837405	0.217042	0.228668	0.0923536	0.355732	-0.0999773
ENSG00000224535	0	0	0	0	0.2375	0	0	0	0	0	0	0.095	0.316667	0	0.95	0	0.49137931	0.515320334	0.476274165	0.501	0.5191	0	0.0483595	0.01742	0.0303765	0	2	0	0	0	0	0	0	0	-0.130986	-0.0354597	0.289467	0.198082	-0.0183671	0.254427	0.206361	-0.148031	-0.299453	0.279579	0.134469	0.312977	-0.0135536	-0.432748	0.0797235
ENSG00000224536	0.83125	0.665	0.35625	0.475	0.83125	1.58333	1.9	1.35714	0.791667	0.475	1.58333	0.76	0.791667	0	0.95	0.76	0.453347371	0.463720317	0.4527432	0.5945	0.4991	0	0.054708765	0.107789	0.137757	0	0	0	2	16	0	3	20	0	-0.0578206	-0.114386	-0.25148	-0.212908	-0.302069	0.0436069	0.144338	-0.176341	-0.433951	0.355507	-0.132299	0.299633	-0.0628699	0.0392012	0.424108
ENSG00000224541	0	1.9	0.59375	0.7125	0.11875	0.95	0.19	0	0	0.19	0	0.95	0	0	0.475	0.38	0.429006428	0.418367347	0.429246915	0.418	0.3777	0	0.0857567	0.128026	0.117161	1	1	0	0	6	0	2	1	0	0.384313	0.534329	0.220528	0.0288829	0.600071	0.00530088	0.377677	0.590817	0.326658	0.0636105	0.374848	-0.116448	0.206129	0.159902	-0.0631768
ENSG00000224549	0.35625	0	0	0.2375	0	0	0	0	0	0	0	0.095	0	0	0	0	0.342381786	0.384787472	0.315107914	0.304	0.3354	0	0.0499567	0.0598633	0.0859945	0	0	0	0	0	0	0	0	0	0.591547	0.112186	0.395652	0.199497	0.664924	0.419125	0.112509	0.184868	-0.138064	-0.34567	0.278696	0.543629	0.348087	0.408624	0.338498
ENSG00000224559	0.11875	0.475	0.475	0.95	0.11875	0.316667	0.19	0	0.158333	0.19	0.316667	0.19	0.2375	0.095	0.95	0.095	0.391311254	0.354379977	0.405619835	0.4785	0.4351	0	0.1541445	0.0792685	0.05414	0	0	0	0	1	0	0	2	0	0.240149	0.239265	0.288579	0.561757	0.246671	0.112678	0.00148479	0.647762	0.0118433	0.0111195	0.474432	0.257593	0.0808613	0.00148369	0.138773
ENSG00000224563	0	0.19	0	0	0	0.475	0.19	0	0	0.19	0	0	0	0	0.665	0.095	0.363975735	0.406882591	0.360404381	0.384	0.3763	0	0.013919065	0.184669	0.19505	1	0	0	1	1	0	2	5	0	-0.0102238	0.110708	0.00255027	-0.0963453	0.106105	-0.0594624	0.482358	0.316409	0.134018	0.344033	0.113828	-0.240893	-0.37149	-0.0544058	-0.010371
ENSG00000224565	0	0.95	0	0.11875	0	0	0	0.135714	0	0.095	0.2375	0	0	0.285	0.095	0.095	0.467424874	0.477333333	0.467046669	0.466	0.4819	0	0.240651425	0.1050879	0.113067	1	1	0	3	19	0	9	3	0	-0.226384	0.0474103	-0.167437	0.241603	-0.217662	-0.510621	-0.362784	0.261392	0.0851096	0.264386	-0.32121	-0.327829	-0.128737	0.0845081	-0.105186
ENSG00000224568	0.11875	0.285	0.475	0.2375	0	0.158333	0.095	0	0.158333	0	0	0.095	0	0.095	0.95	3.8	0.386885246	0.429900744	0.384136674	0.3835	0.36	0	0.029245988	0.056571867	0.0646845	1	0	0	0	8	0	3	16	0	0.195656	0.466005	0.238771	-0.0120493	0.287903	0.396158	0.0638697	0.576316	0.317659	-0.414165	0.310624	0	-0.126894	0.287577	-0.105344
ENSG00000224574	0.11875	0.095	0.2375	0.35625	0	0	0.475	0	0.158333	0	0	0.095	0	0	0	0.095	0.597761194	0.536231884	0.613721805	0.544	0.6214	0	0.173726948	0.012832473	0.0591345	0	0	0	0	0	0	0	0	0	0.292083	0.122945	0.124788	-0.0499048	0.477122	0.45143	0.0703438	0.0484647	-0.0504353	-0.4609	0.369352	0.326253	0.380682	0.641314	-0.143728
ENSG00000224577	0.475	0.57	0	0.59375	0.2375	0	0.95	0	0	0	0.0791667	0.19	0.316667	0.19	1.9	0.285	0.400734287	0.542203147	0.395099715	0.5105	0.4132	0	0.445252325	0.382835	0.292426	0	0	0	0	5	0	0	3	0	0.073523	0.00304648	0.211846	0.219982	0.288523	0.383734	0.334859	0.0753033	-0.155359	0.0725578	0.445819	0.395866	-0.04192	0.157948	0.20548
ENSG00000224582	0	0	0	0	0	0	0	0	0	0	0	0	0	0	0.76	0	0.575365049	0.568545581	0.589650146	0.5815	0.5278	94	0.018919237	0.00652415	0.0055225	0	0	0	0	0	0	0	0	0	-0.2813	0.199898	0.364879	0.168905	-0.140131	0.196328	-0.0280883	0.367054	-0.308062	0.196328	0.140234	0.140028	-0.252608	-0.11227	0.142675
ENSG00000224583	0	0	0	0	0	0	0	0	0	0	0	0	0	0	0	0	0.369684998	0.394557823	0.368489867	0.363	0.3784	0	0.5121935	0.156661	0.148777	0	0	0	1	0	0	1	3	0	0	0	0	0	0	0	0	0	0	0	0	0	0	0	0
ENSG00000224592	0.35625	0.475	0.7125	1.06875	0.2375	0.316667	0.19	0.135714	0.158333	0.285	0.0791667	0.57	0.395833	0	0.475	0.19	0.498298751	0.628654971	0.497043419	0.724	0.5902	0	0.036874224	0.1895144	0.39608	0	0	0	0	30	0	4	22	1	0.448227	0.360419	0.626568	0.421172	0.683125	0.317109	0.166174	0.514488	0.0810016	-0.0730088	0.617257	0.281296	0.408118	0.247971	0.142557
ENSG00000224595	0	0	0	0	0	0	0	0	0	0	0	0.095	0	0	0	0	0.352272727	0.386597938	0.348316832	0.376	0.3468	0	0.9980985	0.814775	0.890212	0	0	0	0	0	0	0	0	0	0.14065	0.199898	0.11227	-0.0563017	0.420393	0	0.252795	-0.0564698	-0.196039	-0.0560938	-0.224375	0.196039	0.364879	0	-0.313886
ENSG00000224596	0.11875	0.19	0.475	0.475	0.11875	0	0.095	0	0	0.285	0.2375	0.19	0.395833	0.095	0.57	2.85	0.516561236	0.526315789	0.516201796	0.448	0.4928	79	0.123748292	0.109115109	0.13678	0	1	0	1	61	0	12	19	0	-0.0215453	0.0226265	0.726469	0.697398	0.441161	0.285188	0.184719	0.405668	0.263318	0.0807415	0.285929	-0.0147932	-0.00889554	-0.0711643	0.104003
ENSG00000224597	4.75	2.85	3.5625	4.75	5.9375	6.33333	4.75	2.03571	3.16667	4.75	6.33333	5.7	3.95833	2.85	4.75	4.75	0.429515981	0.481481481	0.425977178	0.52	0.4053	64	0.08956937	0.134972244	0.0654055	0	0	0	0	27	0	7	20	0	0.397984	-0.0724775	0.159902	0.109451	0.35187	0.241569	0.536938	0.200497	0.15728	0.106018	0.196132	0.208698	-0.115948	-0.363757	0.533921
ENSG00000224605	0	0	0	0	0	0	0	0	0	0	0	0	0	0	0	0	0.371651786	0.395927602	0.366874443	0.362	0.3931	0	0.069897567	0.11442685	0.107443	0	0	0	1	1	0	0	1	0	0	0	0	0	0	0	0	0	0	0	0	0	0	0	0
ENSG00000224606	0	0.19	0	0	0	0	0	0	0	0	0	0	0	0	0	0	0.464446445	0.461009174	0.466666667	0.454	0.4739	0	0.1343927	0.117658	0.15885	0	0	0	0	0	0	0	0	0	0.25317	-0.0285569	-0.224541	0.168905	0.140131	-0.308516	-0.16853	0.197644	0.196039	0.252422	0.0280469	-0.0840168	0.252608	0.308743	-0.313886
ENSG00000224609	0.2375	0	0	0.2375	0	0	0	0	0	0	0.0791667	0	0	0	2.85	0	0.418659596	0.42938281	0.418274526	0.39	0.4056	0	0.194984517	0.095119	0.266338	1	0	0	2	35	0	16	22	0	0.212759	0.0187387	0.455593	0.50264	0.166482	0.371955	-0.160061	0.491463	-0.24567	-0.0716788	0.294464	0.501013	-0.0542834	0.179329	0.609034
ENSG00000224610	0	0.19	0	0	0	0	0	0	0	0	0	0	0	0	0	0	0.425628359	0.516908213	0.424590974	0.465	0.4421	42	0.479401763	0.381262	0.245272	0	1	0	1	9	0	22	15	0	0.25317	-0.0285569	-0.224541	0.168905	0.140131	-0.308516	-0.16853	0.197644	0.196039	0.252422	0.0280469	-0.0840168	0.252608	0.308743	-0.313886
ENSG00000224612	0	0	0	0	0	0	0	0	0	0	0	0	0	0	0	0	0.376092804	0.446475196	0.375174575	0.3905	0.3679	0	0.126562	0.122319133	0.050477	0	0	0	0	3	0	6	9	0	0	0	0	0	0	0	0	0	0	0	0	0	0	0	0
ENSG00000224613	0.11875	0	0.475	1.1875	0	0	0.19	0	0	0.095	0	0.095	0.0791667	0.19	1.9	0.19	0.351194078	0.432601881	0.350707616	0.324	0.3338	0	0.01704652	0.11425086	0.106809	0	1	0	0	17	0	30	17	0	-0.236	0.392604	0.596287	0.118849	0.32994	0.313484	0.211325	0.376716	0.0924667	-0.339291	0.488822	-0.0560864	-0.103306	0.0865945	0.064097
ENSG00000224614	0.2375	0.855	0.35625	0.11875	0	0	0	0.203571	0	0.095	0.158333	0.095	0.0791667	0.285	0.095	0.19	0.675361408	0.604484733	0.812154696	0.644	0.5398	0	0.04567435	0.553383	0.124862	0	0	0	0	2	0	0	0	0	-0.127614	0.288648	0.262109	0.224051	0.102607	-0.421892	-0.520879	0.462173	0.370005	-0.119052	0.0104171	-0.399724	0.306042	0.37976	-0.105227
ENSG00000224616	0	0.95	2.375	0.59375	0.59375	1.58333	1.9	0.271429	0.316667	1.9	0.0791667	0.95	1.58333	0.475	0.95	2.85	0.428030303	0.505910165	0.408525755	0.3945	0.4072	29	0.09583016	0.078749133	0.159157	1	0	0	0	0	0	0	0	0	-0.148478	0.194443	0.251112	-0.0297177	0.322488	0.0347893	0.59674	0.105813	0.419813	0.0858629	0.249447	-0.425726	-0.112593	-0.165186	-0.269603
ENSG00000224621	0.2375	0.285	0	0.35625	0.2375	0.158333	0.285	0	0	0	0	0.285	0.316667	0	0.38	0.665	0.505729565	0.503676471	0.506268081	0.525	0.5391	0	0.188089	0.0475048	0.080592	2	0	0	2	2	0	0	2	0	0.20631	0.107425	0.303081	0.220938	0.446746	0.548787	0.597488	0.0756488	-0.0257694	0.0819764	0.296026	0.359256	-0.125334	0.0607681	0.149045
ENSG00000224626	0	0	0	0	0	0	0	0	0	0	0.2375	0	0	0	0	0	0.386965377	0.35326087	0.391776571	0.36	0.3886	0	0.141639	0.0518472	0.050977	0	1	0	0	1	0	0	1	0	-0.0843899	-0.285569	-0.140338	0.422263	-0.252236	-0.252422	-0.280883	0.141175	-0.0280056	0.140234	-0.308516	0.0840168	-0.0280676	-0.196473	0.199745
ENSG00000224635	0.11875	0.855	0.475	0.11875	0.11875	0.158333	0.475	0.0678571	0.158333	0.19	0.791667	0.95	0.2375	0.095	0.19	0.38	0.483174191	0.444111776	0.492086986	0.4575	0.4671	0	0.1108579	0.0707567	0.0961335	0	1	0	2	6	0	3	0	0	0.0237565	-0.0693364	0.098519	0.35364	0.3395	-0.0777207	0.244626	0.157974	0.115301	0.129535	-0.0555148	0.0280861	0.254816	0.00962967	-0.400639
ENSG00000224638	0.11875	0.285	0	0	0	0	0	0.135714	0	0	0	0	0	0	0.95	0.095	0.4201142	0.49122807	0.418323393	0.4225	0.431	0	0.298354063	0.282924567	0.570507	0	0	0	0	6	0	1	2	0	-0.0556741	0.1258	0.241914	0.0790799	0.0178931	-0.034022	-0.216987	0.263185	-0.12516	0.338429	-0.0823691	-0.01788	0.0985574	0.483827	0.112952
ENSG00000224643	0	0	0.2375	0	0.11875	0	0	0	0	0	0	0	0	0	0.38	0	0.384551065	0.380234506	0.384656171	0.409	0.3917	0	0.56311775	0.158444333	0.118649	2	0	0	2	8	0	3	15	0	-0.240519	0.310161	0.512402	0.0455374	-0.0453358	0.0950592	-0.214199	0.378436	0.0862903	0.129626	0.522826	-0.142379	0.175125	-0.142694	0.230794
ENSG00000224644	0	0	0.475	0.35625	0	0	0.19	0	0	0.38	0	0.38	0.316667	0	0.38	0.095	0.40210356	0.258278146	0.448608137	0.4255	0.4353	0	0.01787661	0.137291	0.100985	0	0	0	1	1	0	0	0	0	-0.167017	0.225801	0.704498	0.369137	0.470813	0.185465	0.285327	0.262186	-0.0472831	0.0276225	0.314896	-0.029946	0.188761	0.00473877	-0.127669
ENSG00000224648	0	0	0	0	0	0	0	0	0	0	0	0	0	0	0	0	0.517899761	0.58436214	0.501972387	0.5145	0.4927	0	0.01059927	0.0622978	0.152192	0	0	0	1	2	0	0	0	0	0	0	0	0	0	0	0	0	0	0	0	0	0	0	0
ENSG00000224649	0	0.57	0	0	0	0	0	0.339286	0	0	0	0	0	0	0	0	0.398335933	0.406727829	0.39783168	0.41	0.4043	0	0.1396445	0.0816371	0.0968385	0	0	0	2	1	0	2	0	0	-0.053926	0.114702	-0.23188	-0.0424019	-0.140714	-0.527425	-0.419231	0.0180424	-0.135497	0.4839	-0.266273	-0.199411	0.407391	0.527815	-0.184947
ENSG00000224652	0	0	0	0.35625	0	0	0.19	0	0.316667	0.095	0	0	0.791667	0	0	0	0.478553821	0.527352298	0.473123516	0.546	0.5085	0	0.034980557	0.04728361	0.042735	0	0	0	2	9	0	4	2	0	0.0933887	-0.433919	-0.105725	0.273185	0.0232611	0.438705	0.22954	-0.468685	-0.404087	-0.103857	0.0501377	0.479183	-0.168444	0	-0.147566
ENSG00000224655	0.11875	0	0	0	0	0.158333	0	0.0678571	0	0	0	0	0	0	0.285	0	0.460456942	0.50172295	0.448003328	0.4925	0.4464	0	0.092267014	0.06032095	0.0420375	1	0	0	1	3	0	2	0	0	0.0368702	0.349672	0.18007	-0.188372	-0.145003	0.0357939	-0.0697559	0.377868	-0.195128	0.0899684	0.0831966	0.0811422	-0.153931	0.139409	0.503931
ENSG00000224658	0	0.19	0	0	0	0	0.19	0	0	0	0	0	0	0	0	0.19	0.424821054	0.504823151	0.424274383	0.4375	0.4236	0	0.01551065	0.086233367	0.0414175	0	2	0	1	27	0	2	4	0	-0.0348909	-0.0531306	-0.208881	-0.157126	0.208573	-0.0173939	0.383232	-0.105063	0.225788	0.173939	0	-0.191052	0	0.313322	-0.300844
ENSG00000224660	2.375	6.65	1.1875	2.375	0.7125	1.10833	1.9	0.271429	0.475	0.95	2.375	8.55	0.791667	0.38	0.95	2.85	0.455965082	0.452817024	0.459908237	0.395	0.4077	0	0.120202638	0.0379663	0.167406	0	0	0	0	3	0	1	0	0	0.495923	0.0903047	0.284024	0.347923	0.754804	0.169993	0.361214	0.408486	0.278969	-0.0650408	0.176645	0.188931	0.300296	0.321006	0.0330864
ENSG00000224666	0.2375	0.095	0	0.11875	0	0.158333	0	0	0	0	0.475	0.095	0.475	0	0.665	0.095	0.488088058	0.398891967	0.493222771	0.5485	0.4782	0	0.2745775	0.0864022	0.120486	1	0	0	1	3	0	0	6	0	0.267837	-0.00314337	0.252568	0.568608	0.112601	0.299462	0.147633	0.395484	-0.0678192	-0.0108053	0.084899	0.479359	-0.251023	-0.15911	0.42089
ENSG00000224671	0	0	0.2375	0	0	0	0	0	0	0	0	0	0	0	0	0	0.528277961	0.535410765	0.527943714	0.5075	0.5127	0	0.076664145	0.044563497	0.104298	0	0	0	1	4	0	0	2	0	-0.19691	0.428353	0.421014	0.0563017	0.0840787	-0.140234	-0.365148	0.423524	0.364073	-0.280469	0.420703	-0.364073	0.421014	0.140338	-0.0856052
ENSG00000224687	0.83125	0.38	0.475	0.7125	0.11875	1.10833	0.665	0	0.158333	0.19	0.158333	0.475	0.395833	0.095	0.76	0.38	0.455793298	0.460101868	0.371900826	0.391	0.4444	0	0.253704	0.121678	0.236685	0	0	0	1	0	0	0	0	0	0.427832	0.346408	0.399557	0.122964	0.52065	0.453137	0.45085	0.513382	0.0677968	-0.282657	0.584502	0.352248	-0.0288035	0.163959	0.364915
ENSG00000224691	3.5625	8.55	5.9375	5.9375	2.375	3.16667	3.8	0.610714	3.16667	3.8	3.95833	4.75	3.16667	0.475	2.85	3.8	0.54396728	0.555240793	0.514705882	0.3825	0.3601	0	0.02651273	0.086045	0.0580815	2	0	0	0	0	0	0	0	0	0.426023	0.0407581	0.293771	0.500745	0.681493	0.0563388	0.103193	0.410448	0.236867	-0.0511497	0.238699	0.116953	0.466622	0.412467	-0.116901
ENSG00000224698	0	0	0	0	0	0	0	0	0	0	0	0	0	0	0	0	0.397727273	0.56025796	0.357463804	0.508	0.3686	0	0.06588115	0.149142	0.082718	1	0	0	0	2	0	0	3	0	0	0	0	0	0	0	0	0	0	0	0	0	0	0	0
ENSG00000224699	0.11875	0.475	0.35625	0.2375	0.11875	0.316667	0.285	0.0678571	0.158333	0.095	0.158333	0.38	0.0791667	0.19	0.855	0.285	0.431397489	0.470292887	0.426530304	0.414	0.3632	46.5	0.19468534	0.114410097	0.924339	0	0	0	0	48	0	13	11	0	0.0814214	0.574842	0.0997046	-0.0711114	0.292036	0.0523985	0.189948	0.615167	0.235815	-0.199262	0.285609	-0.0633752	0.0206795	0.0664697	-0.233515
ENSG00000224700	0	0	0.11875	0	0	0	0	0	0	0	0	0	0	0	0.095	0	0.436623668	0.488734835	0.426564068	0.422	0.415	0	0.06077775	0.145329	0.0905655	1	0	0	0	1	0	2	0	0	-0.345383	0.469237	0.576497	0.159328	-0.0307012	0.0256032	-0.302564	0.579934	0.0715834	-0.0832103	0.422452	-0.186628	0.153732	0.0320276	0.0312586
ENSG00000224702	0	0	0	0.11875	0	0	0	0	0	0	0	0	0	0	0.38	0.095	0.45413961	0.469653179	0.448081264	0.4265	0.4545	0	0.089701307	0.0694997	0.110621	0	1	0	0	0	0	1	1	0	0.0325026	0.246369	0.434568	0.277561	0.233155	0.512024	0.227181	0.380611	-0.0388306	-0.0151231	0.200921	0.185524	-0.307009	0.0778332	0.263765
ENSG00000224707	0	0	0	0	0	0	0	0	0	0	0	0.19	0	0	0	0	0.392705683	0.4575	0.379468846	0.391	0.4121	0	0.17908365	0.321899	0.19923	0	0	0	2	1	0	0	0	0	0.14065	0.199898	0.11227	-0.0563017	0.420393	0	0.252795	-0.0564698	-0.196039	-0.0560938	-0.224375	0.196039	0.364879	0	-0.313886
ENSG00000224711	0	0	0	0	0	0	0	0	0	0	0	0	0	0	0.095	0	0.389417832	0.442513369	0.387372541	0.3965	0.361	55	0.1155521	0.175245	0.126057	0	0	0	0	2	0	4	2	0	-0.2813	0.199898	0.364879	0.168905	-0.140131	0.196328	-0.0280883	0.367054	-0.308062	0.196328	0.140234	0.140028	-0.252608	-0.11227	0.142675
ENSG00000224713	0.11875	0.665	0.2375	0.2375	0.475	0.633333	0.095	0	0	0.19	0.791667	0.95	0.791667	0	0.285	0.095	0.541816248	0.549615385	0.53769559	0.625	0.5728	0	0.4489174	0.324269	0.554074	0	0	0	0	2	0	0	0	0	0.331106	0.0120585	0.180001	0.509658	0.303997	-0.0532942	0.206079	0.290612	0.103475	0.248706	0.168025	0.243906	0.211112	-0.311853	0.152875
ENSG00000224714	0.11875	0.095	0.11875	0	0	0.158333	0	0.0678571	0.158333	0	0	0	0.0791667	0	0.095	0	0.341744002	0.394245723	0.335255394	0.319	0.3484	0	0.07525555	0.126461	0.0646635	0	0	0	0	2	0	3	7	0	0.230938	0.159774	-0.0481369	-0.0743983	-0.196992	0.171903	-0.350633	0.254821	-0.0299207	-0.304379	0.118282	0.195272	-0.00552391	0.205174	-0.00481364
ENSG00000224715	0	0	0.11875	0	0	0	0	0	0	0	0	0	0	0	0	0.095	0.468594716	0.549266728	0.453682918	0.523	0.4673	0	0.239102295	0.136997667	0.075684	0	0	0	0	1	0	2	1	0	-0.17205	0.312825	0.403548	0.00513962	0.199558	0.0832103	-0.0141026	0.289967	0.570111	-0.256032	0.172821	-0.455066	0.115299	0.108894	-0.125034
ENSG00000224717	0.2375	0.665	0.2375	0.35625	0.2375	0.158333	0.095	0	0	0.095	0.0791667	0.57	0.158333	0	0.475	0.095	0.496563836	0.512998267	0.491920478	0.613	0.5409	0	0.692371333	0.308465	0.432118	0	0	0	0	8	0	0	8	0	0.486211	0.297516	0.514151	0.343287	0.676104	0.22603	0.209982	0.506737	0.127697	0.0981445	0.593328	0.268758	0.414446	0.186761	0.193654
ENSG00000224718	0	0	0	0	0	0	0	0	0	0	0	0	0	0	0	0	0.500959693	0.487562189	0.519362187	0.5405	0.4934	0	0.026031927	0.036172585	0.032121	0	0	0	0	3	0	0	0	0	0	0	0	0	0	0	0	0	0	0	0	0	0	0	0
ENSG00000224721	0	0	0	0	0	0	0	0	0.475	0	0	0	0	0	0.285	0.095	0.488832163	0.569708198	0.420141621	0.407	0.4817	68	0.107907327	0.039346	0.062442	2	0	0	3	4	0	0	1	0	-0.0910072	-0.149581	-0.0064861	-0.0238529	-0.194296	0.563874	0	-0.0782971	-0.215726	-0.162033	-0.287338	0.241613	-0.438893	-0.0108102	-0.254973
ENSG00000224729	0	0.19	0	0	0	0	0.095	0	0	0.095	0	0.76	0.158333	0.095	0.285	0.095	0.54096589	0.604066543	0.526859504	0.5235	0.549	0	0.566967022	0.197960388	0.295503	0	0	0	1	5	0	2	1	0	-0.245838	-0.000807667	0.092878	0.148886	0.180726	-0.0769446	0.40118	-0.065482	-0.101386	0.219728	-0.14675	-0.0364355	-0.115105	-0.190519	-0.522969
ENSG00000224731	0	0	2.375	0	0	0	0	0	0	0	0	0.19	0	0	1.9	0	0.385826772	0.432098765	0.374878286	0.422	0.4014	0	0.250864567	0.07937415	0.0749195	1	0	0	0	1	0	0	0	0	-0.234019	0.527933	0.577263	0.112759	0.198614	0.0237648	-0.134145	0.489357	-0.0431452	-0.103701	0.257092	-0.0604032	0.332953	0.0281064	-0.140675
ENSG00000224733	0	0.285	0.2375	0.2375	0	0.158333	0.19	0	0.316667	0	0	0.285	0	0	0.19	0.095	0.447692308	0.422586521	0.584158416	0.374	0.3698	0	0.0532213	0.11798	0.094727	0	0	0	0	0	0	0	0	0	0.289818	0.304416	-0.0640041	-0.040218	0.299529	0.312849	0.020836	0.230392	-0.132342	-0.30052	0.107109	0.307772	0.229798	0.370144	-0.452355
ENSG00000224738	0.475	1.9	1.1875	0.475	0.7125	0.316667	0.475	0.339286	0	0.475	0.0791667	0.57	0.7125	0.285	0.95	0.285	0.4218509	0.57922272	0.401471158	0.5445	0.4252	79	0.10965945	0.157501	0.159834	0	0	0	0	9	0	0	4	0	0.0529066	0.229211	0.527893	0.287847	0.39051	-0.0527503	0.0215778	0.293194	0.062317	0.317988	0.607	-0.0103862	0.51674	0.143498	0.0483772
ENSG00000224739	0	0.855	2.375	0.35625	1.1875	0	0.285	0	1.58333	0	0	0.475	0.2375	0	0.38	0.19	0.471100722	0.447257384	0.472365182	0.524	0.4908	0	0.182322713	0.1138363	0.100943	2	0	0	0	3	0	0	2	0	0.129675	0.106238	0.130144	0.0462927	0.190395	0.350071	-0.125697	0.0106563	-0.0739881	-0.105097	0.337218	0.252163	0.406322	0.158897	-0.318471
ENSG00000224743	0.11875	0.19	0.11875	0.11875	0.11875	0	0	0	0.316667	0.095	0.158333	0.095	0.0791667	0	0.95	0.19	0.437030473	0.461597542	0.433508061	0.4485	0.4404	68	0.070783923	0.158829255	0.189751	0	0	0	0	23	0	6	8	0	0.271041	-0.262196	0.268941	0.483126	0.163072	0.474604	-0.229406	0.268284	0.00747485	-0.0134746	0.0134746	0.340853	0	0.162563	-0.0289414
ENSG00000224745	2.375	4.75	0.11875	1.1875	0.35625	0.791667	0.665	0	0.791667	0.95	0	0.95	0.7125	0.38	0.665	0.475	0.349078341	0.306613226	0.366208569	0.3795	0.3203	0	0.355999	0.16598655	0.216109	0	0	0	0	0	0	0	0	0	0.72889	-0.161676	0.0798226	0.226835	0.623618	0.366322	0.33358	0.110782	-0.0162243	-0.169129	0.208272	0.44543	0.0354767	0.282336	-0.0781465
ENSG00000224746	0	0.285	0.35625	0.35625	0.11875	0.791667	0.095	0.0678571	0	0	0.0791667	0.19	0.0791667	0	0.57	0.095	0.373580208	0.376865672	0.373110439	0.3805	0.3991	0	0.0576616	0.492348	0.330859	0	0	0	0	1	0	0	2	0	0.202091	0.659381	0.241822	0.0440303	0.28753	0.0884788	0.238278	0.636977	0.207879	0.0765825	0.510798	0.00148485	0.127236	-0.00297627	0.24585
ENSG00000224750	0	0	0	0	0	0	0	0	0	0	0	0	0	0	0	0	0.369003463	0.395328467	0.367016353	0.398	0.3562	0	0.081154933	0.13820132	0.104797	0	1	0	0	7	0	6	14	0	0	0	0	0	0	0	0	0	0	0	0	0	0	0	0
ENSG00000224758	0	0	0.35625	0	0	0	0.095	0	0	0	0	0.095	0.0791667	0	0	0.285	0.594654788	0.572847682	0.639455782	0.63	0.5703	0	0.059899405	0.00773129	0.0123835	0	0	0	0	0	0	0	0	0	-0.263391	0.229972	0.279849	-0.0584749	0.292871	0.125481	0.356353	-0.0893276	0.205843	-0.187325	0.115621	-0.173624	0.228723	0.0439507	-0.328281
ENSG00000224764	0.2375	0	0.11875	0.475	0	0	0.19	0	0	0	0	0.19	0	0	1.9	0	0.476860538	0.521560575	0.47317651	0.536	0.4892	0	0.14228435	0.089835	0.187089	0	0	0	0	4	0	1	1	0	0.124875	0.368237	0.59502	0.153872	0.484116	0.431113	0.122994	0.407571	-0.297699	-0.213439	0.555619	0.429633	0.27632	0.390746	0.309359
ENSG00000224765	0	0	0	0.11875	0	0	0.095	0	0	0	0	0	0	0	0	0	0.472245944	0.463315217	0.473126927	0.452	0.4592	0	0.31701395	0.290682333	0.127175	0	0	0	0	1	0	0	0	0	0.112988	0.135557	-0.0012811	-0.0102792	0.282707	0.282915	0.312821	-0.0154649	-0.237759	-0.0947318	0.417332	0.301673	0.0819907	0.330525	0.207088
ENSG00000224771	0	0	0	0	0	0	0	0	0	0	0	0	0	0	0.95	0	0.453621347	0.471400394	0.421428571	0.48	0.4984	0	0.0929434	0.0709393	0.109074	0	0	0	1	1	0	0	0	0	-0.2813	0.199898	0.364879	0.168905	-0.140131	0.196328	-0.0280883	0.367054	-0.308062	0.196328	0.140234	0.140028	-0.252608	-0.11227	0.142675
ENSG00000224788	0	0	0	0	0	0	0	0	0	0	0	0	0	0	0	0	0.344697762	0.35826087	0.342843557	0.3645	0.3626	0	0.058361885	0.165343133	0.144967	1	0	0	0	0	0	0	1	0	0	0	0	0	0	0	0	0	0	0	0	0	0	0	0
ENSG00000224789	0	0	0	0	0	0	0	0	0	0	0	0	0	0	0	0	0.440494479	0.537391304	0.439138372	0.4335	0.4218	76	0.113121393	0.08024975	0.087328	0	0	0	1	6	0	3	3	0	0	0	0	0	0	0	0	0	0	0	0	0	0	0	0
ENSG00000224790	0	0.38	0.7125	0.2375	0.11875	0.158333	0.855	0	0.316667	0.095	0.395833	0.38	0.791667	0	0.855	1.9	0.47745878	0.511032657	0.465584517	0.631	0.4827	0	0.132699783	0.130233	0.111447	0	0	0	0	4	0	3	5	0	-0.222552	0.0256053	0.166544	0.270973	0.0923879	0.306214	0.340741	0.0737161	-0.00295424	0.0465978	0.0732252	0.125555	-0.0999262	-0.0754998	-0.219737
ENSG00000224794	0	0	0.11875	0	0	0	0	0	0	0	0	0	0	0	0.095	0	0.558229814	0.568616423	0.535087719	0.5815	0.582	0	0.0460835	0.0104875	0.1059	1	0	0	1	2	0	0	1	0	-0.345383	0.469237	0.576497	0.159328	-0.0307012	0.0256032	-0.302564	0.579934	0.0715834	-0.0832103	0.422452	-0.186628	0.153732	0.0320276	0.0312586
ENSG00000224795	0	0	8.3125	0	0	0	0	0	0	0	0	0	0	0	0	0	0.472126635	0.469416785	0.474666667	0.424	0.4642	0	0.02496835	0.163044	0.0906915	0	0	0	0	0	0	0	0	0	-0.19691	0.428353	0.421014	0.0563017	0.0840787	-0.140234	-0.365148	0.423524	0.364073	-0.280469	0.420703	-0.364073	0.421014	0.140338	-0.0856052
ENSG00000224799	0	0.095	0.475	0.11875	0.11875	0	0.095	0.0678571	0	0	0	0.57	0.2375	0	0.095	0.19	0.403263403	0.413043478	0.393468118	0.394	0.3759	0	0.12102755	0.102757	0.113526	2	1	0	0	0	0	1	2	0	-0.0517677	0.317638	0.439809	0.16837	0.41489	0.217845	0.253134	0.00993368	0.0666973	0.0614823	0.299062	0.0530547	0.426896	0.0645661	-0.122016
ENSG00000224805	0	0	0.475	0.2375	0.11875	0.158333	2.85	0.610714	0	0.095	0	0	0.0791667	0	0.095	0.19	0.560550459	0.54311649	0.587412587	0.531	0.522	59	0.04341095	0.0178485	0.018857	0	0	0	1	0	0	0	0	0	-0.259551	0.411414	0.228686	-0.273415	0.0574653	-0.00302672	0.222793	0.0578932	0.0120891	0.240624	0.338236	-0.302227	0.143875	0.261247	0.306401
ENSG00000224808	0	0	0.35625	0	0	0	0	0	0	0	0	0	0	0	0.095	0	0.463112547	0.488317757	0.455563331	0.4795	0.4331	0	0.06647615	0.113325	0.226144	1	3	0	1	0	0	2	1	0	-0.345383	0.469237	0.576497	0.159328	-0.0307012	0.0256032	-0.302564	0.579934	0.0715834	-0.0832103	0.422452	-0.186628	0.153732	0.0320276	0.0312586
ENSG00000224810	0.59375	0.95	1.1875	0.83125	0.2375	1.10833	0.855	0.271429	0.316667	0.665	0.475	0.95	0.316667	0.095	0.665	0.76	0.443667326	0.416971173	0.459649976	0.4455	0.4699	0	0.1465016	0.05062285	0.204767	1	0	0	0	2	0	0	2	0	0.333828	0.471145	0.27548	0.0733337	0.601771	0.0346864	0.337029	0.589906	0.306559	-0.108487	0.373432	-0.0736921	0.277696	0.306499	-0.0585665
ENSG00000224812	0.11875	0.285	0.7125	0.2375	0.11875	0.158333	0.19	0	0.158333	0.095	0	0.19	0.0791667	0	0.095	0.095	0.467766672	0.491515152	0.46722755	0.4565	0.414	0	0.025741265	0.064440014	0.0729705	0	0	0	0	38	0	20	35	0	0.512289	0.317481	0.152306	-0.0402386	0.597939	0.266524	0.144983	0.32287	0.161607	-0.250934	0.569426	0.188294	0.476977	0.440572	-0.111033
ENSG00000224814	0	0.19	0	0.2375	0	0	0.95	0	0.475	0	0.2375	0.19	0.2375	0	0.095	0.095	0.387855365	0.472096531	0.384030679	0.4545	0.4099	0	0.24489015	0.116249	0.172936	0	0	0	0	2	0	3	14	0	0.047258	-0.324029	-0.297606	0.285309	-0.0138936	0.387761	0.168639	-0.317266	-0.484374	-0.0741536	-0.16839	0.632463	-0.0525642	0.110539	-0.300205
ENSG00000224817	0	0.095	0	0	0	0	0	0	0	0	0	0.095	0	0	0.95	0.855	0.3976	0.39862543	0.397513732	0.4065	0.3825	0	0.5988795	0.187097	0.186756	0	0	0	0	0	0	0	0	0	-0.0106865	0.197249	0.251061	0.132222	0.294247	0.144326	0.253187	0.275961	0.0444915	0.190821	-0.13464	-0.00193441	-0.0484674	0.0756091	-0.26017
ENSG00000224818	0	0	0	0	0	0	0	0	0	0	0	0	0	0	0	0	0.484293194	0.469899666	0.536144578	0.504	0.5533	0	0.02721806	0.0922651	0.0536395	0	0	0	3	1	0	0	0	0	0	0	0	0	0	0	0	0	0	0	0	0	0	0	0
ENSG00000224819	0	0	0.11875	0	0	0.316667	0	0	0	0	0	0	0	0	0	0.475	0.380134977	0.416015625	0.377220812	0.3755	0.3931	46	0.0583559	0.104477	0.221301	1	0	0	0	0	0	3	0	0	0.0650052	0.439944	0.114588	-0.234192	0.129531	0.0669735	0.266127	0.380611	0.677379	-0.276536	0.123145	-0.457339	-0.211879	-0.0972914	0.052753
ENSG00000224821	0.475	0	0	0.11875	0.2375	0	0	0	0	0.285	0	0.095	0	0	0	0.095	0.516686013	0.591984231	0.495344507	0.5495	0.4959	0	0.007226984	0.06850727	0.0170725	0	0	0	0	1	0	1	0	0	0.557266	-0.28976	0.511107	0.179376	0.728713	0.375213	0.347775	-0.034959	0.180987	0.0601356	0.256635	0.148849	0.190711	0.137312	0.408457
ENSG00000224822	0.2375	0.57	0.83125	0.83125	0.83125	0.475	0.475	0	0.158333	0.095	0.0791667	0.095	0.2375	0.095	0.19	0	0.360548965	0.389965792	0.340275049	0.346	0.3738	0	0.0919676	0.0913532	0.10279	0	0	0	0	0	0	0	1	0	0.408045	0.229796	0.144876	0.0342774	0.297486	0.232373	0.0505583	0.282511	0.213499	-0.151451	0.876783	0.185329	0.287524	0.0950983	0.280982
ENSG00000224825	0.2375	0.57	2.375	0.11875	0.11875	0.475	0.19	0	0.158333	0.19	0.0791667	0.095	0.158333	0	0.95	0.095	0.395300876	0.600169779	0.375836761	0.362	0.3706	0	0.106917667	0.12680515	0.105344	0	0	0	0	1	0	1	4	0	0.253521	0.133952	0.351332	0.158754	0.283605	0.189949	0.0680977	0.477683	0.172695	-0.036955	0.60754	0.0531369	0.108728	0.176036	0.08422
ENSG00000224832	0	0	0	0	0	0	0	0	0	0	0	0	0	0	0	0	0.361480865	0.371200797	0.360164631	0.3225	0.3465	0	0.082938738	0.032686533	0.132961	0	1	0	1	2	0	6	0	0	0	0	0	0	0	0	0	0	0	0	0	0	0	0	0
ENSG00000224842	0.11875	0	0	0.475	0.11875	0	0	0	0	0	0	0	0	0	0.19	0.095	0.489276973	0.528101803	0.487696425	0.44	0.4781	0	0.354072997	0.10001974	0.0469895	1	0	0	0	11	0	2	2	0	0.335307	0.0675315	0.526511	0.206012	0.375269	0.6283	0.157083	0.27069	0.0107397	-0.0206147	0.496545	0.350829	-0.0663745	0.137234	0.637412
ENSG00000224843	0.11875	0.095	0.11875	0.11875	0.11875	0.158333	0.19	0	0.158333	0.19	0.158333	0.19	0.316667	0.95	0.38	0.19	0.357611343	0.327418608	0.360848276	0.528	0.3757	0	0.098897138	0.152271675	0.140498	0	0	0	0	6	0	12	23	0	-0.438386	-0.103817	-0.0420157	-0.0195652	-0.182799	0.124455	0.468521	-0.187934	-0.0314422	-0.188931	-0.176186	-0.0613872	-0.672251	-0.66925	-0.338673
ENSG00000224844	0	0.095	0.59375	0	0.11875	0.316667	0	0	0	0	0	0	0.0791667	0.19	0.095	0.19	0.427609428	0.396113602	0.468208092	0.402	0.4352	38	0.02942995	0.0348516	0.085537	0	1	0	0	0	0	0	0	0	-0.158044	0.495766	0.00946158	-0.269664	-0.158248	-0.149698	0.0528662	0.383099	0.742667	-0.216668	0.330911	-0.586896	-0.283847	-0.432079	-0.0408815
ENSG00000224846	0	0.285	0.2375	0	0	0	0	0	0	0	0	0	0	0	0.95	0	0.418782535	0.463821892	0.416046879	0.52	0.465	0	0.078369667	0.09553	0.050524	0	1	0	0	4	0	2	3	0	-0.145178	0.351955	0.341601	0.25154	0.0345415	-0.129626	-0.320217	0.604628	0.103548	0.140428	0.341349	-0.151008	0.207555	0.188097	-0.140675
ENSG00000224848	0.7125	0.665	3.5625	1.06875	0.475	0.316667	0.95	0	0	0.95	1.58333	0.95	2.375	0	1.9	2.85	0.447924617	0.555294118	0.446568176	0.5165	0.454	0	0.05825375	0.197253	0.107813	0	0	0	1	18	0	5	16	0	-0.104012	0.0422362	0.673096	0.621562	0.381944	0.272595	0.246292	0.332588	0.204146	0.0251854	0.309633	0.0295863	0.0681991	-0.057821	0.123597
ENSG00000224850	0	0	0	0	0	0	0	0	0	0	0	0	0	0	0	0	0.365024631	0.416317992	0.361816278	0.3835	0.384	0	0.07536376	0.108865	0.263388	0	0	0	0	2	0	1	1	0	0	0	0	0	0	0	0	0	0	0	0	0	0	0	0
ENSG00000224851	0	0	0	0	0	0	0	0	0	0	0	0	0	0	0.95	0	0.397358944	0.46741573	0.395216166	0.4185	0.412	0	0.1731918	0.11345665	0.248567	0	1	0	0	4	0	1	6	0	-0.2813	0.199898	0.364879	0.168905	-0.140131	0.196328	-0.0280883	0.367054	-0.308062	0.196328	0.140234	0.140028	-0.252608	-0.11227	0.142675
ENSG00000224853	0	0	0	0	0	0	0	0	0	0	0	0	0	0	0.19	0	0.393000285	0.434514638	0.39288521	0.356	0.3845	0	0.029861877	0.151964	0.0894095	0	0	0	2	76	0	26	54	0	-0.2813	0.199898	0.364879	0.168905	-0.140131	0.196328	-0.0280883	0.367054	-0.308062	0.196328	0.140234	0.140028	-0.252608	-0.11227	0.142675
ENSG00000224855	0	0.665	0.2375	0	0	0	0	0.135714	0.158333	0	0	0.19	0.0791667	0	0	0.38	0.335777294	0.319919517	0.336734694	0.3575	0.3597	0	0.2326632	0.153524	0.34821	0	0	0	0	1	0	1	0	0	-0.00325541	0.117321	-0.00649638	0.039094	0.13298	-0.0421953	-0.172281	-0.0555484	0.132882	-0.0373266	-0.298613	-0.123159	0.360549	0.344308	-0.607622
ENSG00000224857	0.11875	4.75	1.06875	0.83125	0	0.316667	0.475	1.35714	0.316667	0.665	0.2375	0.285	0.158333	0	0.38	0.95	0.411004712	0.279342723	0.420120267	0.414	0.3784	0	0.3001325	0.221021	0.135735	0	0	0	1	0	0	0	0	0	-0.0458582	0.290588	0.186716	0.109549	0.221813	-0.175516	-0.10709	0.313296	0.0206186	0.29646	-0.030236	-0.27246	0.320295	0.636163	-0.191326
ENSG00000224863	0	0.095	0	0.11875	0	0	0	0.0678571	0	0	0	0	0	0	0.285	0	0.56281189	0.550071531	0.568358767	0.5135	0.5273	36	0.050938675	0.1833932	0.098176	0	0	0	1	3	0	0	1	0	0.0135838	0.323078	0.2004	0.266051	0.0309341	-0.00580441	-0.261585	0.403189	-0.338092	0.332786	0.131567	0.173876	0.136504	0.423067	0.170274
ENSG00000224865	0	0.095	0.11875	0	0.11875	0	0.095	0	0.158333	0	0	0	0	0	0.19	0	0.450392688	0.505933791	0.448603959	0.505	0.4567	0	0.025970729	0.066450101	0.123149	0	0	0	0	6	0	9	17	0	-0.135201	0.0172644	0.0305435	-0.113176	-0.174519	0.227212	-0.247076	0.0469419	-0.181163	0.0508684	0.313688	0.120211	0.139991	0.0924791	-0.175963
ENSG00000224875	0	1.9	0.11875	0.11875	0	0	0.19	0.271429	0	0.19	0.791667	0.095	0	0	0	0.095	0.42362548	0.557550158	0.418769384	0.4205	0.4319	0	0.3704531	0.199236	0.296511	1	0	0	1	19	0	6	15	0	-0.105107	-0.0282448	0.0100247	0.277659	0.170169	-0.529378	-0.187524	0.149716	-0.0415493	0.493932	-0.19033	-0.25699	0.490441	0.495839	-0.12622
ENSG00000224876	0	0	0	0	0	0	0	0	0	0	0	0	0	0	0.285	0	0.493482309	0.480874317	0.496071829	0.4985	0.4764	0	0.01880732	0.0420544	0.05038	0	0	0	1	2	0	0	3	0	-0.2813	0.199898	0.364879	0.168905	-0.140131	0.196328	-0.0280883	0.367054	-0.308062	0.196328	0.140234	0.140028	-0.252608	-0.11227	0.142675
ENSG00000224879	0	0	0	0	0	0	0	0	0	0	0	0	0	0	0	0	0.395948435	0.452138493	0.394913538	0.493	0.428	0	0.107288233	0.0554489	0.0547995	0	0	0	0	2	0	3	9	0	0	0	0	0	0	0	0	0	0	0	0	0	0	0	0
ENSG00000224883	0	0	0.35625	0	0	0	0	0	0	0	0	0	0	0	0.095	0	0.533916849	0.508737864	0.56641604	0.527	0.5372	0	0.254266367	0.31039815	0.137052	0	0	0	2	0	0	0	0	0	-0.345383	0.469237	0.576497	0.159328	-0.0307012	0.0256032	-0.302564	0.579934	0.0715834	-0.0832103	0.422452	-0.186628	0.153732	0.0320276	0.0312586
ENSG00000224884	0.95	0.95	0.83125	1.06875	0.2375	0.316667	0	0.542857	0.475	0.285	0.791667	0.475	0.395833	0	0.665	0.665	0.429300479	0.445632799	0.428814099	0.4015	0.426	0	0.0637589	0.11054	0.160046	2	2	0	0	7	0	5	5	0	0.414075	0.154156	0.456763	0.586362	0.385979	0.225997	-0.388314	0.584395	0.0501477	-0.108567	0.180946	0.312686	0.383592	0.594974	0.267501
ENSG00000224885	0	0.38	0.59375	0.35625	0	0	0.285	0	0.791667	0	0	0.285	0.2375	0	0.095	1.9	0.47968	0.474930362	0.481096801	0.49	0.5056	0	0.0661925	0.01114	0.0415795	3	0	0	1	0	0	0	2	0	0.10571	0.0924313	0.066211	0.115055	0.283673	0.450826	0.0932262	0.00697036	0.0507009	-0.311578	0.0500063	0.185903	0.123953	0.336444	-0.50094
ENSG00000224888	0.11875	0.285	0.11875	0.11875	0.11875	0	0.095	0	0	0.095	0.0791667	0.095	0	0	0.095	0.095	0.648545774	0.644777986	0.651862727	0.598	0.6262	0	0.041202823	0.314046	0.093852	1	0	0	1	3	0	0	0	0	0.446573	0.0685478	0.550471	0.299472	0.730076	0.169074	0.0367763	0.417432	0.308622	0.119346	0.667116	0.0504184	0.567314	0.450942	0.258415
ENSG00000224893	0	0	0	0	0	0	0	0	0	0	0	0	0	0	0	0	0.349484205	0.317939609	0.349966083	0.313	0.3617	0	0.037750603	0.082933633	0.083197	0	0	0	0	8	0	3	12	0	0	0	0	0	0	0	0	0	0	0	0	0	0	0	0
ENSG00000224897	0.11875	0.285	0.83125	0.2375	0.11875	0.316667	0.19	0	0.158333	0.095	0.2375	0.38	0.316667	0.095	0.76	0.19	0.361100532	0.37785533	0.360666121	0.4245	0.3763	48	0.106989102	0.104250759	0.0483345	0	0	0	0	35	0	50	78	0	0.106004	0.422927	0.297338	0.330861	0.234861	0.185514	0.139156	0.526791	0.10037	-0.161124	0.336291	0.202215	0.110207	-0.112426	-0.0571493
ENSG00000224899	0	0	0.11875	0	0	0.158333	0.285	0	0	0	0	0	0	0	0.095	0	0.346894138	0.373333333	0.337485172	0.3285	0.323	0	0.0735694	0.185743	0.15391	0	0	0	0	1	0	0	0	0	-0.230924	0.510226	0.0532464	-0.349556	-0.068635	-0.0338591	0.237364	0.362286	0.0656865	-0.084164	0.458549	-0.189332	-0.0726087	-0.0135536	0.114172
ENSG00000224901	0	0.665	0.11875	0	0	0.158333	0	0	0	0	0	0	0	0	0	0	0.338928341	0.348178138	0.338409091	0.3375	0.3466	0	0.361171	0.124513	0.112707	0	0	0	1	2	0	0	0	0	0.260021	0.439944	-0.118912	-0.0780641	0.0906715	-0.341349	-0.123327	0.55678	0.522056	-0.0626527	0.29814	-0.340847	0.177287	0.11675	-0.105506
ENSG00000224905	0	0.76	0.83125	0	0.475	0.316667	0	0	0	0	0.316667	0	0.395833	0	0.57	0.285	0.429422117	0.397175141	0.429917244	0.4795	0.427	0	0.0577279	0.104585033	0.0343525	0	0	0	0	38	1	16	35	0	-0.051321	0.185956	0.211131	0.290771	-0.0841706	-0.110998	-0.155312	0.435874	0.394603	0.217273	0.366058	-0.19966	0.0850826	-0.235553	0.0953099
ENSG00000224910	0	0	0	0	0	0	0	0	0	0	0	0	0	0	6.65	0	0.482336579	0.461325967	0.484689143	0.4675	0.4781	0	0.122666023	0.1515525	0.18528	0	0	0	4	5	0	0	0	0	-0.2813	0.199898	0.364879	0.168905	-0.140131	0.196328	-0.0280883	0.367054	-0.308062	0.196328	0.140234	0.140028	-0.252608	-0.11227	0.142675
ENSG00000224914	1.1875	2.85	3.5625	2.375	0.95	3.16667	1.9	1.35714	1.425	0.57	0.554167	0.95	0.791667	0.38	1.9	2.85	0.396580181	0.52874962	0.35994941	0.6345	0.4067	74	0.11337632	0.140023215	0.275725	0	0	0	0	4	0	1	2	0	0.259068	0.540276	0.149926	-0.158519	0.281711	0.2369	0.103474	0.484407	0.263818	-0.146126	0.402952	-0.0633752	0.146233	0.454948	0.0668259
ENSG00000224918	0	0	0.11875	0	0	0	0	0	0	0.475	0	0	0	0	2.85	0	0.393393393	0.43358396	0.366666667	0.3455	0.3652	0	0.296500835	0.309098	0.368935	0	0	0	0	0	0	0	0	0	-0.283856	0.105587	0.635637	0.303583	0.103625	-0.0604922	-0.0951997	0.448034	0.0345161	0.209562	0.254932	-0.289073	0	-0.0713471	0
ENSG00000224919	0	0	0	0	0	0	0	0	0	0	0	0	0	0	0	0	0.448529412	0.576923077	0.443304348	0.4565	0.5047	0	0.1258495	0.140672	0.0755025	0	0	0	1	5	0	0	1	0	0	0	0	0	0	0	0	0	0	0	0	0	0	0	0
ENSG00000224922	0	0	0	0	0	0	0	0	0	0	0	0	0	0	0	0	0.373134328	0.445414847	0.348630644	0.373	0.3936	49	0.2063446	0.114135	0.16086	0	0	0	0	0	0	0	0	0	0	0	0	0	0	0	0	0	0	0	0	0	0	0	0
ENSG00000224924	0	0	21.375	0	0	0.158333	0.095	0.0678571	0	0.095	0	0	0	0	0.095	0	0.357217081	0.375053763	0.35650578	0.357	0.3683	0	0.232788944	0.141833175	0.154894	0	0	0	1	8	0	13	7	0	-0.311825	0.435914	0.240576	-0.233616	-0.0653605	-0.277775	0.0604011	0.382256	0.0525892	0.17414	0.277775	-0.441071	0.0331535	0.0552559	0.108895
ENSG00000224932	0	0	0	0	0	0	0	0	0	0	0	0	0	0	0.19	0	0.336185739	0.397278912	0.335194668	0.3445	0.3567	0	0.04726843	0.0765024	0.033978	0	1	0	0	5	0	6	11	0	-0.2813	0.199898	0.364879	0.168905	-0.140131	0.196328	-0.0280883	0.367054	-0.308062	0.196328	0.140234	0.140028	-0.252608	-0.11227	0.142675
ENSG00000224933	0	0	0.11875	0	0	0	0	0	0	0	0	0	0	0	0	0	0.423935091	0.400722022	0.429284526	0.383	0.3833	0	0.0635121	0.0327928	0.072871	0	0	0	0	0	0	0	0	0	-0.19691	0.428353	0.421014	0.0563017	0.0840787	-0.140234	-0.365148	0.423524	0.364073	-0.280469	0.420703	-0.364073	0.421014	0.140338	-0.0856052
ENSG00000224934	0.2375	0.475	0.59375	0.35625	0.475	0.158333	0.285	0.0678571	0.158333	0.285	0.554167	0.57	0.791667	0.57	0.475	0.855	0.401039411	0.388925951	0.410282515	0.54	0.4419	0	0.099324758	0.110317097	0.163808	1	0	0	2	5	0	0	1	0	-0.266518	0.0798876	0.269631	0.330609	0.12796	0.00296079	0.15493	0.0909095	0.443465	-0.15174	0.0777207	-0.223211	-0.0622225	-0.425928	-0.271109
ENSG00000224935	0.11875	0	0.475	0	0	0	0	0	0	0	0	0	0	0	0.475	0	0.338199312	0.336898396	0.338211491	0.3295	0.3597	0	0.082889205	0.1093654	0.0437695	0	0	0	1	11	0	6	19	0	-0.100918	0.319465	0.68212	0.178095	0.129736	0.188256	-0.303389	0.564198	0.0518563	-0.206649	0.50418	0.0194461	0.201388	0.215463	0.268586
ENSG00000224939	0	0	0.11875	0.83125	0	0	0	0	0	0	0	0	0	0.095	0	0.38	0.419926874	0.455066079	0.395	0.39	0.4192	0	0.07632695	0.109244	0.0823485	1	2	0	0	1	0	4	3	0	-0.0494837	0.425517	0.248806	0.0349556	0.208805	0.167361	0.0029065	0.327226	0.492649	-0.49531	0.274742	-0.28593	-0.115206	0.0493739	-0.0108266
ENSG00000224943	0	0	0	0	0	0	0	0	0.633333	0	0	0	0	0	0.285	0	0.376583021	0.362250879	0.37733753	0.4195	0.3669	0	0.047291547	0.10473785	0.068814	0	1	0	0	3	0	8	2	0	-0.0834569	-0.151199	-0.0768662	0.00642453	-0.335155	0.460857	-0.237179	-0.0554159	-0.493414	-0.148498	-0.186903	0.421831	-0.303622	-0.0115299	-0.234439
ENSG00000224944	0	0.19	0.59375	0.2375	0.11875	0.475	0	0.0678571	0.475	0.095	0.158333	0.095	0.158333	0	0.19	0	0.362378954	0.43792633	0.361452635	0.3765	0.3622	0	0.244712958	0.120534767	0.0487615	2	0	0	0	14	0	10	9	0	0.296274	0.215918	0.0275512	0.295	-0.0587388	0.148815	-0.302542	0.441949	0.0237754	-0.143607	0.244057	0.213979	0.0699949	-0.0484007	0.00757029
ENSG00000224945	0.35625	0.285	1.06875	0.35625	0.475	0	0.855	0	0.158333	0.95	0.791667	0.285	0.791667	0.095	0.19	0.38	0.418217618	0.489402697	0.414576455	0.4435	0.4375	40	0.032950567	0.04838165	0.146726	0	0	0	0	5	0	0	7	0	-0.0607408	-0.366216	0.461937	0.463307	0.367529	0.0753324	0.198964	-0.0475843	0.22714	0.15805	0.374446	-0.0855461	0.274206	-0.0428677	0.0804007
ENSG00000224950	0.11875	0.19	0	0.35625	0.2375	0.316667	0.95	0.135714	0.633333	0.285	0.791667	0.095	0.158333	0	0.475	0.095	0.506858157	0.546046916	0.483697047	0.5035	0.484	0	0.0221211	0.0768929	0.081569	0	0	0	0	2	0	0	0	0	0.131657	-0.369429	-0.276015	0.156182	-0.168018	0.237463	0.129985	-0.0942857	-0.481591	0.279499	-0.00811209	0.472755	-0.215498	0.00295203	0.220588
ENSG00000224957	0	0.095	0.2375	0	0.11875	0	0.095	0	0.158333	0.19	0.158333	0.095	0.158333	0	0.095	0.285	0.35747696	0.363190184	0.357400805	0.492	0.3669	66	0.195108017	0.0978582	0.062944	0	0	0	1	42	0	46	76	0	-0.159127	-0.435393	0.235136	0.366263	0.0762501	0.143546	0.0817154	-0.162002	0.238389	0.132214	-0.14128	-0.170493	-0.00529246	-0.217747	-0.327448
ENSG00000224958	3.5625	1.9	0.11875	2.375	86.6875	0.316667	0.665	0	0.475	0.285	0.7125	0.855	304	0.38	22.8	0.57	0.549924925	0.432119205	0.584466019	0.427	0.4348	0	0.01927365	0.1969957	0.071352	1	0	0	0	0	0	0	1	0	0.317581	-0.286411	0.198969	0.418335	0.231052	0.506628	0.234514	-0.0934056	-0.176471	0.0883653	0.354934	0.641176	-0.00294769	-0.157701	0.310167
ENSG00000224959	0	0.665	0	0.2375	0	0	0.095	0	0	0.19	0.395833	0	0	0	0	0	0.48658069	0.48354143	0.487927565	0.467	0.4675	0	0.04938975	0.168483	0.0262295	0	0	0	1	1	0	0	0	0	0.219104	-0.282595	-0.0967655	0.481669	0.243347	-0.243526	-0.00179328	0.192882	0.00715199	0.336639	0.0519283	0.0536399	0.157692	0.23833	0.018218
ENSG00000224961	0.2375	0.095	0	0.2375	2.375	0	0.95	0	0	0.475	0	0	1.58333	0	0.95	0	0.375142531	0.401826484	0.348519362	0.3645	0.4124	53	0.10197365	0.0272232	0.203022	0	0	0	0	0	0	0	0	0	0.0647979	-0.370621	0.290944	0.261756	0.181867	0.293093	0.334556	-0.228432	-0.209269	0.414427	0.520791	0.291088	0.0141924	-0.115116	0.343885
ENSG00000224965	0	0.19	0.475	0.11875	0	0	0.38	0.135714	0	0.095	0	0.38	0.0791667	0	1.9	0.19	0.508665511	0.540106952	0.450738916	0.5035	0.5711	0	0.0550593	0.236034	0.0880665	1	0	0	0	0	0	0	1	0	-0.322033	0.440263	0.488799	0.10337	0.334466	-0.0272617	0.143335	0.291216	-0.136108	0.241569	0.184016	-0.143669	0.366788	0.377398	-0.250396
ENSG00000224968	0.11875	0.76	0	0.2375	0	0	0	0	0	0	0	0	0.158333	0	0	0	0.39783482	0.466395112	0.395463511	0.4535	0.4515	0	0.058760958	0.163062067	0.0489025	0	0	0	0	3	0	1	5	0	0.500659	-0.126079	0.106493	0.506856	0.342208	0.209926	-0.0426286	0.111997	0.0193196	-0.0609463	0.330852	0.426962	0.186846	0.325287	0.142715
ENSG00000224969	0.11875	0.095	0	0.11875	0.7125	0.158333	0.095	0	0	0	0	0.38	0.158333	0	0.57	0.095	0.44695071	0.456475584	0.44077135	0.4725	0.5288	0	0.0634357	0.0293898	0.028054	2	0	0	3	1	0	0	2	0	0.367229	0.153916	0.250104	0.0167739	0.352211	0.444386	0.523401	0.0703549	-0.0591643	0.132176	0.429953	0.41415	-0.0106427	-0.217416	0.399567
ENSG00000224970	0	0	0	0	0	0	0	0	0	0	0	0	0	0	0.285	0	0.509758694	0.482889734	0.510183238	0.553	0.5175	0	0.2598725	0.0976879	0.359275	0	0	0	0	2	0	0	3	0	-0.2813	0.199898	0.364879	0.168905	-0.140131	0.196328	-0.0280883	0.367054	-0.308062	0.196328	0.140234	0.140028	-0.252608	-0.11227	0.142675
ENSG00000224972	0	0	0.2375	0.11875	0	0.158333	0.285	0	0.158333	0	0	0	0.0791667	0	0	0.095	0.382517391	0.432188065	0.382154237	0.3865	0.3835	0	0.20955877	0.076414333	0.0516775	0	0	0	1	18	0	3	17	0	0.0374707	0.218313	-0.139797	-0.238034	0.0146084	0.370351	0.25296	-0.0253462	0.0940736	-0.44832	0.292383	0.077854	-0.116227	0.106473	-0.104115
ENSG00000224973	0.11875	0.095	0.11875	0	0.11875	0.475	0	0	0	0	0	0.095	0	0	4.75	0.095	0.451258227	0.456469785	0.450591677	0.506	0.4589	0	0.04484716	0.04820464	0.0221555	0	0	0	0	16	0	2	7	0	0.276395	0.435398	0.404164	-0.130352	0.282498	0.176592	0.124511	0.570797	0.368479	-0.0332595	0.481471	-0.0759098	0.0792478	-0.0356615	0.352081
ENSG00000224975	2.375	8.55	4.75	4.75	1.06875	1.425	1.9	0.610714	0.791667	0.855	2.375	5.7	1.58333	0.095	0.95	6.65	0.523809524	0.523809524	0	0.4865	0.5056	0	0.0896476	NaN	0.06545	0	0	0	1	1	0	0	0	0	0.454144	0.145669	0.315867	0.37454	0.701548	0.192478	0.262925	0.369719	0.363771	-0.0737463	0.281711	0.145803	0.402952	0.34096	0.0232593
ENSG00000224977	0	0.285	0.2375	0	0	0	0	0.203571	0	0	0	0.285	0.395833	0	4.75	0.19	0.545073375	0.582089552	0.457746479	0.5845	0.4263	0	0.020298985	0.00366197	0.273104	0	0	0	0	0	0	0	0	0	-0.281845	0.28116	0.351118	0.293467	0.0373325	-0.0674105	-0.0756439	0.161071	-0.154086	0.254211	-0.0641618	0.00162196	0.234079	0.0723369	-0.297472
ENSG00000224984	0	0	0	0.11875	0	0	0.285	0	0	0	0	0.095	0.2375	0	0.19	0.19	0.379403794	0.392491468	0.328947368	0.3615	0.3718	0	0.0827829	0.0335	0.0612146	1	0	0	0	0	0	0	0	0	-0.207276	0.0457062	0.202578	0.135169	0.197201	0.453982	0.612424	-0.192701	-0.284167	0.0415021	0.136364	0.316305	-0.189016	-0.0398375	-0.0456713
ENSG00000224985	0.11875	0	0.59375	0	0.11875	0.158333	0.095	0	0.158333	0.38	0.2375	0.095	0	0	0.19	0.285	0.46940966	0.496042216	0.467472654	0.4935	0.4659	0	0.2867755	0.214846	0.192951	0	0	0	1	1	0	0	1	0	-0.00450826	-0.118993	0.398096	0.151891	0.145229	0.143089	0.0637724	0.324297	0.333632	-0.0134848	0.038207	-0.24985	-0.115455	-0.150692	0.0937501
ENSG00000224989	0	0	0	0	0	0	0	0	0	0	0	0	0	0	0	0	0.365621222	0.520971302	0.354922083	0.4095	0.3899	0	0.01921191	0.017658418	0.0240865	0	0	0	2	2	0	1	4	0	0	0	0	0	0	0	0	0	0	0	0	0	0	0	0
ENSG00000224992	0.2375	0.95	0.11875	0.2375	0.2375	0.158333	0.19	0.0678571	0.158333	0.38	0.2375	0.475	0.2375	0	0.19	0.38	0.545673077	0.57016683	0.436681223	0.46	0.4619	0	0.10583625	0.818227	0.160917	1	0	0	1	0	0	0	1	0	0.524461	-0.414952	0.268396	0.52485	0.708928	0.188787	0.444906	-0.00527925	0.148115	0.346859	-0.0179798	0.228904	0.211418	0.0899651	-0.0304878
ENSG00000224995	0	0	0	0	0	0	0	0	0	0	0	0	0	0	0	0	0.368119266	0.432692308	0.272727273	0.3925	0.3971	0	0.0203909	0.103372	0.069519	2	0	0	0	0	0	0	2	0	0	0	0	0	0	0	0	0	0	0	0	0	0	0	0
ENSG00000225000	0	0	0	0	0	0	0	0	0	0	0	0	0	0	0	0	0.37149672	0.39010989	0.362511052	0.3655	0.3813	0	0.0745547	0.205088	0.162471	1	0	0	1	2	0	0	0	0	0	0	0	0	0	0	0	0	0	0	0	0	0	0	0
ENSG00000225002	0	0	0	0	0	0	0	0	0	0	0	0	0	0	0.095	0	0.377880184	0.379385965	0.37765252	0.3805	0.4104	0	0.0291703	0.117068	0.140929	1	2	0	1	0	0	0	2	0	-0.2813	0.199898	0.364879	0.168905	-0.140131	0.196328	-0.0280883	0.367054	-0.308062	0.196328	0.140234	0.140028	-0.252608	-0.11227	0.142675
ENSG00000225006	0	0	0	0	0	0	0	0	0	0	0	0	0	0	0	0	0.337439129	0.431635389	0.334853947	0.315	0.332	0	0.02064748	0.056088727	0.0244345	0	1	0	0	4	0	9	11	0	0	0	0	0	0	0	0	0	0	0	0	0	0	0	0
ENSG00000225007	0	0	0	0	0	0	0	0	0	0	0	0	0	0	0	0	0.562851782	0.588850174	0.532520325	0.5565	0.5033	0	0.0122304	0.288837	0.127293	0	1	0	0	0	0	1	0	0	0	0	0	0	0	0	0	0	0	0	0	0	0	0	0
ENSG00000225012	0	0	0	0	0	0	0	0	0	0	0	0	0	0	0	0	0.340359632	0.345415778	0.340255521	0.357	0.3308	0	0.1389621	0.174702	0.150917	3	1	0	2	2	0	4	8	0	0	0	0	0	0	0	0	0	0	0	0	0	0	0	0
ENSG00000225028	0	0	0	0	0.11875	0	0.095	0	0	0	0	0	0	0	0.285	0	0.523020258	0.524626453	0.515068493	0.554	0.5206	63	0.1533115	0.00409315	0.110396	1	0	0	1	1	0	0	1	0	-0.260021	0.0175978	0.131884	-0.201666	-0.097148	0.187958	0.227181	-0.0695975	-0.263185	0.371595	0.3932	0.0949193	-0.0410786	-0.144856	0.263765
ENSG00000225030	0.2375	0	0	0	0	0	0	0	0	0	0	0	0	0	0.19	0.38	0.522988506	0.510548523	0.54954955	0.514	0.5401	0	0.00912361	0.0262613	0.0472365	0	0	0	2	0	0	0	0	0	0.0715057	-0.0175978	0.464837	0.0867379	0.250426	0.473136	0.205545	0.210967	0.142379	-0.105861	0.0756153	0.0906048	-0.246472	0.164314	0.281349
ENSG00000225032	0.83125	4.75	0.7125	1.1875	1.1875	1.425	0.95	0.0678571	0.633333	0.95	2.375	4.75	1.58333	0.665	0.95	0.95	0.551510457	0.57988429	0.536359316	0.637	0.5675	78	0.127047032	0.04378564	0.182295	0	0	0	1	7	0	0	1	0	0.425489	-0.0809425	-0.0185878	0.428042	0.39051	-0.0274896	0.417418	0.174271	0.151341	0.274896	0.0958422	0.241849	0.0944259	-0.257998	0.0771012
ENSG00000225037	0.2375	0.475	0.2375	0	0	0.316667	0	0.271429	0	0	0	0.19	0	0	0	0.095	0.385744235	0.394179894	0.353535354	0.3955	0.4376	0	0.2410882	0.29797	0.181816	1	0	0	1	0	0	0	0	0	0.276143	0.473838	0.0227577	-0.223361	0.223995	-0.322433	-0.141527	0.387551	0.308172	0.0194922	-0.0032487	-0.266001	0.403949	0.473034	0.00826311
ENSG00000225039	0.35625	0.76	0.11875	0.475	0.2375	0	0	1.35714	0.158333	0	0.2375	0.38	0.158333	0.285	0.285	0.285	0.542846635	0.520089286	0.547335975	0.484	0.4686	0	0.03639775	0.0365081	0.147803	0	0	0	0	0	0	0	0	0	0.129465	0.228869	0.109875	0.128072	0.15345	-0.0563808	-0.336556	0.135922	-0.197042	0.0994083	-0.169142	0.182227	0.346701	0.475879	0.0535883
ENSG00000225044	0	0	0	0	0	0	0	0	0	0	0	0	0	0	0.38	0	0.371422878	0.481792717	0.369829782	0.3955	0.392	0	0.18797852	0.147299	0.435756	0	0	0	1	4	0	0	3	0	-0.2813	0.199898	0.364879	0.168905	-0.140131	0.196328	-0.0280883	0.367054	-0.308062	0.196328	0.140234	0.140028	-0.252608	-0.11227	0.142675
ENSG00000225050	0	0	0	0	0	0	0	0	0	0	0	0	0	0	3.8	0	0.373771212	0.494818653	0.371149638	0.435	0.394	0	0.01341344	0.124555	0.155572	0	1	0	1	7	0	7	6	0	-0.2813	0.199898	0.364879	0.168905	-0.140131	0.196328	-0.0280883	0.367054	-0.308062	0.196328	0.140234	0.140028	-0.252608	-0.11227	0.142675
ENSG00000225056	0	0	0.2375	0.11875	0	0.158333	0	0	0.475	0	0	0.095	0	0	0.095	0.285	0.530017153	0.417431193	0.597260274	0.5025	0.4567	0	0.080678775	0.00610548	0.035516	0	0	0	1	0	0	0	0	0	0.228897	0.350624	0.104848	-0.101083	0.159069	0.528725	0.0959782	0.282079	0.14922	-0.510858	0.0170557	0.121647	-0.177185	0.0633964	-0.16361
ENSG00000225057	0	0.095	0	0.11875	0	0	0	0	0	0	0	0	0	0	1.9	0.095	0.534446764	0.542159383	0.532951147	0.5365	0.5133	0	0.102303914	0.2218466	0.0608305	1	0	0	0	4	0	3	1	0	0.15544	0.220919	0.300498	0.347084	0.284568	0.329335	0.123198	0.458309	0.0464259	0.108487	0.211162	0.143147	-0.159942	0.223919	0.101506
ENSG00000225058	0	0	0.2375	0	0	0	0	0	0.158333	0	0	0	0	0	0	0	0.42502664	0.496487119	0.420058613	0.4325	0.4096	0	0.020504	0.176332	0.12973	0	0	0	0	0	0	0	1	0	-0.0564939	0.0782062	0.0384331	-0.0526811	-0.145831	0.179222	-0.475641	0.0579934	0.0332351	-0.467258	0.0768095	0.0051131	0.211382	0.166544	-0.359474
ENSG00000225063	0	0	0.2375	0	0.11875	0	0	0	0	0	0.158333	0	0	0	0.95	0	0.469642271	0.466472303	0.470563321	0.461	0.478	0	0.07593855	0.126357	0.0368825	1	0	0	1	1	0	0	0	0	-0.280408	0.157599	0.413386	0.273819	-0.173037	-0.0464353	-0.352655	0.447988	0.0598907	0.1751	0.317308	-0.090802	0.142313	-0.218794	0.300193
ENSG00000225064	0	0.475	0	0	0	0	0.57	0	0	0	0	0	0	0	0	0	0.440757369	0.468451243	0.439267716	0.4235	0.469	0	0.024954263	0.09322445	0.0669955	0	0	0	0	7	0	4	4	0	-0.0449383	-0.04171	-0.327963	-0.168323	0.0959412	-0.211226	0.189744	-0.105677	-0.0613572	0.23811	0.171541	-0.0357917	0.216507	0.363834	-0.281327
ENSG00000225075	0	0.475	0	0	0	0	0	0	0.316667	0.285	0.2375	0	0	0	0	0	0.555896387	0.581291759	0.551307847	0.545	0.5279	0	0.242723867	0.314248	0.278216	0	0	0	1	0	0	0	0	0	0.225102	-0.586071	-0.326255	0.348585	-0.071535	-0.170263	-0.299369	-0.0681721	-0.0540948	0.203154	-0.391798	0.0695504	0.0106493	0.105525	-0.411413
ENSG00000225076	0	0.095	0.11875	0.11875	0	0.316667	0	0.135714	0	0	0	0	0	0	0	0	0.444002027	0.46366782	0.443143181	0.455	0.4399	0	0.04588035	0.166259	0.175443	2	0	0	0	6	0	0	8	0	0.17889	0.642462	-0.0358781	-0.13944	0.00537378	-0.306531	-0.257616	0.485437	0.164675	0.0206147	0.198977	-0.234483	0.269983	0.369544	0.216118
ENSG00000225077	0.11875	0.475	0.11875	0	0	0	0.095	0	0.316667	0.095	0.2375	0	0.0791667	0	0.665	0.19	0.538845554	0.529376855	0.549342105	0.6165	0.5249	0	0.039941412	0.04878285	0.14582	0	0	0	2	2	0	0	2	0	-0.029621	-0.333088	0.131104	0.411201	-0.0423758	0.20522	-0.23055	0.21117	-0.0378077	0.0431643	-0.0840568	0.158792	-0.0818453	0.207645	-0.211103
ENSG00000225083	0.11875	0.665	0	0	0.2375	0.158333	0.19	0	0.316667	0.285	0.158333	0.475	0.316667	0	0.76	0.095	0.467732444	0.54375531	0.457811287	0.5075	0.5466	54	0.129381213	0.05244165	0.048106	0	0	0	0	8	0	0	5	0	0.152759	-0.385801	-0.0527893	0.245341	0.0890898	0.178311	0.238099	-0.165295	-0.335325	0.351421	-0.128533	0.388739	-0.034945	-0.177699	-0.312184
ENSG00000225084	0.11875	0.285	0.35625	0	0	0.158333	0	0	0	0	0	0.285	0	0	3.8	0.095	0.485499463	0.495774648	0.452488688	0.4685	0.4636	0	0.2589038	0.202086	0.455601	0	0	0	1	0	0	0	0	0	0.15477	0.542474	0.435647	0.0505415	0.365209	0.0365478	0.0219611	0.687618	0.270867	-0.111268	0.293195	-0.0892077	0.20807	0.174746	-0.0396629
ENSG00000225085	0	0	0	0	0	0	0	0	0	0	0	0	0	0	0.19	0	0.380228137	0.4	0.365159129	0.3625	0.3757	0	0.1343631	0.154241	0.268932	1	0	0	0	0	0	0	0	0	-0.2813	0.199898	0.364879	0.168905	-0.140131	0.196328	-0.0280883	0.367054	-0.308062	0.196328	0.140234	0.140028	-0.252608	-0.11227	0.142675
ENSG00000225087	0	0	0.2375	0.11875	0	0.158333	0	0	0	0.285	0	0.19	0.791667	0	0.95	0	0.351997071	0.490981964	0.351533853	0.3385	0.3451	0	0.038554704	0.07793225	0.097473	0	1	0	0	25	0	33	30	0	-0.0585974	0.204899	0.553817	0.417002	0.214065	0.115226	0.222666	0.330023	-0.0615794	0.0730304	0.253172	0.0421332	-0.0698361	-0.300458	0.0181626
ENSG00000225092	0.11875	0.095	0	0.11875	0	0	0	0.0678571	0	0	0.0791667	0.095	0	0	0	0.095	0.455782313	0.468973747	0.413988658	0.4425	0.4292	0	0.118355	0.133792	0.148807	0	0	0	1	1	0	0	0	0	0.515032	0.0423258	0.234921	0.323157	0.568518	0.170355	-0.0155097	0.237962	0.0293003	-0.0546114	-0.0489057	0.31742	0.360538	0.574251	0.233029
ENSG00000225096	0	0.38	0	0	0	0	0	0	0	0	0	0.095	0	0	0.38	0	0.394141751	0.405315615	0.39360687	0.334	0.3911	0	0.1591731	0.2517115	0.304091	1	0	0	0	1	0	3	0	0	0.0575123	0.220321	0.152665	0.191126	0.227038	-0.0735714	0.00758472	0.339826	-0.179336	0.263991	-0.0108193	0.142605	0.197057	0.128845	-0.281795
ENSG00000225102	0	0	0	0	0	0	0	0	0	0	0	0	0	0	5.7	0	0.347904192	0.387681159	0.340028694	0.3595	0.3805	0	0.23286135	0.142021	0.109653	1	0	0	2	1	0	0	0	0	-0.2813	0.199898	0.364879	0.168905	-0.140131	0.196328	-0.0280883	0.367054	-0.308062	0.196328	0.140234	0.140028	-0.252608	-0.11227	0.142675
ENSG00000225105	0	0	0	0	0	0	0	0	0	0	0	0	0	0	0.76	0	0.467042876	0.533112583	0.465861313	0.4505	0.4419	0	0.05588978	0.0584673	0.0930825	0	0	0	0	8	0	4	1	0	-0.2813	0.199898	0.364879	0.168905	-0.140131	0.196328	-0.0280883	0.367054	-0.308062	0.196328	0.140234	0.140028	-0.252608	-0.11227	0.142675
ENSG00000225106	0.2375	0	0	0	0	0	0	0	0	0	0.0791667	0	0.0791667	0	0	0	0.492932652	0.56351551	0.486760527	0.592	0.5555	0	0.026557527	0.05661015	0.027221	0	0	0	1	4	0	1	1	0	0.143238	-0.449455	0.133176	0.49519	-0.0454077	0.129832	-0.139776	-0.088224	-0.0777844	-0.0973739	-0.0194748	0.408368	0.00324819	-0.0714602	0.363252
ENSG00000225107	0	0	0	0	0	0	0	0	0	0	0	0	0	0	0.19	0	0.364849714	0.429771909	0.361828137	0.3945	0.3635	0	0.177713513	0.137942267	0.01812	0	4	0	0	1	0	5	6	0	-0.2813	0.199898	0.364879	0.168905	-0.140131	0.196328	-0.0280883	0.367054	-0.308062	0.196328	0.140234	0.140028	-0.252608	-0.11227	0.142675
ENSG00000225111	0.2375	0.285	0.2375	0.35625	0.475	0	0	0	12.6667	0.095	0	0	0.0791667	0	0.285	0.475	0.368065967	0.36673774	0.368786127	0.382	0.3865	0	0.4586257	0.240858	0.144512	0	0	0	0	0	0	0	0	0	0.396014	-0.267758	0.241935	0.226679	0.24688	0.663883	-0.0500925	-0.000762938	0.116538	-0.0909429	0.249335	0.283022	-0.0295783	0.172161	0.0393235
ENSG00000225112	0	0.76	0	1.1875	0	0	0	0	0	0.095	0	0	0	0	0	0.095	0.495121951	0.479892761	0.499605367	0.5075	0.4712	0	0.23429875	0.0796164	0.031627	0	0	0	1	1	0	0	0	0	0.407059	-0.106514	0.173513	0.397639	0.538163	0.0988005	0.223115	0.228179	0.303703	0.168542	0.0929887	-0.0812454	-0.00484674	0.292743	-0.0423762
ENSG00000225113	0	0	0	0	0	0	0	0	0	0	0	0	0	0	0	0	0.403982017	0.359060403	0.431841831	0.374	0.3689	0	0.1616195	0.0846961	0.111163	0	0	0	1	1	0	0	0	0	0	0	0	0	0	0	0	0	0	0	0	0	0	0	0
ENSG00000225126	0	0.285	0	0.11875	0.35625	0	0.285	0	0	0	0	0	0.2375	0	0.095	0	0.481481481	0.490304709	0.448979592	0.5465	0.5642	0	0.1126653	0.0156429	0.04472	0	0	0	0	0	0	0	0	0	0.0713572	-0.124183	-0.0457707	0.111366	0.0837893	0.157538	0.234112	-0.179911	-0.140392	0.379447	0.494637	0.255412	0.136465	-0.00678085	0.143046
ENSG00000225127	0.11875	0	0.2375	0.11875	0	0	0.095	0.203571	0	0	0	0	0.0791667	0	0.095	0	0.469794721	0.460518732	0.470740306	0.349	0.3982	41	0.040448575	0.274859	0.0772125	1	0	0	1	2	0	2	1	0	-0.202197	0.384873	0.521455	0.101174	0.0641719	0.099174	-0.312616	0.229138	-0.290591	-0.0560902	0.447096	0.121756	0.435224	0.563757	0.371346
ENSG00000225128	0	0.095	0	0	0	0	0	0	0	0	0	0	0	0	0	0	0.341415831	0.361623616	0.34117193	0.3085	0.3671	0	0.12747355	0.094953633	0.02886	0	0	0	0	7	0	13	18	0	0.25317	-0.0285569	-0.224541	0.168905	0.140131	-0.308516	-0.16853	0.197644	0.196039	0.252422	0.0280469	-0.0840168	0.252608	0.308743	-0.313886
ENSG00000225129	0.11875	0	0.2375	0	0	0	0	0	0	0	0	0	0	0	0	0.19	0.551075269	0.49915683	0.557248847	0.4735	0.5028	0	0.1266372	0.0214061	0.044781	0	0	0	0	2	0	0	0	0	0.0585046	0.186976	0.527536	0.0346952	0.345415	0.226846	-0.0562544	0.304489	0.526371	-0.380237	0.289499	-0.241613	0.192421	0.294036	0.118694
ENSG00000225138	0.2375	0.57	0.7125	0.35625	0.475	0.475	0.95	0	0.158333	0.665	0.791667	0.95	0.554167	0.095	0.95	0.57	0.65930187	0.645513715	0.677024201	0.731	0.6223	94	0.17750048	0.102764868	0.0595612	0	0	0	0	0	0	0	0	0	-0.146884	0.0293708	0.361955	0.308835	0.354031	-0.0140533	0.388889	0.261357	-0.00443136	0.284765	0.160504	-0.0103398	0.160622	-0.101407	-0.116641
ENSG00000225140	1.1875	0.095	8.3125	0	0.35625	0.158333	0.095	0	0.158333	0	0.0791667	0	0.0791667	0	0.095	0	0.521390374	0.485214243	0.583766909	0.555	0.5441	0	0.02891694	0.0112612	0.0114365	0	1	0	0	0	0	0	0	0	0.253708	0.0123752	0.0615758	-0.125042	-0.0394719	0.22789	-0.215294	0.188123	0.151703	-0.211178	0.536302	0.168391	0.202972	0.0836215	0.25427
ENSG00000225144	0.2375	0	0.2375	0	0	0	0	0	0	0	0	0.095	0	0	0.475	0	0.441416128	0.40821256	0.443466587	0.4695	0.462	0	0.312183467	0.11947975	0.108755	0	0	0	3	2	0	2	0	0	-0.0126295	0.362938	0.693083	0.147778	0.313606	0.206319	-0.15327	0.496339	-0.0735077	-0.206319	0.363237	0.14895	0.323762	0.205502	0.141911
ENSG00000225146	0.11875	0	0.2375	0	0	0	0.095	0	0	0	0	0	0	0	0.095	0.19	0.584112464	0.573831776	0.584496232	0.6535	0.6158	0	0.00311962	0.0405008	0.035943	0	0	0	0	7	0	0	8	0	-0.174396	0.240923	0.549832	-0.0494788	0.266002	0.296672	0.101431	0.304977	0.255962	-0.238413	0.408708	-0.150355	0.0959739	0.311242	0.138607
ENSG00000225148	0	0	0	0	0	0	0	0	0	0	0	0	0	0	0.095	0	0.381952274	0.374045802	0.38225539	0.3515	0.3465	0	0.18709705	0.148026	0.266559	0	0	0	1	7	0	0	4	0	-0.2813	0.199898	0.364879	0.168905	-0.140131	0.196328	-0.0280883	0.367054	-0.308062	0.196328	0.140234	0.140028	-0.252608	-0.11227	0.142675
ENSG00000225152	0	0	0	0	0	0	0	0	0	0	0	0.19	0	0	0.095	0	0.484958506	0.463942308	0.490740741	0.427	0.457	0	0.1264187	0.174877	0.169101	1	0	0	0	0	0	0	0	0	-0.0834569	0.29197	0.33693	0.0719547	0.230259	0.134417	0.176923	0.207487	-0.36303	0.0908913	-0.0780897	0.247985	0.110175	-0.0768662	-0.145873
ENSG00000225156	0	0	0.11875	0	0	0	0	0	0	0	0	0	0	0	0	0	0.509681538	0.478212291	0.517084282	0.576	0.5469	0	0.126684213	0.090145067	0.0425955	0	0	0	1	5	0	0	1	0	-0.19691	0.428353	0.421014	0.0563017	0.0840787	-0.140234	-0.365148	0.423524	0.364073	-0.280469	0.420703	-0.364073	0.421014	0.140338	-0.0856052
ENSG00000225163	0	0.19	0.2375	0.475	0.11875	0.158333	0	0.135714	0	0	0.158333	0	0	0	0.095	0	0.537995595	0.566964286	0.528508772	0.545	0.4809	0	0.005601015	0.00913085	0.0093335	0	0	0	1	1	0	0	0	0	0.213179	0.47531	0.115019	0.237832	0.0401187	-0.24089	-0.399711	0.664114	0.202804	0.140913	0.374717	-0.0943275	0.343482	0.234765	0.381239
ENSG00000225166	0	0	0	0	0	0	0	0	0	0.095	0	0	0.0791667	0	2.85	0	0.392129857	0.40969697	0.390578158	0.366	0.3804	0	0.09365685	0.106957733	0.179329	1	0	0	0	3	0	3	2	0	-0.25352	-0.279365	0.408624	0.470553	-0.0474946	0.0907384	0.177418	0.00652476	-0.237298	0.375916	0.0129626	0.0431452	-0.317819	-0.343763	0
ENSG00000225172	0	0.19	0	0	0	0	0	0	0	0	0.0791667	0	0	0	0.285	0.095	0.366826923	0.377201112	0.355644356	0.3875	0.3404	0	0.0188966	0.0262102	0.0754595	1	0	0	1	2	0	0	0	0	-0.0882944	-0.0285648	0.10262	0.369947	-0.0212672	-0.0203154	-0.0397221	0.390529	0.117849	0.310536	-0.146078	-0.0502309	-0.189751	0.0193623	-0.0452751
ENSG00000225173	0.11875	0.475	0	0.35625	0.11875	0	0.095	0.0678571	0.158333	0.095	0.158333	0.095	0.475	0	0.19	0.285	0.487697715	0.519040903	0.435897436	0.4525	0.4176	0	0.05035917	0.180758	0.0734085	0	0	0	0	0	0	0	0	0	0.31199	-0.455056	0.0973271	0.65127	0.189174	0.493701	0.101117	-0.101644	-0.171985	0.183375	-0.00890888	0.563399	-0.0861828	0.101785	0.0264365
ENSG00000225174	0	0	0.35625	0	0	0	0	0	0	0	0	0	0	0	0	0	0.427058364	0.507531866	0.418491334	0.474	0.4767	0	0.3884805	0.18504	0.144375	0	0	0	2	22	0	6	16	0	-0.19691	0.428353	0.421014	0.0563017	0.0840787	-0.140234	-0.365148	0.423524	0.364073	-0.280469	0.420703	-0.364073	0.421014	0.140338	-0.0856052
ENSG00000225177	0.95	0.855	1.1875	1.06875	0.59375	0.475	0.76	0.203571	0.633333	0.855	2.375	0.475	0.633333	0.095	0.665	0.475	0.531533432	0.512295082	0.538199375	0.677	0.484	0	0.373345367	0.2259665	0.415203	0	0	0	0	2	0	0	0	0	0.295252	-0.237226	0.430793	0.691166	0.357726	0.150888	-0.220741	0.420703	0.0384051	0.00443789	0.448966	0.279176	0.34345	0.314583	0.294989
ENSG00000225179	0	0	0.11875	0	0	0	0	0	0	0	0	0	0	0	0.095	0	0.399549787	0.419354839	0.39947773	0.321	0.3533	0	0.202103225	0.093845567	0.083997	0	0	0	1	35	0	22	54	0	-0.345383	0.469237	0.576497	0.159328	-0.0307012	0.0256032	-0.302564	0.579934	0.0715834	-0.0832103	0.422452	-0.186628	0.153732	0.0320276	0.0312586
ENSG00000225181	0	0.285	0.11875	0.2375	0	0.316667	0	0	0	0	0	0	0	0	0.19	0	0.417009602	0.408477842	0.438095238	0.3955	0.3895	0	0.0610261	0.0136619	0.0476395	2	0	0	0	0	0	0	0	0	0.343024	0.576128	0.0985574	0.11862	0.18251	-0.0107438	-0.0233126	0.767923	0.268199	-0.0644627	0.479889	-0.0286079	-0.0107517	0.130813	0.189467
ENSG00000225187	0.11875	0.19	0.2375	0.11875	0	0.158333	0.19	0	0	0	0.316667	0	0.158333	0	0.285	0.095	0.579958617	0.574418605	0.581847008	0.5225	0.5445	0	0.3227385	0.0932192	0.020643	0	0	0	2	0	0	0	0	0	-0.0858917	0.181335	0.193396	0.414564	-0.0287774	-0.0295564	-0.068308	0.557708	0.096863	0.0394086	0.372108	0.0862686	0.0136515	0.045505	0.237483
ENSG00000225194	0.95	3.8	3.5625	0.475	0.2375	0.316667	0.57	0.203571	0.158333	0.475	0.791667	0.855	0.316667	0.095	0.855	0.95	0.566431868	0.588031223	0.55802969	0.4775	0.4994	0	0.021377485	0.023374177	0.0526825	0	2	0	0	1	0	3	0	0	0.234815	0.1519	0.562454	0.410676	0.63026	0.0731168	0.100592	0.560602	0.318585	0.0553915	0.325702	-0.0176992	0.404287	0.414634	0.0473387
ENSG00000225195	0.35625	2.85	0.11875	1.06875	0.59375	0.475	0.19	0.271429	0	0	1.58333	0.95	0.316667	0	0.19	0.095	0.451928965	0.419928826	0.458579882	0.4205	0.4312	0	0.0640608	0.10928	0.115685	1	0	0	1	1	0	0	0	0	0.51149	0.102345	-0.00369823	0.33457	0.307978	-0.0746491	-0.00518135	0.285717	-0.0250924	0.26312	0.198079	0.37491	0.423817	0.16642	0.409069
ENSG00000225203	0	0.19	0	0.475	0	0.158333	0.38	0	0	0	0	0.095	0	0	0	0	0.386210762	0.402352941	0.38116262	0.3995	0.3772	0	0.032529733	0.0685674	0.072743	0	2	0	1	1	0	2	0	0	0.41127	0.339114	-0.213242	-0.111431	0.427646	0.0376033	0.410661	0.201895	-0.0357599	-0.0322314	0.31157	0.218136	0.173819	0.306424	0.0036436
ENSG00000225205	0.7125	1.9	0.475	0.83125	0.95	0.475	0.76	0.678571	0	0.855	1.58333	0.38	0.475	0	0.38	0.285	0.42499043	0.498161013	0.422548083	0.428	0.3994	0	0.09959809	0.137365613	0.171151	2	0	0	0	18	0	20	12	0	0.319733	-0.289189	0.0999262	0.396437	0.279381	-0.289202	-0.0577778	0.137752	0.0546534	0.595417	0.291421	0.0265881	0.450778	0.247225	0.439473
ENSG00000225206	0	0	0.59375	0	0.11875	0	0	0	0	0	0	0.095	0	0	0.095	0	0.345193587	0.444555445	0.334745614	0.4185	0.3814	0	0.538630983	0.374879	0.0190485	1	3	0	0	9	0	5	7	2	-0.114637	0.373787	0.506969	-0.0243056	0.19068	0.0523061	-0.0979765	0.278886	0.0773765	0.0648984	0.416512	-0.0928518	0.429421	-0.126984	0.062086
ENSG00000225208	0	0	0.59375	0	0	0	0.19	0	0	0	0	0	0	0	0.19	0.095	0.547131148	0.534031414	0.594339623	0.5265	0.4945	0	0.36364645	0.283208	0.268795	0	0	0	2	0	0	0	0	0	-0.45272	0.362938	0.404218	-0.0972224	0.0658185	0.142389	0.138719	0.283762	0.117999	-0.0542434	0.3613	-0.259211	0.0290804	0.138617	-0.0630715
ENSG00000225209	0	0	0	0	0	0	0	0	0	0	0	0	0	0	0.38	0	0.451037144	0.464705882	0.450452716	0.4715	0.4646	0	0.218042665	0.08774798	0.080786	0	0	0	5	8	0	0	1	0	-0.2813	0.199898	0.364879	0.168905	-0.140131	0.196328	-0.0280883	0.367054	-0.308062	0.196328	0.140234	0.140028	-0.252608	-0.11227	0.142675
ENSG00000225213	1.1875	0.665	0.35625	0.35625	0.11875	0	0.095	0.135714	0	0.19	0.2375	0.19	0.316667	0.095	0	0.475	0.398320136	0.466284075	0.396520946	0.4015	0.3895	64	0.007948843	0.05747505	0.0296435	0	0	0	0	7	0	4	4	0	0.351893	-0.111541	0.453335	0.539376	0.576189	0.048853	-0.0674575	0.216841	0.378423	-0.0236863	0.205035	0.0177386	0.440002	0.426669	0.137814
ENSG00000225214	0	0	0	0.11875	0	0	0	0	0.316667	0	0	0	0	0	0	0	0.443402299	0.443786982	0.443383488	0.612	0.4569	0	0.52668505	0.233613	0.364749	0	0	0	0	8	0	0	9	0	0.378766	-0.151199	-0.192166	0.102792	0.0102337	0.576072	-0.179487	-0.13274	-0.340021	-0.417332	-0.0332841	0.575224	-0.0922395	0.238285	-0.0976831
ENSG00000225216	0.11875	0.095	0	0.2375	0.2375	0	0.095	0	0	0	0	0.285	0.0791667	0	0.095	0.095	0.45184399	0.467036352	0.447675402	0.441	0.4539	0	0.2288643	0.136194933	0.177158	0	0	0	0	1	0	0	0	0	0.447278	0.041853	0.352372	0.106648	0.671155	0.491716	0.434188	-0.0117116	-0.0944811	0.065924	0.411831	0.473955	0.328311	0.22586	0.260395
ENSG00000225218	0.475	3.8	0.59375	0.2375	0	0.158333	0.38	0	0	0	0.2375	0.38	0	0	0.38	0.57	0.511033468	0.515789474	0.510770425	0.4935	0.476	0	0.1828918	0.10088705	0.147389	2	0	0	4	6	0	0	6	0	0.20631	0.340824	0.391954	0.172179	0.545348	0.101711	0.0874187	0.574625	0.333486	-0.130555	0.359785	-0.0257694	0.350936	0.480068	-0.00308901
ENSG00000225226	0	0.57	0.11875	0.2375	0.11875	0	0.19	0.203571	0	0	0.316667	0.19	0.316667	0	0.95	0.095	0.365470201	0.483394834	0.36064253	0.4565	0.3829	0	0.277777933	0.18279565	0.147789	0	1	0	0	4	0	2	6	0	-0.193104	0.0983984	0.169434	0.518835	-0.0419219	-0.0973903	-0.146301	0.181003	-0.369539	0.485453	0.0516918	0.266307	0.273644	0.140945	0.0724086
ENSG00000225230	0	0	0	0.11875	0	0	0	0	0	0	0	0.095	0	0	0.19	0	0.4239273	0.464989059	0.420081967	0.42	0.397	0	0.09276215	0.165839	0.149755	1	1	0	1	2	0	4	1	0	0.12351	0.369553	0.434568	0.277561	0.354051	0.360793	0.151454	0.380611	-0.371048	-0.0151231	0.200921	0.427137	0.0562128	0.0778332	0.140675
ENSG00000225231	0	0	0.11875	0.11875	0	0	0	0.135714	0	0	0	0	0	0	0.475	0.095	0.365331791	0.468845761	0.348265409	0.388	0.3788	75	0.051745784	0.033263775	0.0343235	0	1	0	1	0	0	1	2	0	-0.306541	0.532951	0.52382	0.11605	-0.0089563	0.098592	-0.257616	0.424081	-0.143195	0.117414	0.138029	-0.119926	0.12647	0.358781	0.230708
ENSG00000225233	0	0	0	0	0	0	0	0	0	0	0	0	0	0	0.38	0	0.408591427	0.456818182	0.408196325	0.4685	0.4208	0	0.504888	0.147388	0.255976	0	1	0	1	9	0	2	14	0	-0.2813	0.199898	0.364879	0.168905	-0.140131	0.196328	-0.0280883	0.367054	-0.308062	0.196328	0.140234	0.140028	-0.252608	-0.11227	0.142675
ENSG00000225234	0.2375	0.285	1.1875	0.59375	0.7125	1.10833	0.95	0.271429	0.633333	0.57	2.375	0.855	0.554167	0.38	0.76	0.475	0.545376712	0.528634361	0.603846154	0.494	0.5255	0	0.0220211	0.0229846	0.034656	0	0	0	1	1	0	0	0	0	-0.0664704	0.205436	0.0162123	0.0221732	-0.0220751	0.0162003	0.144543	0.274286	0.0205882	-0.054492	0.191458	0.0352941	0.0221076	-0.325719	0.0719227
ENSG00000225235	0	0	0.2375	0.11875	0	0	0	0	0	0	0.0791667	0	0.316667	0	0	0.095	0.459459459	0.457286432	0.463917526	0.49	0.4465	0	0.870556	0.544716	0.465143	0	0	0	1	0	0	0	0	0	-0.0466944	0.0437566	0.338679	0.560749	0.100202	0.223829	-0.0233126	0.149619	0.253895	-0.214876	0.191598	0.0572159	0.0143356	-0.0985574	0.109308
ENSG00000225243	0.11875	0.38	0.11875	0.11875	0	0.475	0.095	0	0	0.95	0	0.095	0.0791667	0	0.57	0	0.392993519	0.414572864	0.3923745	0.435	0.4079	0	0.273792	0.1043478	0.115831	0	0	0	3	5	0	11	3	0	0.325071	0.208668	0.452722	0.281886	0.491496	0.0144218	0.246293	0.603662	0.118236	0.124483	0.481991	-0.0106109	0.0524125	0.145084	0.169123
ENSG00000225249	0	0	0	0	0	0	0	0	0	0	0	0	0	0	0.95	0	0.368488746	0.451143451	0.363995932	0.389	0.3647	0	0.1411598	0.115191833	0.115823	0	0	0	0	0	0	2	0	0	-0.2813	0.199898	0.364879	0.168905	-0.140131	0.196328	-0.0280883	0.367054	-0.308062	0.196328	0.140234	0.140028	-0.252608	-0.11227	0.142675
ENSG00000225255	0	0	0	0	0	0	0	0	0	0	0	0	0.2375	0	0.95	0	0.442970822	0.452631579	0.442702755	0.3415	0.4019	0	0.02854204	0.079521175	0.074728	0	0	0	0	9	1	4	4	0	-0.314568	-0.0404065	0.283124	0.381617	-0.243051	0.248351	0.074359	0.0141762	-0.334908	0.171541	0.0896111	0.28122	-0.311308	-0.33693	0.0520976
ENSG00000225258	0	0	0	0	0	0	0	0	0	0	0	0	0.158333	0	0	0	0.363896872	0.473309609	0.363385227	0.329	0.3295	37	0.085707275	0.130505	0.142141	0	0	0	0	25	0	20	26	0	-0.14065	-0.285569	0	0.365961	-0.196184	0.140234	0.140442	-0.395289	-0.140028	0.0280469	-0.0280469	0.25205	-0.168406	-0.364879	-0.0856052
ENSG00000225263	0.2375	0	1.06875	0	0	0	0	0	0	0	0	0	0	0	2.85	0	0.329179149	0.334029228	0.328883804	0.3515	0.341	0	0.459067667	0.24261535	0.345683	0	0	0	0	2	0	1	7	0	-0.104008	0.310161	0.678878	0.18215	0.120895	0.200921	-0.289926	0.56113	0.0258871	-0.187958	0.49258	0.0388306	0.175125	0.205393	0.276953
ENSG00000225265	0.2375	0.475	1.06875	1.1875	0.2375	0.475	0.57	0.407143	0.633333	0	0.316667	0.57	0.791667	0	2.85	1.9	0.413965087	0.414482759	0.413538111	0.4605	0.3821	0	0.05833945	0.0926553	0.047934	2	0	0	1	2	0	1	3	0	-0.0296297	0.318841	0.30303	0.221646	0.154982	0.560562	0.173077	0.214873	-0.147493	-0.180207	0.170606	0.318585	-0.052476	0.169993	-0.0879148
ENSG00000225269	0	0	0	0	0	0	0	0	0	0	0	0	0	0.095	0.285	0	0.398255398	0.427507163	0.388528963	0.3505	0.3731	0	0.024171513	0.03189025	0.04908	0	0	0	0	1	0	0	1	0	-0.507161	0.29197	0.0333087	-0.119496	-0.396557	-0.0972921	-0.137179	0.24615	-0.0664703	-0.135697	0.032004	-0.178958	-0.484257	-0.375363	-0.104195
ENSG00000225279	0.11875	0	0.475	0	0	0	0	0	0	0	0	0.095	0	0	0.285	0	0.485346717	0.527131783	0.483731799	0.591	0.513	0	0.161037674	0.0608256	0.278768	0	0	0	0	3	0	2	5	0	-0.0271675	0.398922	0.699948	0.139822	0.320941	0.168328	-0.186016	0.511291	-0.0154557	-0.238948	0.387928	0.090802	0.378533	0.214922	0.108266
ENSG00000225280	0	0	2.375	0	0	0	0	0	0	0	0	0	0	0	0.95	0	0.349261849	0.36097561	0.345584482	0.549	0.4169	0	0.18612035	0.197467667	0.495718	0	0	0	0	0	0	0	0	0	-0.345383	0.469237	0.576497	0.159328	-0.0307012	0.0256032	-0.302564	0.579934	0.0715834	-0.0832103	0.422452	-0.186628	0.153732	0.0320276	0.0312586
ENSG00000225284	0	0	0	0	0	0	0.19	0	0	0	0	0	0	0	0.76	0	0.380480905	0.374545455	0.384259259	0.388	0.3934	0	0.51964575	0.403365	0.524207	0	0	0	0	0	0	0	0	0	-0.410865	0.135557	0.129392	-0.119496	-0.108733	0.152339	0.247436	0.0721695	-0.411605	0.209946	0.24323	0.127827	-0.157576	0.0474009	0.0520976
ENSG00000225285	0.83125	0.95	0.35625	0.95	0.35625	0	0.285	0	0.633333	0.855	0.0791667	0.855	1.58333	0.095	0.38	0.095	0.668401487	0.673325499	0.667085427	0.607	0.6422	0	0.13407383	0.04063809	0.062087	1	0	0	1	0	0	0	0	0	0.420311	-0.327355	0.331361	0.589021	0.517728	0.387288	0.120651	-0.0744055	-0.162363	-0.0229121	0.270511	0.500372	0.236687	0.136834	-0.184983
ENSG00000225292	0.11875	1.9	1.1875	1.1875	0.2375	0.475	0.38	0.475	0.158333	0	1.58333	0.665	0.633333	0	0.57	0.57	0.455889969	0.533333333	0.454460204	0.46	0.4298	0	0.080424367	0.1002576	0.130111	0	3	0	2	13	0	4	5	0	0.125926	0.291769	0.173688	0.527058	0.211071	-0.0686855	-0.135355	0.451307	0.0604722	0.128508	0.0937963	0.157818	0.373245	0.193644	0.000751408
ENSG00000225298	0.475	0.38	0.11875	0	0	0.158333	0.285	0	0	0	0	0.095	0	0	3.8	0.19	0.360700052	0.425531915	0.35929755	0.399	0.4025	0	0.0560294	0.090031325	0.183882	1	0	0	0	1	0	3	7	0	0.127011	0.305129	0.283371	-0.0963162	0.349761	0.17147	0.259161	0.449761	0.153939	-0.039328	0.357098	0.0204205	0.0566742	0.341619	0.0880276
ENSG00000225299	0	0	0.83125	0.11875	0	1.58333	0	0	0	0	0	0	0	0	0.95	0	0.345041322	0.376237624	0.336814621	0.3855	0.356	0	0.01870062	0.081483	0.0543875	0	0	0	0	0	0	0	0	0	0.112551	0.671765	0.317542	0.0271877	0.0696016	0.150915	0.0222831	0.751841	0.171944	-0.209926	0.518528	-0.0347752	-0.144249	-0.0638957	0.361216
ENSG00000225300	0.7125	0.76	0.7125	0.35625	0.11875	0.633333	0.38	0	0.316667	0.095	0.2375	0.285	0.158333	0	0.95	0.38	0.522421525	0.516836735	0.562962963	0.5005	0.4547	0	0.01827905	0.0208444	0.0380872	0	0	0	1	1	0	0	0	0	0.333087	0.305831	0.308715	0.137038	0.370944	0.354982	0.0997783	0.610709	0.179809	-0.2	0.492989	0.21076	0.0856721	0.359675	0.130648
ENSG00000225302	0.11875	1.9	0.475	0.95	0.475	0.791667	1.9	0.203571	0.316667	0.475	1.58333	0.95	0.791667	0	1.9	1.9	0.420657496	0.445730247	0.413010406	0.4415	0.4401	0	0.60606479	0.24572925	0.042682	0	0	0	0	9	0	0	5	0	0.0426021	0.0584235	0.0902354	0.297688	0.295625	0.149785	0.470168	0.240812	0.0044646	0.327887	0.0879333	0.13245	-0.0484736	0.0477278	-0.0371502
ENSG00000225303	0	0.19	0.83125	0	0	0	0.19	0	0	0	0	0.19	0	0	0	0.38	0.363572924	0.410187668	0.347169811	0.328	0.3932	0	0.156373	0.181246	0.143099	0	1	0	0	0	0	1	0	0	-0.0919936	0.322286	0.183579	-0.110113	0.418734	-0.0665433	0.20713	0.162947	0.362756	-0.0863265	0.140281	-0.316065	0.394155	0.316764	-0.424507
ENSG00000225311	0	0.095	0.11875	0	0	0	0	0	0	0	0	0.19	0	0	0	0	0.416469935	0.379241517	0.417353805	0.4095	0.4346	0	0.065727245	0.102836	0.101401	0	0	0	0	13	0	2	1	0	0.112676	0.387151	0.216203	0.0867379	0.418816	-0.252771	-0.140636	0.328413	0.194153	-0.0756153	0.118824	-0.13375	0.64861	0.252958	-0.439608
ENSG00000225313	1.1875	0.95	0.95	0.475	0.83125	1.26667	0.95	0.407143	0.95	0.475	0.791667	0.38	0.395833	0.57	0.57	0.475	0.493293236	0.481444583	0.494549006	0.665	0.5494	91	0.241015239	0.175070174	0.228949	0	1	0	1	15	0	7	11	0	0.313674	0.0545887	-0.23995	-0.304191	-0.0662238	0.057337	-0.134233	0.292355	0.304852	-0.309024	0.411784	-0.00594833	-0.0342786	0.146802	0.19546
ENSG00000225315	0.11875	0.095	0.2375	0	0	0.158333	0.285	0	0	0	0	0	0	0	0.095	0.095	0.487523115	0.54185022	0.486981169	0.3945	0.4439	0	0.19200075	0.102540767	0.207574	3	0	0	0	23	0	3	20	0	0.0310375	0.394685	0.171142	-0.268101	0.216461	0.0635203	0.22999	0.426307	0.331771	-0.175902	0.51142	-0.191907	0.0603073	0.298277	0.139194
ENSG00000225316	0	0	0	0	0	0	0	0	0	0	0	0	0	0	0.285	0	0.452554745	0.5	0.427866831	0.474	0.4368	0	0.0348671	0.159258	0.109253	0	0	0	1	0	0	0	1	0	-0.2813	0.199898	0.364879	0.168905	-0.140131	0.196328	-0.0280883	0.367054	-0.308062	0.196328	0.140234	0.140028	-0.252608	-0.11227	0.142675
ENSG00000225321	0	0	0	0	0	0	0	0	0	0	0	0	0	0	0.665	0	0.405819223	0.410507992	0.403796258	0.4215	0.4166	0	0.039465607	0.072419517	0.0153665	0	0	0	0	2	0	4	9	0	-0.2813	0.199898	0.364879	0.168905	-0.140131	0.196328	-0.0280883	0.367054	-0.308062	0.196328	0.140234	0.140028	-0.252608	-0.11227	0.142675
ENSG00000225325	0	0	0	0.11875	0	0	0.095	0	0	0	0.158333	0.095	0.158333	0	0.095	0	0.398453148	0.448148148	0.397825137	0.415	0.42	0	0.1040912	0.0722888	0.070012	0	0	0	0	10	0	5	24	0	-0.0997794	-0.0969648	0.115726	0.537673	0.0263398	0.197269	0.187342	-0.0231119	-0.443201	0.0892811	0.0280598	0.534898	-0.0238259	-0.176992	0.144471
ENSG00000225328	0	0	0	0	0	0	0.95	0	0	0	0	0	0.0791667	0	0.95	0	0.375713658	0.417348609	0.375199563	0.418	0.406	0	0.05615442	0.0797239	0.051474	1	1	0	0	7	0	3	9	0	-0.444906	-0.041861	0.0920321	0.0684144	-0.197848	0.204485	0.315308	-0.176448	-0.442939	0.199075	0.205567	0.246317	-0.219794	-0.141838	-0.00880611
ENSG00000225329	0.11875	0.38	0.11875	0.35625	0.59375	0	5.7	0.0678571	0	0.95	0.2375	0.19	0.158333	0.095	0.475	0.19	0.425979137	0.456	0.423573862	0.43	0.435	0	0.053780633	0.12259018	0.0769425	0	0	0	1	15	0	8	11	0	-0.0155441	-0.284791	0.322009	0.330372	0.41003	0.0258303	0.397635	0.00520069	-0.0486368	0.575646	0.338007	0.0117907	0.161004	0.00516987	0.138157
ENSG00000225330	0	0	0.2375	0.11875	0	0	0	0	0	0	0	0	0	0	0	0	0.445650472	0.487132353	0.44541361	0.372	0.4158	0	0.094849453	0.07273005	0.115236	0	0	0	0	16	0	21	23	0	0.11684	0.469237	0.461197	0.255696	0.314687	0.140817	-0.244872	0.502609	0.224976	-0.352044	0.576072	-0.0332351	0.365115	0.281843	0.168015
ENSG00000225331	1.1875	1.9	0.95	1.1875	0.475	0.316667	0	0.678571	0.316667	0.665	0.475	0.665	0.554167	0	0.19	0.19	0.645474944	0.62745098	0.678723404	0.595	0.6086	0	0.0158244	0.0205809	0.0161325	0	1	0	2	1	0	0	0	0	0.51632	0.0203336	0.408587	0.488493	0.50259	-0.0813613	-0.360741	0.300077	0.0265881	0.136835	0.227812	0.178731	0.712807	0.575871	0.201676
ENSG00000225334	0	0.285	0.475	0	0	0	0	0	0	0	0	0.19	0	0	2.85	0.095	0.434492394	0.432624113	0.434623692	0.467	0.4425	0	0.02325765	0.0871278	0.0961035	0	0	0	1	2	0	1	1	0	-0.111348	0.437566	0.453364	0.179727	0.293447	-0.00537189	-0.0502118	0.531778	0.185952	0.0465564	0.159366	-0.171648	0.254457	0.166652	-0.291488
ENSG00000225335	0.11875	0.57	0.2375	0.11875	0.11875	0.158333	0.475	0.135714	1.26667	0.19	0.316667	0.19	0.0791667	0.19	0.285	0.57	0.517387617	0.524832215	0.382113821	0.4225	0.4741	0	0.08829845	0.245423	0.075175	1	0	0	1	1	0	0	1	0	-0.188848	-0.0951022	-0.290804	-0.0967263	-0.120002	-0.0378063	-0.0653308	0.0544777	0.0384909	-0.0511497	-0.344704	-0.146561	-0.129081	0.158013	-0.588278
ENSG00000225337	0	0	0.2375	0	0	0	0	0	0	0	0	0.285	0	0	0	0	0.531813865	0.430288462	0.59811617	0.5845	0.4772	0	0.01777511	0.0121476	0.0083655	0	0	0	0	0	0	0	0	0	-0.025679	0.448382	0.375363	-0.00513962	0.383765	-0.0960119	-0.0538462	0.24615	0.0971489	-0.235549	0.113934	-0.0971489	0.571372	0.0960828	-0.302166
ENSG00000225341	0	0	0	0	0	0	0	0	0	0	0	0	0	0	0	0	0.488129705	0.499312242	0.486814431	0.463	0.4994	0	0.07714155	0.0534	0.0393695	0	0	0	0	7	0	4	0	0	0	0	0	0	0	0	0	0	0	0	0	0	0	0	0
ENSG00000225342	0.59375	0.855	0.83125	0.95	0.2375	0.316667	2.85	1.35714	0.158333	8.55	0.158333	0.95	0.7125	0.19	0.285	0.95	0.363096615	0.429385965	0.358970159	0.3655	0.3729	0	0.07580955	0.134045	0.075127	1	0	0	0	14	0	15	17	0	-0.0311342	0.116644	0.331361	0.00445104	0.534714	-0.135994	0.407106	-0.067709	-0.0678971	0.38581	0.0502588	-0.224356	0.367604	0.488166	-0.0736925
ENSG00000225350	0	0	0	0	0	0	0	0	0	0	0	0	0	0	0	0	0.387320284	0.449462366	0.381876413	0.385	0.3733	0	0.04158485	0.0719013	0.0849295	0	0	0	0	0	0	1	1	0	0	0	0	0	0	0	0	0	0	0	0	0	0	0	0
ENSG00000225359	0	0	0	0	0	0	0	0	0	0	0	0	0	0	0.095	0	0.540500736	0.537593985	0.551020408	0.574	0.4989	0	0.02266145	0.0232857	0.035108	1	0	0	2	1	0	0	1	0	-0.2813	0.199898	0.364879	0.168905	-0.140131	0.196328	-0.0280883	0.367054	-0.308062	0.196328	0.140234	0.140028	-0.252608	-0.11227	0.142675
ENSG00000225361	0.2375	0.19	0.59375	0.2375	0.35625	0	0.76	0.0678571	0.158333	0.285	0.2375	0.95	0.554167	0	0.38	0.475	0.533377652	0.511733333	0.539053213	0.476	0.5061	22	0.03967628	0.06322745	0.048143	1	0	0	1	11	0	0	6	0	-0.149741	-0.0331117	0.550296	0.24184	0.474153	0.285293	0.433013	-0.100447	-0.0693732	0.133038	0.281597	0.12251	0.344675	0.0081361	-0.0917397
ENSG00000225365	0	0	0.11875	0	0	0	0.095	0	0	0	0	0	0	0	0	0	0.536268344	0.595925297	0.516703786	0.5325	0.5226	0	0.01312835	0.0722673	0.0388105	0	1	0	0	0	0	0	0	0	-0.345383	0.312825	0.172949	-0.20687	0.06524	-0.108814	-0.0141026	0.115987	0.109932	-0.16002	0.460857	-0.263325	0.365115	0.24341	-0.125034
ENSG00000225376	0	0	0.7125	0.2375	0	0.158333	0.57	0	0	0	0	0	0.0791667	0	0	0.19	0.425597061	0.470930233	0.422402491	0.3955	0.3987	36	0.064558124	0.1639691	0.0816835	0	1	0	0	3	0	3	2	0	-0.0220653	0.395449	0.16851	-0.0628479	0.230831	0.238617	0.368623	0.185699	0.307548	-0.301232	0.488233	-0.113218	-0.0110082	0.0999204	0.105889
ENSG00000225377	2.375	2.85	2.375	3.5625	3.5625	9.5	4.75	0	0.316667	0.95	1.58333	1.9	2.375	2.85	3.8	4.75	0.520027228	0.501714286	0.520619891	0.4575	0.4865	0	0.1345975	0.112959367	0.129694	0	1	0	0	20	0	9	8	0	0.111359	0.39567	-0.0118519	-0.283804	0.181954	0.254628	0.615272	0.299554	0.424248	-0.119172	0.547746	-0.115301	-0.391854	-0.213334	0.284665
ENSG00000225378	0	0.095	0	0.11875	0	0	0	0	0	0	0	0	0.158333	0	0.095	0	0.520710059	0.525573192	0.519667171	0.517	0.508	0	0.021121557	0.0485231	0.070118	0	2	0	1	1	0	0	0	0	0.125324	0.0128212	0.183207	0.585279	0.0851768	0.251844	0.030072	0.162846	-0.195376	0.12011	0.277029	0.406227	-0.0775478	0.00387739	0.062086
ENSG00000225383	1.1875	0.38	1.06875	3.5625	2.375	0	0	0	0	44.65	0.554167	0.095	0.316667	0	0.285	0.19	0.367223065	0.458737864	0.359465021	0.4585	0.406	33	0.035212992	0.11614925	0.0362205	0	1	0	0	1	0	1	1	0	0.424311	-0.299851	0.662731	0.699208	0.566151	0.162944	-0.0359307	0.307005	0.268687	0.218256	0.496308	0.0925476	0.321642	0.0658243	0.457798
ENSG00000225386	0	0	0.2375	0	0	0	0	0	0	0	0	0.19	0	0	0	0	0.384111871	0.469162996	0.370829033	0.368	0.4214	0	0.02974645	0.151144667	0.192142	1	0	0	0	1	0	0	2	0	-0.0564939	0.469237	0.403548	0.00513962	0.353064	-0.108814	-0.110256	0.289967	0.14828	-0.256032	0.172821	-0.14828	0.576497	0.108894	-0.281327
ENSG00000225387	0	0	0	0	0	0	0	0	0	0	0	0.095	0	0	0	0	0.510796724	0.50712831	0.511617312	0.5235	0.5111	0	0.0172697	0.0425385	0.0244205	0	0	0	1	2	0	1	0	0	0.14065	0.199898	0.11227	-0.0563017	0.420393	0	0.252795	-0.0564698	-0.196039	-0.0560938	-0.224375	0.196039	0.364879	0	-0.313886
ENSG00000225391	0	0	0	0	0	0	0	0.135714	0	0	0	0.095	0	0.095	0.095	0	0.407588076	0.492262343	0.395758262	0.4355	0.406	72	0.028283633	0.10371165	0.109015	0	3	0	1	1	0	4	5	0	-0.533452	0.443534	0.00291921	-0.298642	-0.312866	-0.364631	-0.248316	0.00195774	-0.407786	0.131267	-0.379217	-0.172824	0.042815	0	-0.195876
ENSG00000225393	0.59375	0.855	0.475	0.7125	0.59375	1.58333	0.76	0.678571	0.95	0.38	0.475	0.76	0.554167	0.665	0.285	0.665	0.377218698	0.555153707	0.371814587	0.2935	0.3398	0	0.2084165	0.357433	0.205037	0	0	0	0	2	0	1	7	0	0.382223	0.208299	-0.67258	-0.544108	0.0265683	0.0649927	0.178254	-0.198516	-0.0722717	-0.267356	-0.175037	0.191741	0.0125647	0.271249	-0.290795
ENSG00000225407	0	0.57	0	0.2375	0	0.158333	0	0.0678571	0.158333	0	0	0.095	0	0	0.095	0	0.404488033	0.435	0.403730819	0.4075	0.3942	0	0.070451058	0.133336067	0.075053	0	0	0	2	9	0	1	2	0	0.452497	0.306243	-0.233475	0.00652733	0.107224	0.132503	-0.0985065	0.291333	-0.262993	-0.0268258	-0.0625934	0.365267	0.0626396	0.326214	-0.125712
ENSG00000225408	0.35625	0.38	0.475	0.475	0	0.316667	0.19	0	0.158333	0.57	0.554167	0.57	0.395833	0	0.855	0.665	0.33496732	0.357274401	0.317180617	0.331	0.3814	0	0.52057305	0.0471865	0.102614	1	1	0	0	0	0	0	1	0	0.0867953	-0.00451858	0.635827	0.64588	0.509981	0.240386	0.308889	0.455699	0.10783	0.115385	0.0103551	0.073856	-0.0525538	-0.0384901	0.00225757
ENSG00000225411	0.2375	0.285	0.475	0.35625	0.11875	0.158333	0.19	0.271429	0	0.19	0.2375	0.57	0.158333	0.095	0.285	0.095	0.410203063	0.434329395	0.402604509	0.39	0.3943	0	0.0254012	0.024733875	0.019596	1	0	0	0	0	0	1	3	0	0.104522	0.465822	0.566569	0.391692	0.479323	-0.178123	-0.200592	0.586315	-0.175647	0.183297	0.302292	0.11513	0.696007	0.491125	0.150393
ENSG00000225413	0	0.095	0	0	0.11875	0	0	0	0	0	0	0.95	0.158333	0	0.285	0	0.58160505	0.549266247	0.606012658	0.5695	0.5338	0	0.0771777	0.0614905	0.0847565	1	0	0	2	1	0	0	1	0	0.0161634	0.00911596	0.195323	0.224659	0.141356	0.103857	0.177535	-0.0648949	-0.236016	0.325895	0.0716253	0.289655	0.173819	-0.258041	-0.129348
ENSG00000225417	0	0	0	0	0	0.633333	0	0	0	0.57	0	0.095	0	0	0	0.475	0.498962656	0.507092199	0.495601173	0.451	0.4319	0	0.006921535	0.0105836	0.247194	0	0	0	0	0	0	0	0	0	0.267794	0.0669795	0.0542145	-0.145648	0.382809	-0.0251525	0.634585	0.115893	0.380596	0.0677182	-0.22734	-0.314909	-0.284626	-0.249774	-0.0669284
ENSG00000225420	0.11875	0.095	0.11875	0	0	0	0	0	0	0.095	0	0.095	0.2375	0.19	0.285	0.095	0.415169011	0.452776188	0.413299567	0.4765	0.4371	0	0.241359067	0.117359	0.070755	1	1	0	1	21	0	2	13	0	-0.293259	0.103448	0.460257	0.279465	0.0465003	0.0116337	-0.0326224	0.219398	0.187413	-0.195445	0.1683	-0.148692	-0.157558	-0.232069	-0.213051
ENSG00000225421	0	0	0	0	0	0	0	0	0	0	0	0	0	0	0	0	0.357121617	0.404873477	0.356753712	0.37	0.3508	0	0.049249217	0.16037432	0.034013	2	1	0	0	43	0	27	72	0	0	0	0	0	0	0	0	0	0	0	0	0	0	0	0
ENSG00000225424	0	0	0	0	0	0	0	0	0	0	0	0	0	0	1.9	0	0.371808195	0.4	0.370777872	0.4635	0.4229	0	0.01329347	0.148127	0.0919065	0	0	0	0	1	0	0	11	0	-0.2813	0.199898	0.364879	0.168905	-0.140131	0.196328	-0.0280883	0.367054	-0.308062	0.196328	0.140234	0.140028	-0.252608	-0.11227	0.142675
ENSG00000225427	0	0	0.11875	0	0	0	0	0	0	0	0	0	0	0	1.9	0	0.376628583	0.433510638	0.371992196	0.381	0.3604	0	0.208505	0.0837058	0.298013	0	0	0	0	1	0	0	1	0	-0.353087	0.448382	0.571372	0.169608	-0.0511686	0.056327	-0.271795	0.574779	0.0102262	-0.0396849	0.396849	-0.14061	0.0922395	0.00896773	0.0520976
ENSG00000225431	0.2375	0.19	0.2375	0.2375	0	0.158333	7.6	0.0678571	0.316667	0.285	0	0.19	1.58333	0	0.475	0.095	0.450725648	0.549859155	0.438160526	0.5545	0.4967	0	0.02551235	0.110816	0.0464555	0	4	0	0	4	0	26	6	0	0	-0.194733	0.256679	0.238096	0.188151	0.46776	0.251672	-0.129105	-0.427841	-0.0704235	0.263161	0.436723	-0.0178043	0.208459	-0.168941
ENSG00000225434	0.11875	0.19	0.11875	0.35625	0.475	0.316667	0.095	1.35714	0	0	0.0791667	0.665	0.158333	0	0.095	0.285	0.409597417	0.434092758	0.407892874	0.428	0.406	0	0.073858106	0.1145169	0.0829035	1	0	0	1	21	0	5	3	0	0.293027	0.433031	0.147299	-0.143281	0.327423	0.014793	0.168148	0.049144	-0.00443136	0.27367	0.106509	0.0709017	0.454479	0.268691	0.32509
ENSG00000225437	0	0	0	0	0	0	0.095	0	0	0	0	0	0	0	1.9	0	0.371219302	0.422178988	0.363410514	0.412	0.438	0	0.072524257	0.07767216	0.0668495	0	0	0	1	4	0	0	8	0	-0.410865	0.135557	0.129392	-0.119496	-0.108733	0.152339	0.247436	0.0721695	-0.411605	0.209946	0.24323	0.127827	-0.157576	0.0474009	0.0520976
ENSG00000225439	1.1875	0.95	5.9375	2.375	2.375	1.58333	1.9	0.407143	0.158333	0.95	1.58333	2.85	3.95833	0.38	2.85	0.95	0.491962981	0.489640131	0.511415525	0.5905	0.4885	50	0.0535316	0.122612	0.0860525	0	0	0	0	1	0	2	0	0	0.0163326	0.30297	0.571854	0.349183	0.336542	0.215397	0.232024	0.300299	0	0.045152	0.59882	0.21582	0.312594	-0.164445	0.301232
ENSG00000225442	0.11875	0.285	0.2375	0	0.11875	0.158333	0.19	0	0	0.095	0	0.095	0.158333	0	0.095	0.19	0.488046647	0.491493384	0.482496195	0.499	0.515	0	0.04925605	0.0258021	0.069177	1	0	0	2	1	0	0	0	0	0.114558	0.136955	0.174464	-0.0543048	0.355924	0.00526013	0.375527	0.160375	0.510232	0.0781505	0.453123	-0.26412	0.184993	0.103024	-0.0787463
ENSG00000225444	0	0	0	0	0	0	0	0	0	0	0	0	0	0	0	0	0.357206274	0.362582781	0.357006936	0.351	0.3434	0	0.04606677	0.0732523	0.049664	0	0	0	0	1	0	1	4	0	0	0	0	0	0	0	0	0	0	0	0	0	0	0	0
ENSG00000225446	0	0	0.59375	0	0	0	0	0	0	0	0	0	0.158333	0	0.57	0	0.411444921	0.422107304	0.402977413	0.583	0.4383	0	0.6851555	0.108948	0.198924	0	0	0	1	1	0	0	0	0	-0.385697	0.266166	0.516726	0.340446	-0.133848	0.0993801	-0.194727	0.306664	-0.0129435	-0.0583318	0.362953	-0.0302016	0.0454027	-0.168638	-0.0175843
ENSG00000225457	0	0.095	0	0	0	0	0.38	0	0	0	0	0	0	0	0	0.095	0.382237015	0.447416974	0.380652252	0.42	0.3745	87	0.148488175	0.153061667	0.0862445	2	0	0	1	12	0	4	15	0	-0.0651083	-0.052877	-0.220877	-0.188954	0.194604	-0.016229	0.403074	-0.13397	0.181497	0.172027	0.0227206	-0.175015	0.00649638	0.315075	-0.290602
ENSG00000225458	0	0	0	0	0	0	0	0	0	0	0	0	0	0	0	0	0.430001373	0.412457912	0.430145634	0.413	0.3856	0	0.0487586	0.1247	0.168969	0	0	0	0	16	0	12	21	0	0	0	0	0	0	0	0	0	0	0	0	0	0	0	0
ENSG00000225465	0	0.19	17.8125	0.11875	0.11875	0	0.19	0.0678571	0.158333	0.095	0.158333	1.9	0.0791667	0.095	0.475	0.095	0.494668844	0.459735289	0.500862288	0.362	0.4318	52	0.267842367	0.06965935	0.126405	0	0	0	0	40	0	0	11	0	-0.176077	0.184783	0.181617	0.163569	0.173207	0.00740748	-0.127597	0.231917	-0.134618	0.0155557	0.170372	0.0695278	0.393628	0.121572	-0.402444
ENSG00000225470	2.375	4.75	2.375	3.5625	3.5625	3.16667	3.8	1.35714	3.16667	1.9	3.16667	5.7	3.16667	0.475	1.9	5.7	0.389403974	0.435283488	0.387734469	0.4395	0.415	39	0.137157813	0.254270167	0.148986	1	0	0	2	35	0	9	73	0	0.463441	-0.0757607	-0.110205	0.041076	0.528649	0.353437	0.541744	-0.131086	0.130765	0.0327394	0.0706873	0.303137	0.200305	0.134033	-0.125667
ENSG00000225472	0	0.665	1.06875	0.35625	0.35625	1.58333	0	0	0	0.095	1.58333	0.665	1.58333	0.095	0.475	0.855	0.432490692	0.434535104	0.43243651	0.481	0.4843	0	0.446919667	0.192538	0.551419	0	0	0	0	10	0	2	3	0	0.0815286	0.205016	0.105976	0.401957	0.0521647	-0.100677	0.167297	0.414419	0.470626	0.00596607	0.061898	-0.13106	-0.13956	-0.48137	0.0561467
ENSG00000225473	0	0	0	0	0	0	0	0	0	0.38	0	0	0	0	0	0.095	0.386460554	0.436902486	0.322891566	0.374	0.3985	32	0.346683775	0.2998485	0.284535	0	0	0	1	0	0	0	0	0	0.0025679	-0.351928	0.272875	0.158043	0.330038	0.0396849	0.421795	-0.0824794	0.352804	0.24451	-0.24067	-0.411605	-0.276718	-0.0871151	-0.125034
ENSG00000225479	0	0.095	0.2375	0	0	0	0	0	0	0	0	0	0	0	0.57	0	0.376993305	0.372759857	0.377301815	0.399	0.3781	0	0.237211167	0.164109	0.113292	0	0	0	1	1	0	0	0	0	-0.179848	0.387151	0.391328	0.242866	0.0302238	-0.116664	-0.335363	0.622027	0.116492	0.0993801	0.371595	-0.172581	0.220527	0.175125	-0.12309
ENSG00000225484	1.1875	1.9	1.1875	2.375	1.1875	1.58333	1.9	1.35714	0.791667	0.95	2.375	0.95	0.791667	0.665	1.9	0.95	0.396814815	0.383192138	0.398166075	0.3585	0.3421	0	0.144384193	0.144068107	0.122574	0	1	0	1	39	0	20	50	0	0.185824	0.242434	0.124353	0.246456	0.157628	-0.0848248	-0.0633401	0.531837	-0.132251	0.355669	0.333347	0.175344	0.259875	0.382738	0.541275
ENSG00000225488	0	0	0	0	0	0	0	0	0	0	0	0	0	0	1.9	0	0.463476071	0.457652303	0.471042471	0.4275	0.4826	0	0.0504086	0.0254208	0.039294	0	0	0	1	0	0	0	0	0	-0.2813	0.199898	0.364879	0.168905	-0.140131	0.196328	-0.0280883	0.367054	-0.308062	0.196328	0.140234	0.140028	-0.252608	-0.11227	0.142675
ENSG00000225489	0.11875	0.95	0.475	0.475	0.35625	0.158333	0.19	0.135714	3.16667	0.095	0.395833	0.19	0.158333	0	5.7	0.095	0.467196637	0.471644945	0.465638495	0.5505	0.4639	65	0.100804488	0.090902743	0.0343545	0	0	0	3	9	0	7	0	0	0.174815	0.084974	0.0502587	0.300223	-0.0110701	0.27548	-0.323225	0.291454	-0.32891	0.0376662	0.25037	0.477878	0.275684	0.214339	-0.0308077
ENSG00000225493	0	0.095	0	0	0	0	0	0	0	0	0	0	0	0	0.665	0	0.492843458	0.596962025	0.487992451	0.5715	0.4995	90	0.019848033	0.07245725	0.0189435	1	0	0	1	7	0	3	5	0	-0.0449383	0.135557	0.129392	0.246702	-0.0127922	-0.0588873	-0.137179	0.42013	-0.104819	0.32516	0.128016	0.051131	-0.0230599	0.124267	-0.104195
ENSG00000225497	0	0	0.475	0	0	0	0	0	0	0	0	0	0	0	2.85	0	0.418538179	0.455142232	0.410140562	0.4425	0.4013	24	0.514259667	0.1558005	0.182342	0	0	0	1	0	0	0	1	0	-0.353087	0.448382	0.571372	0.169608	-0.0511686	0.056327	-0.271795	0.574779	0.0102262	-0.0396849	0.396849	-0.14061	0.0922395	0.00896773	0.0520976
ENSG00000225498	0	0	0.35625	0.11875	0	0	0.095	0	0	0.095	0	0.38	0.0791667	0	0.475	0.57	0.394176488	0.431105048	0.391285775	0.385	0.3688	0	0.05182521	0.1229604	0.11679	2	1	0	0	2	0	1	9	0	-0.157911	0.268514	0.640483	0.244943	0.497157	0.352675	0.455686	0.235372	0.0314425	-0.00865943	0.193656	-0.0267261	0.0189073	0.0433291	-0.114532
ENSG00000225506	0.7125	1.9	2.375	2.375	0.7125	3.16667	3.8	0.135714	0.791667	0.475	0.791667	0.95	0.791667	0.19	0.855	0.95	0.416248079	0.512486428	0.415163162	0.405	0.3907	0	0.04045355	0.064460863	0.151485	3	0	0	2	11	0	14	24	0	0.2732	0.423555	0.0244446	-0.0193165	0.386838	0.255368	0.423278	0.397915	0.193646	-0.219098	0.45004	0.137474	0.0733337	0.16963	-0.0135555
ENSG00000225511	0.11875	0.095	0	0.11875	0	0	0.095	0	0	0.095	0	0.665	0.158333	0	0.285	0.095	0.48004464	0.502851218	0.474162711	0.6255	0.5668	0	0.142293643	0.204254373	0.206569	0	0	0	1	5	0	0	1	0	0.206137	-0.0465911	0.508378	0.439826	0.580479	0.431996	0.462927	0.0577775	-0.284992	0.0698019	0.176832	0.483248	0.0752865	0.139707	0.0197269
ENSG00000225518	0.35625	0.855	0.59375	0.2375	0.475	0.475	0	0	0.316667	0.285	0.0791667	0.38	0.395833	0	0.475	0.38	0.493838293	0.588306943	0.480541745	0.616	0.5046	0	0.308967625	0.138598333	0.0408375	0	0	0	4	10	0	4	0	0	0.349443	0.196243	0.30119	0.191964	0.282968	0.157156	0.0631036	0.416418	0.413037	0.0504084	0.413645	-0.0207258	0.154304	-0.106826	0.0211177
ENSG00000225519	0	0	0	0	0	4.75	0	0	0	0	0	0	0	0	0	0	0.423668337	0.426315789	0.423580019	0.3465	0.3677	0	0.480729	0.125998	0.350416	0	0	0	0	3	0	3	3	0	0.30943	0.371239	-0.308743	-0.365961	-0.0840787	-0.0841406	0.308972	0.310584	0.308062	-0.140234	0.0841406	-0.140028	-0.364879	-0.280676	0.256815
ENSG00000225520	0	0	0	0	0	0	0	0	0	0	0	0	0.2375	0	0.665	0	0.434161819	0.489583333	0.427898764	0.4035	0.3862	0	0.02854215	0.0356701	0.021718	0	0	0	0	0	0	0	0	0	-0.314568	-0.0404065	0.283124	0.381617	-0.243051	0.248351	0.074359	0.0141762	-0.334908	0.171541	0.0896111	0.28122	-0.311308	-0.33693	0.0520976
ENSG00000225521	0.2375	0.38	0.2375	0.35625	0	0.158333	0	0	0	0.095	0.0791667	0.475	0	0	0.38	0.38	0.489261717	0.543828265	0.488625701	0.439	0.5204	0	0.367379873	0.113111	0.102675	5	0	0	1	12	0	5	20	0	0.401961	0.357826	0.529442	0.339787	0.700837	0.195833	0.225008	0.665557	0.25921	-0.0440244	0.178375	0.0666973	0.186102	0.271178	0.0223953
ENSG00000225527	0.11875	1.9	2.375	0.59375	0	0.791667	0.285	0	1.10833	0.57	0.0791667	1.9	1.58333	0	0.95	0.19	0.373655914	0.399515738	0.36372093	0.3765	0.3834	0	0.02431195	0.112039	0.085168	1	0	0	1	0	0	0	1	0	0.231282	0.18663	0.20858	0.318991	0.330873	0.203253	0.0629164	0.283485	-0.00147602	-0.195862	0.185514	0.228784	0.224852	0.114645	-0.42862
ENSG00000225532	0.35625	0	0.59375	0.2375	0	0	0.19	0	0.316667	0	0.2375	0	0	0	5.7	0	0.504049844	0.501138952	0.505145798	0.465	0.4559	0	0.0607385	0.07627055	0.045365	0	1	0	1	1	0	3	0	0	0.0122187	0.0735979	0.398259	0.273902	0.0194778	0.427204	-0.374152	0.398998	-0.254647	-0.349235	0.3736	0.410355	0.119478	0.316982	0.245414
ENSG00000225535	0.11875	0.19	0	0.2375	0	0.158333	0.095	0.0678571	0	0	0.0791667	0	0	0	0.095	0	0.360664738	0.374863388	0.36009401	0.3485	0.3528	0	0.035357236	0.117794918	0.175299	0	1	0	0	5	0	11	6	0	0.416884	0.258094	-0.0322999	0.120101	0.195087	0.0354249	0.0118258	0.502444	-0.0958996	0.0732116	0.347952	0.300276	0.0630242	0.448259	0.482957
ENSG00000225537	0	0	0	0	0	0	0	0	0	0	0	0	0	0	0	0	0.406917799	0.459409594	0.406566249	0.431	0.433	0	0.032700757	0.1182234	0.0850745	0	0	0	3	19	0	22	30	0	0	0	0	0	0	0	0	0	0	0	0	0	0	0	0
ENSG00000225539	0	0	0.35625	0	0	0	0	0	0	0	0	0	0	0	0.095	0	0.333868421	0.398825065	0.332520821	0.3065	0.3268	0	0.193625588	0.091986214	0.0342445	0	0	0	1	7	0	9	18	0	-0.345383	0.469237	0.576497	0.159328	-0.0307012	0.0256032	-0.302564	0.579934	0.0715834	-0.0832103	0.422452	-0.186628	0.153732	0.0320276	0.0312586
ENSG00000225541	0	0.95	0	0.11875	0	0	0	0.0678571	0	0.19	0.0791667	0	0	0	0.095	0	0.403355288	0.502340094	0.401927922	0.4425	0.4293	65	0.02605687	0.131837	0.0723255	0	1	0	1	25	0	20	31	0	0.0967478	-0.116308	0.185445	0.569028	0.136977	-0.270771	-0.227953	0.379065	-0.160533	0.551695	-0.0566926	-0.0118288	0.117703	0.272664	0.0990019
ENSG00000225542	0	0.38	0	0.11875	0	0.158333	0	0	0	0	0	0	0	0	0.19	0	0.380007538	0.418439716	0.379263975	0.4675	0.3927	60	0.0550427	0.08001525	0.0468475	0	3	0	1	5	0	12	7	0	0.337653	0.380207	-0.00484058	0.159242	0.129536	0.0328917	0.0581299	0.619393	0.0695504	0.119958	0.307634	0.117849	-0.146186	0.104557	0.164368
ENSG00000225545	0	0	0	0	0	0	0	0	0	0	0	0	0	0	0	0	0.368421053	0.376923077	0.367132867	0.385	0.3693	0	0.1265357	0.127161	0.292197	0	0	0	0	0	0	0	0	0	0	0	0	0	0	0	0	0	0	0	0	0	0	0	0
ENSG00000225546	0	0	0.11875	0	0	0	0	0	0	0.095	0	0	0	0.095	0	0	0.339695296	0.363590772	0.339458038	0.316	0.3206	0	0.0488119	0.10209765	0.0589255	5	1	0	0	14	0	35	77	0	-0.364606	0.165241	0.227373	-0.0260626	-0.0389209	-0.421953	-0.237293	0.228729	0.447261	-0.227206	0.16229	-0.674132	0	-0.211132	-0.290602
ENSG00000225548	0	0	0	0	0	0.158333	0.095	0	0	0	0.158333	0	0.0791667	0	0.57	0	0.386706573	0.455614973	0.38597112	0.4245	0.4233	0	0.080117237	0.11351952	0.144736	0	0	0	0	18	0	10	16	0	-0.237322	0.0520175	-0.111222	0.115151	-0.347505	-0.00358516	0.227097	0.189483	-0.211213	0.17388	0.0448145	0.168255	-0.414392	-0.382999	0.268096
ENSG00000225552	0	0	0	0	0	0	0	0	0	0	0	0	0	0	0.475	0	0.329883976	0.343283582	0.325366876	0.3565	0.3495	0	0.013966513	0.07717225	0.059641	0	1	0	0	0	0	0	1	0	-0.2813	0.199898	0.364879	0.168905	-0.140131	0.196328	-0.0280883	0.367054	-0.308062	0.196328	0.140234	0.140028	-0.252608	-0.11227	0.142675
ENSG00000225554	0	0.19	4.75	0	0	0	0	0	0	0.095	0	0	0	0	0	0	0.419954353	0.562874251	0.408765967	0.5785	0.4177	0	0.021590633	0.0911565	0.0494325	0	2	0	0	0	0	2	0	0	0.0346694	0.0483939	0.289712	0.27973	0.28065	-0.3932	-0.250981	0.384961	0.418508	0.157712	0.24845	-0.470282	0.402138	0.227013	-0.298934
ENSG00000225555	0	0	0.11875	0	0	0	0	0	0	0	0.0791667	0	0.0791667	0	0.285	0	0.452826039	0.484076433	0.449214917	0.3855	0.4534	0	0.097263857	0.0750861	0.269294	1	0	0	1	2	0	0	0	0	-0.409002	0.106514	0.418758	0.525001	-0.259402	-0.00774906	-0.30072	0.366647	-0.0696389	0.0455257	0.176291	0.0406227	-0.0135709	-0.262693	0.0985492
ENSG00000225559	0	0	0.11875	0	0	0	0	0	0	0	0	0	0	0	0	0	0.413188648	0.455142232	0.38731444	0.3515	0.3945	0	0.0504082	0.0899973	0.137821	0	2	0	0	0	0	2	0	0	-0.19691	0.428353	0.421014	0.0563017	0.0840787	-0.140234	-0.365148	0.423524	0.364073	-0.280469	0.420703	-0.364073	0.421014	0.140338	-0.0856052
ENSG00000225561	0	0	0	0	0	0	0	0	0	0	0	0	0	0	0.38	0	0.35764294	0.387179487	0.353851218	0.358	0.3692	24	0.120860667	0.0862247	0.080482	0	2	0	2	1	0	2	0	0	-0.2813	0.199898	0.364879	0.168905	-0.140131	0.196328	-0.0280883	0.367054	-0.308062	0.196328	0.140234	0.140028	-0.252608	-0.11227	0.142675
ENSG00000225563	0	0	0	0	0	0	0	0	0	0	0	0	0	0	0	0	0.44184492	0.434782609	0.443961772	0.4465	0.4542	0	0.0842167	0.0358454	0.059459	1	0	0	1	2	0	0	0	0	0	0	0	0	0	0	0	0	0	0	0	0	0	0	0
ENSG00000225564	0	0.095	0.11875	0.11875	0	0	0.095	0.0678571	0	0	0	0.095	0.0791667	0	0.57	0.095	0.357879162	0.370730604	0.357563676	0.2735	0.3265	49	0.091222212	0.078612918	0.0514695	1	0	0	0	33	0	45	42	0	-0.157131	0.510133	0.488974	0.24132	0.346428	0.19467	0.108741	0.390388	-0.103774	0.0473102	0.355214	0.0727969	0.282518	0.355477	-0.092322
ENSG00000225570	0	0	0	0	0	0	0	0	0	0	0	0	0	0	0.285	0	0.369894598	0.406091371	0.35251097	0.394	0.3879	0	0.11389005	0.0622511	0.0706265	0	0	0	0	2	0	0	0	0	-0.2813	0.199898	0.364879	0.168905	-0.140131	0.196328	-0.0280883	0.367054	-0.308062	0.196328	0.140234	0.140028	-0.252608	-0.11227	0.142675
ENSG00000225572	0.11875	0.095	0.2375	0.11875	0.11875	0.158333	0	0	0	0.19	0	0.095	0	0	0.95	0	0.384296274	0.396150762	0.38154961	0.357	0.3577	75	0.1529413	0.122775	0.260881	1	0	0	0	3	0	0	9	0	0.318927	0.326911	0.648798	0.196766	0.453489	0.0995634	0.0533335	0.689184	0.248157	0.0748655	0.635199	-0.0909394	0.165289	0.01622	0.395762
ENSG00000225578	0.7125	0.95	0.475	0.35625	0.11875	0.475	0.76	0.0678571	0	0.19	0.791667	0.38	0.554167	0.38	0.475	0.285	0.504514673	0.517793594	0.500954198	0.4225	0.4598	0	0.2631847	0.05941395	0.152699	1	0	0	2	2	0	0	1	0	0.0340993	0.0556879	0.0110947	0.30638	0.0974893	-0.198818	0.0584752	0.364587	0.162363	-0.0214339	0.304509	0.0870855	0.0843196	0.0303255	0.0947476
ENSG00000225579	0	0.095	0	0	0	0	0	0	0	0	0	0	0	0	0.57	0	0.38697853	0.400998336	0.385335413	0.381	0.3728	0	0.144665592	0.132143725	0.113614	0	0	0	0	1	0	2	1	0	-0.0449383	0.135557	0.129392	0.246702	-0.0127922	-0.0588873	-0.137179	0.42013	-0.104819	0.32516	0.128016	0.051131	-0.0230599	0.124267	-0.104195
ENSG00000225582	0	0	0	0	0	0	0	0	0	0	0	0	0	0	0.19	0	0.558823529	0.554285714	0.564189189	0.4475	0.4761	31	0.05270265	0.568595	0.131101	2	0	0	0	0	0	0	0	0	-0.2813	0.199898	0.364879	0.168905	-0.140131	0.196328	-0.0280883	0.367054	-0.308062	0.196328	0.140234	0.140028	-0.252608	-0.11227	0.142675
ENSG00000225588	0	0	0.11875	0	0	0	0	0	0	0	0.0791667	0	0	0	0	0.475	0.379461907	0.430651341	0.377934755	0.405	0.4044	43	0.014596743	0.04536358	0.0682545	0	0	0	0	7	0	10	14	0	-0.186348	0.0901886	0.261606	0.22335	0.0518123	-0.0280857	-0.103854	0.297964	0.500484	-0.136108	-0.0626527	-0.35379	0.0302684	-0.0194583	-0.00439608
ENSG00000225595	0	0.19	0.11875	0.11875	0	0	0.095	0	0	0	0.0791667	0	0	0	0.76	0	0.449260887	0.434473854	0.47327044	0.341	0.4247	83	0.036306603	0.107121	0.130413	0	0	0	0	0	0	0	0	0	-0.0764541	0.30787	0.266148	0.377454	0.124414	-0.0279504	-0.202728	0.598567	-0.0558185	0.118577	0.459064	0.079499	0.228006	0.307681	0.0672144
ENSG00000225598	0	0	0	0	0	0	0	0	0	0	0	0	0	0	0	0	0.337042925	0.381034483	0.299410029	0.3275	0.3485	0	0.03887265	0.0311711	0.016918	1	0	0	0	0	0	0	1	0	0	0	0	0	0	0	0	0	0	0	0	0	0	0	0
ENSG00000225602	0.11875	0.38	0.475	0.11875	0	0.158333	0	0	0	0	0	0	0	0	0	0	0.453900709	0.433813893	0.457043264	0.439	0.4558	0	0.203177388	0.183148075	0.296756	0	0	0	0	1	0	4	1	0	0.505208	0.459032	0.191948	0.0980579	0.370791	-0.0421257	-0.184011	0.683943	0.479705	-0.303842	0.584381	-0.0733877	0.321109	0.380308	0.216118
ENSG00000225605	0	0	0	0	0	0	0	0	0	0	0	0	0	0	2.85	0.19	0.384320541	0.403211418	0.384073603	0.387	0.3538	0	0.108559713	0.095035288	0.300498	0	0	0	0	19	0	13	20	0	-0.237531	0.135557	0.35999	0.0925132	0.0255843	0.344363	0.247436	0.24615	0.0485744	0.113934	-0.0448056	-0.0639137	-0.407391	-0.0871151	0.0520976
ENSG00000225606	0	0	0.11875	0	0	0	0.38	0	0	0	0	0.095	0.0791667	0	0	0	0.583596215	0.5532382	0.661064426	0.478	0.3999	0	0.0519259	0.232006	0.0972245	0	0	0	0	0	0	0	0	0	-0.29011	0.207833	0.157803	-0.0718532	0.178838	-0.019348	0.237364	-0.161665	-0.115917	-0.125762	0.246688	0.0193196	0.396928	0.0474377	-0.307083
ENSG00000225610	0	0	0	0	0	0.158333	0	0	0	0	0	0.095	0	0	0	0	0.376796168	0.446862996	0.371581054	0.42	0.4125	0	0.201494133	0.456541	0.0504272	0	1	0	1	7	0	1	0	0	0.336395	0.42492	-0.1627	-0.322511	0.222584	-0.0652881	0.412821	0.202332	0.104819	-0.147218	-0.088331	0.0255655	-0.0333087	-0.217788	-0.0156293
ENSG00000225611	0.7125	0.57	0.11875	0.11875	0.11875	0.158333	0.19	2.03571	17.4167	0.38	0.554167	0.38	0	0.19	3.8	0.475	0.495039683	0.482720178	0.500235073	0.506	0.4591	0	0.105048	0.0671119	0.138794	1	1	0	1	3	0	1	2	0	-0.0452522	-0.212373	-0.103627	-0.0244989	-0.186993	0.0192309	-0.362963	-0.00223382	-0.422456	0.138314	-0.542162	0.181686	-0.0199852	0.421911	-0.177595
ENSG00000225612	0	0	0	0	0	0	0	1.35714	0	0	0	0	0	0	0.95	0	0.549071618	0.561403509	0.530201342	0.552	0.5059	73	0.003897467	0.00489201	0.0090585	0	1	0	0	0	0	0	0	0	-0.476346	0.29197	0.184479	-0.0809491	-0.378648	-0.192024	-0.346154	0.0979443	-0.536875	0.460857	-0.230429	-0.0562441	0.0666174	0.249815	0.164108
ENSG00000225613	0	0	0	0	0	0	0.38	0	0	0	0	0	0	0.57	0.19	0.95	0.413376684	0.502164502	0.402705515	0.4575	0.432	0	0.033303967	0.07816845	0.0455845	0	0	0	1	2	0	0	1	0	-0.537529	0.173359	-0.0929392	-0.365092	-0.180771	0.0580441	0.349748	-0.0662244	0.154557	-0.151882	-0.0483701	-0.334229	-0.533432	-0.19556	-0.22047
ENSG00000225619	0	0	0.2375	0	0	0	0	0	0	0	0	0	0	0	0.095	0	0.409315903	0.442355117	0.386192017	0.3915	0.3889	0	0.200414	0.222427	0.152912	1	0	0	0	0	0	0	1	0	-0.345383	0.469237	0.576497	0.159328	-0.0307012	0.0256032	-0.302564	0.579934	0.0715834	-0.0832103	0.422452	-0.186628	0.153732	0.0320276	0.0312586
ENSG00000225620	0	0	0	0	0	0.316667	0	0	0	0	0	0	0	0	0.475	0	0.520661157	0.509589041	0.554621849	0.526	0.5141	0	0.005334185	0.010563	0.0322835	1	0	0	1	1	0	0	0	0	-0.00641976	0.409279	0.0717418	-0.119496	-0.166298	0.0947318	0.189744	0.497454	-0.028122	0.056327	0.166421	0.0127827	-0.445824	-0.279281	0.286537
ENSG00000225623	0	0	0.11875	0	0	0	0.19	0	0	0	0	0.095	0	0	0.095	0	0.370639015	0.398832685	0.370490187	0.3565	0.3776	0	0.024109803	0.150845667	0.155375	1	0	0	2	31	0	10	31	0	-0.368199	0.426058	0.330547	-0.152639	0.184872	0.0125922	0.1523	0.195025	-0.195376	-0.0416512	0.335147	-0.032885	0.338302	0.157034	-0.189214
ENSG00000225626	0	0	0.11875	0	0	0	0	0.0678571	0	0	0	0	0	0	13.3	0.095	0.442231076	0.423913043	0.536842105	0.3955	0.4177	0	0.1016175	0.0404211	0.14267	0	0	0	2	0	0	0	0	0	-0.478342	0.457037	0.506325	0.000970989	-0.104402	0.00290221	-0.217987	0.371051	0.0405711	0.123827	0.0338591	-0.340024	0.0600232	0.197496	0.0374011
ENSG00000225632	0	0.095	0	0	0	0	0	0.0678571	0	0	0	0.095	0	0	0	0	0.504321301	0.539153915	0.45911215	0.444	0.5013	0	0.1787744	0.108535	0.0918915	0	0	0	1	1	0	0	0	0	0.0607677	0.220321	-0.1191	-0.0629847	0.170819	-0.429527	-0.172281	-0.0141594	-0.226871	0.355956	-0.355956	-0.0324102	0.571682	0.429844	-0.365454
ENSG00000225637	0	0	0	0	0	0	0	0	0	0	0	0	0.0791667	0	0	0	0.585780526	0.584872159	0.591885442	0.598	0.582	0	0.04988785	0.00373031	0.0125415	0	0	0	0	0	0	0	1	0	-0.14065	-0.285569	0	0.365961	-0.196184	0.140234	0.140442	-0.395289	-0.140028	0.0280469	-0.0280469	0.25205	-0.168406	-0.364879	-0.0856052
ENSG00000225640	0	0	0	0.11875	0	0	0	0	0	0	0	0	0	0	2.85	0	0.492481203	0.491620112	0.492655367	0.461	0.4966	0	0.037279057	0.03969855	0.0949685	1	0	0	0	0	0	0	0	0	0.0513581	0.29197	0.41764	0.34307	0.140714	0.40197	0.0166667	0.458792	-0.29656	0.0179222	0.358445	0.357917	-0.157576	0.085834	0.345147
ENSG00000225643	0.35625	0.38	0.95	0.2375	0	0.316667	0.19	0.0678571	0.158333	0.95	0.158333	0.57	0.158333	0	0.38	0.76	0.509742088	0.587991718	0.505240591	0.5425	0.5179	0	0.011480425	0.0847232	0.0405525	0	0	0	2	8	0	3	0	0	0.235338	0.165051	0.622225	0.31575	0.694533	0.118432	0.291328	0.520122	0.33112	0.000740198	0.198373	-0.17443	0.190371	0.265927	-0.128777
ENSG00000225647	0	0	0.475	0	0	0	0	0	0	0	0	0.285	0	0	0.57	0	0.40678286	0.439097744	0.405371684	0.3925	0.4095	0	0.272051685	0.163073667	0.392331	1	0	0	0	0	0	5	2	0	-0.240519	0.510335	0.572938	0.121433	0.181343	0.0496901	-0.108182	0.485007	-0.0949193	-0.0669735	0.235488	-0.0215726	0.281064	0.00864813	-0.12309
ENSG00000225649	0	0.095	0.2375	0.11875	0.2375	0.316667	0.38	0	0	0	0.0791667	0.475	0.0791667	0	0.57	0	0.375142928	0.415671117	0.372057565	0.345	0.371	0	0.084598689	0.162391448	0.0360085	1	0	0	0	7	0	10	5	0	0.0372161	0.48267	0.184152	-0.0478848	0.23231	0.0772413	0.325348	0.362114	-0.104349	0.127978	0.488438	0.166354	0.207645	-0.109885	0.147156
ENSG00000225652	0.11875	0	0.11875	0	0.11875	0	0	0	0	0	0	0	0	0	1.9	0	0.449076992	0.42510699	0.449858199	0.433	0.4354	0	0.07320371	0.105397825	0.0976365	0	2	0	0	9	0	5	5	0	-0.00975232	0.176226	0.619845	0.067341	0.111738	0.246005	-0.222997	0.373928	0.0737899	-0.0019447	0.602857	0.048546	0.227698	0.042815	0.45012
ENSG00000225655	2.375	0.38	0.2375	0.2375	40.375	0.316667	0	0	0	0.38	0.0791667	0.95	168.625	0	8.55	0.19	0.548639583	0.444933921	0.583916084	0.5445	0.4261	0	0.04059765	0.270393	0.188192	0	0	0	0	0	0	0	1	0	0.372582	-0.133139	0.521945	0.432516	0.416495	0.266724	0.27307	0.145849	0.0949593	0.254836	0.416059	0.267073	0.125653	-0.247589	0.330326
ENSG00000225656	0	0	0.475	0	0	0.158333	0	0	0	0	0	0	0.158333	0	0	0	0.504217432	0.536977492	0.490740741	0.511	0.4984	0	0.03931807	0.0113677	0.0306655	0	0	0	1	1	0	0	0	0	-0.039065	0.347006	0.113687	0.039094	-0.103789	-0.0649159	0.00650119	0.245067	0.35003	-0.259664	0.32458	-0.187979	-0.016241	-0.276096	0.0396275
ENSG00000225657	0	0	0	0	0	0	0	0	0	0	0	0	0	0	0	0	0.469775393	0.511044177	0.467726661	0.5035	0.4904	0	0.071343741	0.031395796	0.042226	1	0	0	7	19	0	1	7	0	0	0	0	0	0	0	0	0	0	0	0	0	0	0	0
ENSG00000225670	1.06875	3.8	0.59375	0.83125	0.2375	0.316667	0.19	0	0	0.095	0.475	0.285	0.475	0.095	0.285	0.38	0.506703788	0.495391705	0.513683213	0.455	0.4619	0	0.484743	0.174602175	0.208019	0	0	0	0	0	0	0	1	0	0.500001	0.136861	0.384331	0.561899	0.506274	0.175037	0.0110947	0.567294	0.418881	-0.170606	0.51034	0.210915	0.251293	0.218034	0.33062
ENSG00000225675	0	0.19	0.59375	0	0	0.158333	0	0	0.158333	0	0.316667	0.095	0	0	0.19	0.19	0.487012202	0.504409171	0.485732815	0.685	0.5664	0	0.187883133	0.0686699	0.22764	0	0	0	0	6	0	0	2	0	-0.0166366	0.227601	0.0924843	0.235464	-0.0268362	-0.0458131	-0.234941	0.558213	0.298135	-0.0955755	-0.0884666	-0.13566	0.0205521	0.00237139	-0.197693
ENSG00000225676	0	0	0	0	0	0	0	0	0	0	0	0	0	0	0	0	0.447476186	0.5	0.446770119	0.383	0.4064	0	0.2101372	0.251034	0.344932	1	0	0	1	11	0	3	7	0	0	0	0	0	0	0	0	0	0	0	0	0	0	0	0
ENSG00000225680	0	0	0	0	0	0	0	0	0	0	0	0	0	0	0	0.095	0.401902078	0.443526171	0.399658475	0.394	0.3789	0	0.422589	0.0896354	0.425423	1	0	0	0	4	0	1	2	0	-0.02813	-0.0285569	0.11227	-0.0563017	0.196184	0.280469	0.393237	-0.0564698	0.420084	-0.0560938	-0.224375	-0.25205	-0.308743	0	-0.0856052
ENSG00000225684	0	0.095	0	0.11875	0	0	0	0	0	0	0	0.095	0.0791667	0	0.95	0.095	0.515619258	0.520993655	0.462962963	0.4035	0.4658	0	0.02570155	0.0190886	0.129757	0	0	0	1	2	0	0	0	0	0.166988	0.211903	0.345137	0.433127	0.398954	0.368667	0.278185	0.286478	-0.100089	0.0849463	0.0985378	0.318928	-0.0442047	0.0926599	-0.0648187
ENSG00000225689	0	0	0.2375	0	0	0.158333	0	0	0	0	0	0	0	0	0	0	0.370866429	0.436590437	0.370752041	0.3675	0.3442	0	0.68365125	0.194609	0.241457	1	0	0	0	37	0	32	60	0	0.0590618	0.586546	0.115299	-0.20687	0.0076753	-0.166421	-0.0717949	0.541271	0.493414	-0.313639	0.384048	-0.378369	0.0768662	-0.0832718	0.109405
ENSG00000225703	0	0.19	0	0	0	0	0	0	0	0	0	0	0	0	0.19	0	0.505019846	0.479028698	0.508093995	0.4665	0.5019	0	0.0419779	0.127222	0.0428915	0	0	0	2	4	0	0	0	0	-0.020589	0.125409	0.102717	0.247252	0	-0.0821128	-0.14391	0.413317	-0.081992	0.328451	0.123169	0.040996	0	0.143804	-0.125313
ENSG00000225706	0.11875	0.475	2.375	0.2375	1.06875	0.316667	0.285	0.0678571	0.158333	0.76	0.158333	3.8	0.791667	0.19	0.38	1.9	0.44789142	0.406976744	0.510416667	0.632	0.4242	0	0.5503305	0.289094	0.569989	0	0	0	0	2	0	1	0	0	0.0384334	0.152315	0.387906	0.124262	0.472754	0.0810612	0.466422	0.100151	0.429728	0.106116	0.26087	-0.253127	0.15708	-0.303835	-0.251915
ENSG00000225708	0	0	0	0	0	0	0	0	0	0	0	0	0.395833	0	0	0	0.518064302	0.4921875	0.531359759	0.5005	0.4866	0	0.0918822	0.0297858	0.0451355	0	1	0	1	0	0	0	0	0	-0.14065	-0.285569	0	0.365961	-0.196184	0.140234	0.140442	-0.395289	-0.140028	0.0280469	-0.0280469	0.25205	-0.168406	-0.364879	-0.0856052
ENSG00000225718	0	0	0	0	0	0	0	0	0	0	0	0	0	0	0.19	0	0.446040305	0.458169935	0.445949643	0.473	0.4486	0	0.109223285	0.1271392	0.106476	2	2	0	2	135	0	22	53	0	-0.2813	0.199898	0.364879	0.168905	-0.140131	0.196328	-0.0280883	0.367054	-0.308062	0.196328	0.140234	0.140028	-0.252608	-0.11227	0.142675
ENSG00000225721	0.11875	0.285	0	0	0.11875	0	0.095	0	0	0.285	0.316667	0	0	0	0.285	0.095	0.497078812	0.607843137	0.49178587	0.516	0.5093	0	0.17239266	0.169094333	0.162569	0	0	0	1	11	0	0	3	0	0.0689816	-0.474101	0.20965	0.415784	0.148514	-0.105934	0.0285019	0.193391	0.0805174	0.545479	0.0434802	-0.0331542	-0.00158227	0.00632907	0.247727
ENSG00000225725	0	0	0.11875	0.11875	0	0	0	0	0	0	0	0.19	0.0791667	0	0.095	0	0.418964683	0.500879972	0.414392645	0.4965	0.4267	58	0.027904847	0.047871353	0.035859	0	0	0	0	8	0	0	10	0	0.01708	0.448993	0.570462	0.378737	0.374373	0.263509	0.035007	0.344678	-0.164675	-0.196288	0.335213	0.284601	0.31483	0.0233208	-0.0300924
ENSG00000225730	0	0.095	0	0	0	0	0.095	0	0	0	0	0	0	0	0.095	0	0.391226819	0.435339309	0.384089497	0.4595	0.4222	59	0.0495594	0.0795356	0.054026	1	0	0	0	1	0	0	2	0	-0.1919	0.0885511	-0.0522203	-0.0174584	0	-0.0695757	0.121938	0.157595	-0.225788	0.330485	0.226121	0.052105	0.0348136	0.243695	-0.15927
ENSG00000225731	0.11875	0.095	0.11875	0.2375	0.11875	0.316667	0.095	0	0	0	0	0.095	0.158333	0	0.19	0.19	0.497979179	0.485746864	0.501325846	0.466	0.4802	0	0.0203016	0.0344277	0.0704495	0	0	0	1	4	0	3	0	0	0.37817	0.409196	0.38185	0.0982009	0.380535	0.530584	0.480115	0.423524	0.3021	-0.166325	0.601328	0.193885	-0.186783	-0.0798346	0.494642
ENSG00000225733	47.5	28.5	45.125	54.625	38	33.25	38	29.1786	19	28.5	29.2917	41.8	32.4583	27.55	36.1	33.25	0.454127787	0.482557006	0.44777095	0.5305	0.5206	60.33333333	0.305641256	0.30101185	0.0301	1	1	0	1	13	0	0	10	0	0.326426	0.397505	0.642541	0.100741	0.640119	0.419188	0.280857	0.365534	0.0692706	-0.1631	0.714391	0.287399	0.429838	0.279173	0.58041
ENSG00000225738	0	0	0.2375	0	0	0	0	0	0	0	0	0	0	0	0.57	0	0.357469512	0.415744157	0.342299071	0.36	0.3647	0	0.01537965	0.04414406	0.037354	0	1	0	0	0	0	2	1	0	-0.353087	0.448382	0.571372	0.169608	-0.0511686	0.056327	-0.271795	0.574779	0.0102262	-0.0396849	0.396849	-0.14061	0.0922395	0.00896773	0.0520976
ENSG00000225742	0	0.095	0.11875	0.11875	0	0.158333	0	0	0	0.19	0	0.095	0	0	0.665	3.8	0.446094446	0.48556701	0.445265119	0.477	0.4752	0	0.01119658	0.222966667	0.0275095	0	0	0	0	25	0	2	10	0	0.166736	0.343346	0.486483	0.199283	0.472382	0.153637	0.392157	0.604392	0.391788	0.0748489	0.171759	-0.280074	-0.206578	-0.0189232	0.0304607
ENSG00000225744	0	0	0	0	0	0	0	0	0	0.285	0	0	0	0	0.95	0	0.462804617	0.462121212	0.462943901	0.49	0.4508	0	0.03552055	0.0430358	0.0304645	0	1	0	0	0	0	3	0	0	-0.199013	-0.138164	0.456073	0.304523	0.0639608	0.0179222	0.112821	0.24615	-0.181515	0.40197	0.032004	-0.102262	-0.253659	-0.163981	0.0520976
ENSG00000225745	0	0.19	0	0.11875	0	0.158333	0	0	0.158333	0	0	0	0	0	0	0	0.465176268	0.522058824	0.457643622	0.4855	0.4793	0	0.25589306	0.098098175	0.02591	0	0	0	0	0	0	5	1	0	0.591645	0.0710096	-0.462379	-0.0301389	0.0387167	0.147232	-0.0698446	0.196975	0.0599668	-0.201475	0.0271217	0.26308	-0.10372	0.20744	-0.146838
ENSG00000225746	0.11875	0	2.375	0.35625	0.11875	0.316667	0.095	0	0.158333	0.095	0.0791667	2.85	0	0	0.475	0.19	0.389457654	0.388604475	0.38953136	0.5185	0.5174	41.5	0.074417627	0.066851601	0.067592	0	0	0	2	24	0	2	23	10	0.321911	0.442536	0.504101	-0.00596574	0.515236	0.52156	0.252981	0.465969	0.0801219	-0.33359	0.358108	0.210691	0.12491	0.0758381	0.151935
ENSG00000225750	0	0.95	0	0.59375	0	0.158333	0.095	0	0	0	0	0.57	0.158333	0	0	0	0.474610156	0.458781362	0.47659766	0.4895	0.4792	0	0.008010687	0.03329905	0.0540205	0	0	0	3	1	0	0	0	0	0.436638	0.225944	-0.17715	0.134319	0.395249	0.0372672	0.375767	0.103172	-0.0372123	-0.000846981	0.200734	0.312922	0.172912	0.133074	-0.11978
ENSG00000225751	0.11875	1.9	0.2375	0.95	0.35625	0.316667	0.19	0	0.158333	0.095	1.58333	0.285	0	0	0.285	0.095	0.451678078	0.447552448	0.451850553	0.3845	0.4221	0	0.022786894	0.09228965	0.092511	0	0	0	0	10	0	1	0	0	0.518546	0.140076	0	0.259094	0.316336	0.0517754	-0.00962964	0.516013	0.121124	0.134616	0.355771	0.262927	0.270911	0.0903037	0.275423
ENSG00000225752	0	0.19	0.2375	0	0	0	0	0	0.316667	0	0	0	0	0	0.285	0	0.357091946	0.408791209	0.352530541	0.3855	0.3721	0	0.111602	0.121411	0.082178	0	0	0	0	1	0	0	1	0	-0.0611269	0.0827394	0.0551826	0.111664	-0.177871	0.179937	-0.465039	0.263924	-0.142965	-0.155752	0.0735226	0.131373	0.0726087	0.2004	-0.381885
ENSG00000225759	0	0	0	0	0	0	0	0	0	0	0	0	0	0	0	0	0.470957614	0.502762431	0.465690759	0.4595	0.4694	0	0.023091713	0.0383395	0.076121	5	0	0	1	2	0	0	6	0	0	0	0	0	0	0	0	0	0	0	0	0	0	0	0
ENSG00000225761	0.35625	0.95	0.2375	0.475	0.95	0.791667	0	0	0	0.76	0	0.095	0	0	0	0.19	0.409851179	0.309954751	0.411827909	0.4185	0.4227	0	0.1721635	0.178763	0.137161	0	0	0	0	13	0	0	3	0	0.714508	0.0650152	0.212491	0.0548248	0.618852	0.0138479	0.231139	0.362459	0.588437	0.143095	0.487753	-0.167467	0.247136	0.105476	0.310739
ENSG00000225762	0.11875	2.85	0.475	0.59375	0	0.158333	0.475	0.135714	0.158333	0	0.791667	0.285	0	0	0.95	0.285	0.452631579	0.465838509	0.452395906	0.431	0.3938	0	0.0716387	0.124828	0.097128	0	0	0	1	16	0	14	16	0	0.0797923	0.317956	0.113842	0.299257	0.194659	0.0438676	-0.10797	0.576348	-0.0801819	0.058738	0.136808	0.184121	0.214292	0.402541	-0.0204244
ENSG00000225764	0.2375	0.76	1.1875	0.59375	0.475	0.475	0.475	0	0.158333	0.57	0.2375	0.76	0.316667	0	0.38	0.19	0.380689193	0.550684932	0.375329331	0.589	0.4523	0	0.1077167	0.087426333	0.245189	1	0	0	2	9	0	4	8	0	0.385301	0.262273	0.407409	0.278603	0.68048	-0.0222059	0.245368	0.450077	0.242427	0.125834	0.580315	-0.0103475	0.510373	0.144445	0.00602465
ENSG00000225765	0	0	0	0	0	0	0	0	25.3333	0	0	0	0	0	0.095	0	0.378226712	0.425963489	0.359968968	0.379	0.3789	0	0.501469	0.400426	0.227498	0	0	0	0	0	0	0	0	0	-0.0834569	-0.151199	-0.0768662	0.00642453	-0.335155	0.460857	-0.237179	-0.0554159	-0.493414	-0.148498	-0.186903	0.421831	-0.303622	-0.0115299	-0.234439
ENSG00000225767	0	0	0.2375	0	0	0.475	0.38	0	0	0	0	0.19	0	0	2.85	0	0.389898781	0.393638171	0.389693866	0.378	0.3953	0	0.114895194	0.285013	0.14838	0	1	0	0	7	0	2	3	0	-0.179594	0.59436	0.172028	-0.285766	0.0608366	0.0143251	0.294098	0.421817	-0.0607919	-0.0590908	0.34022	-0.0643679	-0.0143356	-0.0698862	0.036436
ENSG00000225768	0	0.285	0.11875	0	0	0	0.095	0	0	0	0	0	0	0	0.095	0	0.418478261	0.435340573	0.414526949	0.396	0.4026	0	0.331193	0.2538725	0.111149	1	0	0	1	1	0	0	0	0	-0.221502	0.315598	0.167697	0.0486112	0.0735618	-0.189852	-0.14842	0.405652	0.0715733	0.136577	0.428135	-0.187638	0.317946	0.325701	-0.228634
ENSG00000225775	0	0	0	0	0	0	0	0	0	0	0	0	0	0	0.095	0	0.382219027	0.373676248	0.382372073	0.3525	0.388	56	0.245368423	0.143195	0.0707835	1	0	0	0	5	0	6	13	0	-0.2813	0.199898	0.364879	0.168905	-0.140131	0.196328	-0.0280883	0.367054	-0.308062	0.196328	0.140234	0.140028	-0.252608	-0.11227	0.142675
ENSG00000225778	0.11875	0.19	0.35625	0.2375	0.11875	0.316667	0.19	0	0.316667	0	0	0.285	0.395833	0.095	1.9	0.95	0.505821303	0.511912034	0.505344461	0.493	0.4764	0	0.074821396	0.04648295	0.0091295	0	0	0	0	17	0	3	10	0	0.0460282	0.295433	0.233334	0.0653789	0.124262	0.587717	0.30986	0.185545	0.0827801	-0.329388	0.232422	0.227645	-0.245927	-0.120001	-0.155888
ENSG00000225783	0.11875	7.6	16.625	0.11875	0.11875	0	0.095	0.407143	0.158333	1.9	4.75	0.19	0.0791667	0	0.095	0.19	0.49990016	0.518817905	0.488162649	0.507	0.5024	74	0.133918715	0.08758055	0.0348255	2	1	0	3	15	0	7	3	0	0.0668152	-0.132644	0.285186	0.393016	0.27737	-0.292378	-0.426243	0.206409	0.104953	0.312363	-0.200594	-0.205472	0.633336	0.478521	-0.195801
ENSG00000225785	0	0.19	0	0	0	0	0	0	0	0	0	0	0	0	0.95	0	0.420356112	0.454756381	0.416375839	0.4275	0.4066	0	0.279473067	0.1693335	0.188414	1	0	0	2	1	0	3	0	0	-0.0449383	0.135557	0.129392	0.246702	-0.0127922	-0.0588873	-0.137179	0.42013	-0.104819	0.32516	0.128016	0.051131	-0.0230599	0.124267	-0.104195
ENSG00000225790	0	0	0	0	0.11875	0	0	0	0	0	0	0	0	0	0	0.19	0.328521127	0.430357143	0.303508772	0.4055	0.3646	39	0.36459628	0.28420155	0.307503	0	0	0	0	1	0	0	0	0	0.0744692	-0.139468	0.0871151	-0.178602	0.152227	0.275234	0.34359	-0.217797	0.421831	0.167701	0.0371246	-0.21475	-0.124267	-0.192166	0.168015
ENSG00000225791	2.375	3.8	3.5625	3.5625	2.375	4.75	2.85	1.35714	4.75	1.9	2.375	1.9	3.16667	0.76	3.8	4.75	0.445192164	0.449332286	0.442646704	0.5985	0.4998	0	0.090382475	0.117114133	0.332817	0	0	0	0	0	0	1	1	0	0.352944	0.0816379	-0.0564646	0.0789869	0.0816046	0.5427	0.197772	0.264574	0.189777	-0.231631	0.184117	0.243151	-0.299411	0.0676089	-0.0249259
ENSG00000225792	0.7125	1.9	2.375	0.475	0.35625	0	6.65	0	0.633333	0.76	0.791667	0.855	0.791667	0.38	1.9	0.095	0.364853006	0.557823129	0.318552775	0.328	0.3688	0	0.493386267	0.4264235	0.648406	0	0	0	0	0	0	0	0	0	-0.182828	-0.0450856	0.283604	0.370372	0.219764	-0.0309963	-0.022173	0.173109	-0.176861	0.0516605	0.296679	0.156227	0.359675	0.15805	-0.303345
ENSG00000225793	0.35625	0.95	0.95	0.475	0.11875	0.95	0.19	0.203571	0.316667	0.38	0.0791667	0.285	0.475	0.38	0.095	0.95	0.370558799	0.435154707	0.361188043	0.494	0.3866	15	0.049972	0.1600773	0.182495	1	0	0	1	2	0	1	2	0	0.310733	0.282164	0.034945	0.0216258	0.301421	0.0156022	0.16667	0.288706	0.660264	-0.368509	0.207287	-0.319004	-0.105579	0.0646855	-0.212406
ENSG00000225794	0	0	0.11875	0	0	0	0	0	1.10833	0	0	0	0	0	0.095	0	0.471548507	0.493883792	0.469020422	0.457	0.4682	0	0.045206625	0.101488	0.0610325	1	1	0	0	2	0	2	1	0	-0.175514	0.114385	0.164314	0.0281898	-0.237473	0.311103	-0.43489	0.184868	-0.194153	-0.319745	0.0820966	0.142379	0.0064861	0.0843192	-0.272557
ENSG00000225798	0	0.76	0	0.475	0.11875	0.316667	0.19	0	0	0.095	0.395833	0.285	0	0	0.095	0.095	0.337463557	0.347258486	0.336458612	0.35	0.3726	0	0.554716	0.344105	0.536772	0	0	0	0	1	0	0	0	0	0.4587	0.0911243	-0.12979	0.204018	0.403197	-0.0705357	0.35244	0.351989	0.127232	0.295795	0.150931	0.134805	0.0948761	0.0364324	0.180566
ENSG00000225806	0	0.475	0.2375	0	0.475	0.158333	0.285	0.203571	0	0	0.2375	0.475	0.0791667	0	0.285	0.475	0.441618543	0.436554898	0.441942679	0.4035	0.4218	0	0.272459525	0.1969716	0.138938	0	0	0	0	4	0	0	5	0	-0.0968417	0.198159	0.0732251	-0.0976708	0.197492	-0.121449	0.247034	0.0683458	0.138594	0.444307	0.0241389	-0.167217	0.320077	0.0301959	-0.0990037
ENSG00000225807	0	0.855	0.2375	0.475	0.2375	0.158333	0	0	0.158333	0.19	0	0.285	0.0791667	0	0.475	0.38	0.455239961	0.505263158	0.452282158	0.4875	0.4608	0	0.12728784	0.085418775	0.0841125	0	0	0	4	11	0	2	2	0	0.369677	0.226545	0.377104	0.315812	0.530761	0.298164	0.20032	0.427619	0.218432	0.129604	0.286178	0.0628365	0.119204	0.10271	-0.0960367
ENSG00000225811	0	0	0	0	0	0	0	0	0	0	0	0	0	0	0.38	0	0.328592115	0.403654485	0.328125161	0.345	0.3263	0	0.188713202	0.057413868	0.125156	1	0	0	1	11	0	14	29	0	-0.2813	0.199898	0.364879	0.168905	-0.140131	0.196328	-0.0280883	0.367054	-0.308062	0.196328	0.140234	0.140028	-0.252608	-0.11227	0.142675
ENSG00000225815	0	0	0	0	0	0	0	0	0	0	0	0	0	0	0.19	0	0.413202934	0.44218241	0.325980392	0.4055	0.4048	37	0.184501577	0.37262079	0.317767	1	0	0	1	0	0	0	0	0	-0.2813	0.199898	0.364879	0.168905	-0.140131	0.196328	-0.0280883	0.367054	-0.308062	0.196328	0.140234	0.140028	-0.252608	-0.11227	0.142675
ENSG00000225818	0	0	0	0	0	0	0	0	0	0	0	0	0	0	0.57	0	0.384288747	0.426315789	0.319892473	0.3925	0.3689	0	0.0169374	0.0342849	0.138274	0	0	0	1	1	0	0	0	0	-0.2813	0.199898	0.364879	0.168905	-0.140131	0.196328	-0.0280883	0.367054	-0.308062	0.196328	0.140234	0.140028	-0.252608	-0.11227	0.142675
ENSG00000225819	0	0	0	0	0	0	0	0	0	0	0	0	0	0	0	0	0.49602618	0.385135135	0.500829187	0.4675	0.4813	38	0.07417925	0.0950969	0.098445	0	0	0	2	4	0	1	0	0	0	0	0	0	0	0	0	0	0	0	0	0	0	0	0
ENSG00000225822	0.11875	0.38	0	0.11875	0.11875	0.316667	0.19	0.0678571	0	0.19	0	0.285	0.316667	0	0.095	0.57	0.648342059	0.647668394	0.648684211	0.515	0.4663	0	0.5411055	0.436089	0.33673	0	0	0	0	0	0	0	0	0	0.380429	-0.0606998	0.0238639	0.0426337	0.511573	0.139352	0.758239	-0.0765197	0.270853	0.267526	0.0536542	-0.0029764	-0.0842694	-0.00298299	-0.0379084
ENSG00000225826	0	0.095	0	0	0	0.158333	0.57	0	0	0	0	0	0	0	0.095	0.095	0.384835239	0.427225131	0.376727418	0.435	0.3853	0	0.1322533	0.0727983	0.0639532	0	1	0	2	1	0	2	5	0	-0.027057	0.260026	-0.208776	-0.319509	0.0395372	0.026977	0.518724	0.20821	0.154441	0.149273	0.149273	-0.150849	-0.313164	0.0521941	-0.0219573
ENSG00000225833	0	0	0	0	0	0	0.095	0	0	0	0	0	0	0	0	0	0.394377553	0.383275261	0.394731004	0.398	0.3883	0	0.1162085	0.17999	0.156427	2	0	0	0	6	0	1	11	0	-0.2813	-0.0285569	-0.224541	-0.365961	0	0	0.393237	-0.310584	-0.25205	0.0841406	0.196328	0.0280056	0.0561352	0.196473	-0.0856052
ENSG00000225836	0	0	0	0	0	0	0	0	0	0	0	0	0	0	0.095	0	0.426554918	0.483695652	0.421507441	0.454	0.4471	0	0.0691225	0.203948	0.29032	0	0	0	2	2	0	1	4	0	-0.2813	0.199898	0.364879	0.168905	-0.140131	0.196328	-0.0280883	0.367054	-0.308062	0.196328	0.140234	0.140028	-0.252608	-0.11227	0.142675
ENSG00000225839	2.375	4.75	2.375	3.5625	0.83125	3.16667	1.9	0.0678571	1.10833	2.85	2.375	0.95	0.791667	0.095	0.95	0.57	0.44627109	0.424390244	0.446359549	0.479	0.4619	0	0.36715715	0.235142	0.181301	2	0	0	3	34	0	3	6	0	0.654559	-0.0135457	0.107249	0.37092	0.490401	0.0465633	0.0532939	0.551345	0.227308	-0.0495197	0.424983	0.175647	0.181953	0.27219	0.201527
ENSG00000225850	0.2375	0.19	0.11875	0	0	0	0	0.203571	0	0.095	0.316667	0.095	0	0	6.65	0	0.478819444	0.573913043	0.469049138	0.6935	0.5117	0	0.1549185	0.151956	0.239008	0	0	0	0	7	0	2	4	0	-0.113696	0.044886	0.438806	0.414033	0.0298924	-0.309378	-0.50772	0.477084	-0.216953	0.351101	-0.0865943	0.0110049	0.396265	0.356874	0.203434
ENSG00000225857	0.11875	0.095	0	0	0	0.158333	0.285	0	0	0	0.0791667	0	0	0	0.19	0	0.544515103	0.54144385	0.54581448	0.487	0.4615	0	0.028988632	0.089242425	0.062275	0	0	0	1	0	0	0	1	0	0.0687419	0.103385	-0.0863719	-0.0908746	-0.012683	-0.00846158	0.194057	0.335621	-0.0980099	0.112539	0.270771	0.160533	-0.130405	0.137179	0.296145
ENSG00000225860	0.11875	0.095	0.2375	0.11875	0	0	0.095	0	0	0	0	0	0	0	0.095	0.095	0.442205907	0.479017013	0.411892902	0.497	0.4604	0	0.051678133	0.17255405	0.065168	0	2	0	0	1	0	1	3	0	0.182476	0.33461	0.561798	0.207289	0.502007	0.331913	-0.026264	0.535446	0.224223	-0.263891	0.666284	0.0752865	0.299352	0.582301	0.242637
ENSG00000225867	0	0	0.11875	0.11875	0.11875	0	0	0	0.316667	0	0	0.19	0	0	0	0	0.512280702	0.530120482	0.504950495	0.5265	0.5606	0	0.0275838	0.0369323	0.120209	0	0	0	3	3	0	0	1	0	0.32288	0.0824027	0.0719918	-0.0469335	0.246209	0.408252	-0.147692	-0.0959578	-0.158032	-0.341709	0.127691	0.369939	0.392355	0.104388	-0.186637
ENSG00000225870	0.35625	0	0.11875	0.2375	0	0	0	0	0	0	0	0.095	0	0	0.38	0	0.424793388	0.427692308	0.424508321	0.495	0.4632	0	0.165965853	0.05561275	0.0204585	0	0	0	0	2	0	0	6	0	0.213717	0.399279	0.741869	0.301942	0.472379	0.410055	-0.10401	0.580449	-0.135888	-0.28292	0.522864	0.364751	0.292088	0.329719	0.353429
ENSG00000225877	0.35625	0.095	0.475	0.35625	0	0	0	0	0	0	0	0	0.0791667	0	0.19	0	0.4784689	0.533368927	0.445752466	0.436	0.4566	0	0.05764585	0.0662485	0.058508	4	0	0	1	3	0	2	3	0	0.228513	0.27165	0.618753	0.499021	0.345314	0.276116	-0.279069	0.565313	0.0913393	-0.239696	0.667421	0.248646	0.317852	0.373794	0.277475
ENSG00000225879	0	0	0	0.11875	0	0	0	0	0	0	0	0	0	0	6.65	0	0.490184758	0.533916849	0.441320293	0.4465	0.4169	0	0.017237965	0.0056956	0.0133485	1	0	0	0	0	0	0	0	0	0.0513581	0.29197	0.41764	0.34307	0.140714	0.40197	0.0166667	0.458792	-0.29656	0.0179222	0.358445	0.357917	-0.157576	0.085834	0.345147
ENSG00000225880	0.59375	0.665	0.95	0.475	0.59375	0.158333	0.57	0.135714	0.158333	0.57	1.58333	0.57	0.7125	0	0.475	0.95	0.526955201	0.526955201	0	0.451	0.4649	0	0.0625125	NaN	0.067405	0	0	0	0	0	0	0	0	0	0.124071	-0.300178	0.37806	0.565056	0.342714	0.0755563	0.0741843	0.122297	0.38906	0.150372	0.184446	-0.00591726	0.290588	-0.00444777	0.104003
ENSG00000225881	0	0.095	0.11875	0	0	0	0	0	0	0	0	0	0	0	0.665	0	0.485868912	0.452729694	0.513157895	0.495	0.4769	0	0.10626845	0.0575833	0.074702	0	1	0	1	0	0	1	0	0	-0.179848	0.387151	0.391328	0.242866	0.0302238	-0.116664	-0.335363	0.622027	0.116492	0.0993801	0.371595	-0.172581	0.220527	0.175125	-0.12309
ENSG00000225882	0	0	0.11875	0	0.11875	0.158333	0	0	0	0.095	0	0	0.0791667	0	0.095	0	0.413490718	0.478813559	0.413144908	0.427	0.4234	0	0.28316646	0.2156665	0.228181	1	1	0	0	32	0	22	35	0	0.0119045	0.183866	0.294406	-0.0085095	-0.0254154	-0.0373035	0.146038	0.289333	0.328465	0.172952	0.452728	-0.289523	-0.109448	-0.47088	0.298447
ENSG00000225884	0	0	0.11875	0	0.2375	0	0	0	0	0	0	0	0	0	0.665	0	0.373965556	0.41252302	0.373168969	0.397	0.3798	0	0.064476125	0.239207	0.10245	0	0	0	0	6	0	4	4	0	-0.214517	0.263967	0.479971	0.0260214	-0.0518123	0.112343	-0.181745	0.326238	0.0690322	0.174995	0.514184	-0.116492	0.155666	-0.175125	0.263765
ENSG00000225886	0	0.285	0.11875	0.2375	0	0.158333	0.095	0	0.158333	0.285	0.158333	0.095	0	0	0.095	0.19	0.449696392	0.49061175	0.447581781	0.5145	0.4973	0	0.194924143	0.157964667	0.112995	0	0	0	1	12	0	6	0	0	0.409118	-0.108813	0.0112973	0.363343	0.394072	0.0602081	0.169585	0.375035	0.282561	0.0692393	-0.0549399	-0.0661314	-0.0888725	0.175485	-0.182237
ENSG00000225889	0.95	1.9	2.375	1.1875	0.35625	0.475	0.76	2.71429	0.95	1.9	2.375	0.475	0.395833	0.095	0.95	0.475	0.403855101	0.464737057	0.402461556	0.453	0.4124	0	0.188930933	0.139827591	0.368468	0	0	0	0	32	0	17	16	0	-0.0119048	0.00981945	0.272461	0.408043	0.0548567	-0.287839	-0.570585	0.378641	-0.214821	0.307869	-0.101634	-0.0414826	0.494439	0.639207	0.099629
ENSG00000225891	0.83125	0.95	0.475	1.1875	0.475	0.316667	0.285	0.135714	0.158333	0	0.475	0.95	0.633333	0.285	0.95	0.19	0.462778882	0.43100189	0.466983492	0.401	0.4473	0	0.181713075	0.157803433	0.267042	1	0	0	2	5	0	0	1	0	0.406692	0.276249	0.358312	0.456846	0.434822	0.272057	0.0207871	0.472389	-0.0310888	-0.112678	0.510756	0.500381	0.288579	0.100891	0.266988
ENSG00000225903	0.59375	0.95	0.475	0	0.475	0.475	0.19	0	0.633333	0	0.316667	0.19	0	0	0.855	0.095	0.528688525	0.506578947	0.565217391	0.584	0.5035	0	0.053705035	0.0246793	0.237003	2	0	0	0	0	0	0	1	0	0.331862	0.0122231	-0.0105119	-0.018827	0.0427356	0.213085	-0.217157	0.339143	0.0374598	-0.0682772	0.236344	0.256225	0.143413	0.191468	0.0244275
ENSG00000225905	0	0.285	0.95	0.2375	0.11875	0	0.095	0	0	0.57	0	0.285	0.2375	0	0.475	0	0.665713118	0.740331492	0.644432773	0.718	0.5501	0	0.0837706	0.0300294	0.0613975	0	0	0	0	0	0	0	1	0	-0.0162168	0.129351	0.598689	0.442042	0.452394	-0.0438869	0.074024	0.323995	0.024602	0.27795	0.442719	-0.0784189	0.394503	0.0331321	-0.155886
ENSG00000225913	0.35625	0	0	0	0.11875	0	0.285	0	0.475	0.095	0.0791667	0.475	0	0	0.665	0	0.41389999	0.501010101	0.413051181	0.414	0.4295	0	0.2253853	0.113063967	0.0801775	1	2	0	2	22	0	21	8	0	0.0844822	-0.327828	0.15756	-0.0158028	0.133729	0.403057	0.101702	-0.181482	-0.536095	0.0527438	-0.0369994	0.510941	0.079568	0.0449047	-0.00720831
ENSG00000225914	0.11875	0.855	0.83125	0.35625	0.11875	0.475	0.285	0.0678571	0.316667	0.38	0.395833	0.665	0.316667	0.095	0.285	0.285	0.404225908	0.442741469	0.384257871	0.4725	0.4071	0	0.342474	0.253894	0.238916	0	0	0	0	1	0	0	1	0	0.392433	0.112212	0.0814214	0.414996	0.401333	-0.101332	0.0651853	0.461656	0.27179	-0.0465978	0.109468	0.0280653	0.251666	0.0170245	-0.25661
ENSG00000225916	0	0	0.11875	0	0.2375	0	0	0	0	0.095	0	0	0	0	0	0	0.519117647	0.482758621	0.543881335	0.47	0.4513	0	0.02436795	0.517901	0.221879	0	0	0	0	0	0	0	0	0	-0.00866735	-0.0857891	0.395652	0.0346952	0.18782	-0.133947	-0.0800543	0.054373	0.366734	0.237648	0.412643	-0.409879	0.330791	-0.168638	0.138477
ENSG00000225919	0	0	0	0	0	0	0	0	0	0	0	0	0	0	0.855	0	0.395454545	0.413978495	0.393644958	0.388	0.3749	0	0.048635133	0.1323151	0.108644	3	0	0	0	1	0	0	2	0	-0.2813	0.199898	0.364879	0.168905	-0.140131	0.196328	-0.0280883	0.367054	-0.308062	0.196328	0.140234	0.140028	-0.252608	-0.11227	0.142675
ENSG00000225924	0	0	0.59375	0	0	0	0	0	0	0	0	0	0	0	0.38	0	0.433663088	0.438416422	0.433160059	0.412	0.4452	0	0.13393183	0.080563358	0.114235	1	0	0	0	6	0	1	6	0	-0.345383	0.469237	0.576497	0.159328	-0.0307012	0.0256032	-0.302564	0.579934	0.0715834	-0.0832103	0.422452	-0.186628	0.153732	0.0320276	0.0312586
ENSG00000225929	0.11875	0.57	0.35625	0.11875	0	0	0	0	0	0	0	0.095	0	0.095	2.85	0.095	0.457883369	0.46453202	0.410526316	0.508	0.5613	42	0.0267147	0.120123	0.0356105	0	0	0	2	1	0	0	0	0	0.12121	0.469678	0.513011	0.256077	0.400964	0.13428	-0.177986	0.681466	0.233461	-0.253552	0.436804	0.00157744	0.199197	0.332785	-0.0128581
ENSG00000225930	0.11875	0.095	0	0.11875	0	0	0	0.0678571	0	0.095	0.0791667	0.095	0	0	0.19	0.19	0.405133748	0.43851019	0.395125035	0.576	0.5144	0	0.1375695	0.16468	0.118192	0	0	0	1	7	0	2	4	0	0.275026	-0.0102242	0.56352	0.464403	0.551111	0.282711	0.154715	0.402025	-0.0262241	0.186929	-0.0270352	0.185111	0.0278281	0.366404	0.238121
ENSG00000225931	0.11875	0.095	0	0	0	0	0	0	0	0	0	0.095	0	0	0	0	0.640126473	0.641480339	0.639321723	0.5805	0.6062	0	0.027661	0.0554237	0.0390605	0	0	0	1	0	0	0	1	0	0.501334	-0.0198289	0.149417	0.104251	0.538405	0.016229	-0.00975178	0.140505	0.0194461	-0.0811449	0.0616701	0.278728	0.474236	0.432009	-0.0660458
ENSG00000225936	0.11875	0.095	0	0	0	0.158333	0	2.03571	0	0.855	0	0	0	0	0.095	0	0.661359725	0.567204301	0.705696203	0.494	0.501	0	0.360744433	0.1911239	0.0916065	1	0	0	1	2	0	0	0	0	0.111283	0.0560548	0.123751	-0.0552579	0.0101563	-0.336251	-0.105181	0.244713	-0.0879564	0.439583	-0.112648	-0.213125	0.0364471	0.294967	0.268858
ENSG00000225937	0.11875	0.095	0.59375	0	0.2375	0.158333	0.19	0	0	0	0	0.095	7.125	0	0.095	0.095	0.40883548	0.402855686	0.410056215	0.426	0.4291	0	0.083371425	0.0688079	0.043579	0	0	0	0	10	0	0	6	0	0.0427997	0.155952	0.229538	-0.10249	0.173613	0.176789	0.332733	-0.00843845	0.266316	-0.0243847	0.586758	0.00304361	0.189121	-0.146417	0.177541
ENSG00000225938	10.6875	3.8	1.06875	1.1875	2.375	3.16667	0.38	1.35714	0.158333	3.8	1.58333	0.19	0.791667	0.38	0.38	0.855	0.600472813	0.620347395	0.582392777	0.4805	0.4612	0	0.13913395	0.0472348	0.127964	0	0	0	0	0	0	0	0	0	0.469978	-0.153518	0.198965	0.239615	0.292468	-0.273467	-0.0717987	0.335569	0.419191	0.359203	0.263859	-0.212548	0.210059	0.193048	0.566981
ENSG00000225942	0	0	0	0	0	0	0	0	0	0	0	0	0	0	0.095	0	0.577056779	0.577272727	0.57635468	0.52	0.4444	0	0.006287225	0.0102118	0.0093155	0	0	0	0	0	0	0	0	0	-0.2813	0.199898	0.364879	0.168905	-0.140131	0.196328	-0.0280883	0.367054	-0.308062	0.196328	0.140234	0.140028	-0.252608	-0.11227	0.142675
ENSG00000225945	0	0.095	0.11875	0.11875	0	0	0.285	0	0	0.285	0	0.095	0	0	0.95	0.285	0.438698431	0.529832936	0.426066821	0.4135	0.4787	0	0.3342031	0.210108	0.237827	1	0	0	1	1	0	0	2	0	-0.144306	0.165814	0.52373	0.195196	0.48425	0.173921	0.41011	0.31834	0.0457844	0.204752	0.270368	-0.162614	0.0181961	0.214397	-0.120646
ENSG00000225948	0	0.95	0.11875	0	0	0	0	0.407143	0.158333	0	2.375	0.19	0	0.38	0.095	0.095	0.416980848	0.382	0.419833632	0.4585	0.4157	0	0.0855713	0.061383567	0.061646	0	2	0	1	1	0	7	0	0	-0.337192	0.131597	-0.310268	0.0277985	-0.381305	-0.530066	-0.627929	0.115398	-0.0845015	0.0453903	-0.593151	-0.210485	0.190934	0.130882	-0.482154
ENSG00000225952	0	0	0	0	0	0	0	0	0	0	0	0	0	0	0	0	0.538258575	0.525	0.547945205	0.5025	0.4808	0	0.238317	0.220656	0.161022	1	0	0	0	0	0	0	2	0	0	0	0	0	0	0	0	0	0	0	0	0	0	0	0
ENSG00000225953	0	0	0.7125	0	1.06875	0	0	0	0	0	0	0	0	0	0.19	0	0.519650655	0.532214765	0.515847217	0.632	0.4908	43	0.372416571	0.218799022	0.563678	0	0	0	0	4	0	0	0	0	-0.175514	0.252968	0.456189	-0.0108422	-0.0237473	0.0777757	-0.201218	0.28274	0.155323	0.14691	0.548751	-0.168266	0.239986	-0.168638	0.261567
ENSG00000225956	0.11875	0.19	0	0.2375	0	0	0.19	0	0	0	0.0791667	0	0	0	1.9	0.665	0.393568147	0.457399103	0.360465116	0.396	0.4299	22	0.06481803	0.147274	0.136424	0	2	0	1	0	0	1	0	0	0.109968	0.0479627	0.271466	0.292652	0.30921	0.367915	0.226118	0.354847	-0.0194635	0.0795931	0.245277	0.24005	-0.12598	0.349493	0.252851
ENSG00000225960	0	0	0	0	0	0	0	0	0	0	0	0	0.158333	0	0	0.19	0.46541904	0.463350785	0.46635183	0.42	0.4516	0	0.02179171	0.03336636	0.253837	1	0	0	0	0	0	0	1	0	-0.118124	-0.217674	0.0871151	0.20687	0.017909	0.313639	0.401282	-0.314453	0.230089	-0.024323	-0.193304	-0.0230089	-0.354866	-0.249815	-0.125034
ENSG00000225963	0.35625	2.85	0.475	0.475	0.35625	0.316667	0.285	0.678571	0.158333	0.475	2.375	0.665	0.395833	0.19	0.475	0.285	0.436901654	0.500803428	0.432043974	0.4785	0.419	0	0.090906413	0.07475618	0.182237	0	1	0	0	9	0	16	17	0	0.0536518	0.107419	0.342759	0.575694	0.225694	-0.450978	-0.337804	0.405385	-0.152825	0.571338	-0.0683526	-0.00593495	0.597783	0.307814	0.123967
ENSG00000225964	0	0.38	0	0.11875	0	0.475	0.095	0.475	0	0.95	0.316667	0.19	0.2375	0	0.19	0.19	0.389005104	0.434737924	0.384951722	0.3885	0.3895	34	0.143302925	0.070213233	0.285301	0	0	0	0	1	0	7	2	0	0.00451513	-0.0641711	-0.0585665	0.271109	0	-0.442677	0.17583	0.120853	-0.0644308	0.639255	-0.420168	-0.208276	-0.0855973	-0.0277816	0.0198473
ENSG00000225969	0.475	0.19	0	0.35625	2.375	0	0.76	0.0678571	0	1.9	0.475	0.19	0.0791667	0	0	0.285	0.625368732	0.643369176	0.603485839	0.578	0.5513	0	0.43900375	0.0617521	0.180586	0	0	0	2	0	0	0	0	0	0.292063	-0.545734	0.194776	0.235176	0.483231	0.0793502	0.368849	-0.26753	0.0269095	0.452146	0.169929	0.115113	0.270439	0.12211	0.376239
ENSG00000225970	0	0	0.11875	0	0	0	0	0	0	0	0	0	0	0	0.285	0	0.369788485	0.36163522	0.369825483	0.47	0.4165	0	0.128741027	0.122778	0.127934	1	0	0	0	10	0	9	44	0	-0.353087	0.448382	0.571372	0.169608	-0.0511686	0.056327	-0.271795	0.574779	0.0102262	-0.0396849	0.396849	-0.14061	0.0922395	0.00896773	0.0520976
ENSG00000225974	0	0.95	0	0.11875	0.2375	0.158333	0	0	0	0	0	0.095	0.395833	0	0.095	0.095	0.28988764	0.397435897	0.267029973	0.351	0.3896	0	0.3487355	0.0581676	0.3805	0	0	0	0	0	0	0	0	0	0.417939	0.0980348	-0.0276429	0.193282	0.235801	0.189411	0.366736	0.092957	0.204893	0.22098	0.265176	0.192285	-0.0576551	-0.228251	0.117231
ENSG00000225975	0.475	0.95	2.375	0.59375	0.7125	0.633333	0.19	0.610714	0.475	0.57	0.791667	0.95	0.791667	0.19	0.95	0.855	0.471641791	0.46572935	0.479357798	0.421	0.4491	0	0.11993505	0.113519	0.253032	0	1	0	0	0	0	1	0	0	0.0118783	0.314275	0.435557	0.406389	0.235949	-0.0725394	-0.0741292	0.473176	0.227645	0.242045	0.0836423	-0.101997	0.327409	-0.0281483	-0.064765
ENSG00000225978	0.2375	0.19	2.375	0.11875	0.35625	0	0	0.678571	0.158333	0.19	0.2375	0.19	0.475	0.095	0.38	0.285	0.645737855	0.638682253	0.69	0.6705	0.5991	0	0.0467374	0.01314	0.0851355	0	0	0	0	0	0	0	0	0	-0.313056	0	0.57069	0.363029	-0.0938661	-0.0458582	-0.405926	0.0521225	-0.0457907	0.342457	0.00591719	-0.10783	0.373058	0.0866027	0.171575
ENSG00000225979	0	0.095	0.11875	0	0	0	0	0	0	0	0.316667	0	0	0	0.475	0	0.425816024	0.42699115	0.425223214	0.566	0.4609	0	0.0466385	0.120786	0.234803	0	0	0	0	0	0	0	0	0	-0.222191	0.172374	0.273977	0.463162	-0.133403	-0.230242	-0.4476	0.631079	0.0579587	0.178969	0.141241	-0.0850061	0.14909	0.0222667	0.0255903
ENSG00000225981	0.11875	0	0.11875	1.06875	0.2375	0	0	0.271429	0	0.095	0.0791667	0	0.2375	0	2.85	0.095	0.592829077	0.630522088	0.587576945	0.684	0.6096	0	0.009393275	0.0316421	0.106528	1	0	0	0	4	0	0	1	0	-0.0942528	0.0702191	0.668924	0.420649	0.0514964	0.257672	-0.191262	0.166321	-0.219455	0.310722	0.324363	0.161943	0.150925	0.129689	0.603731
ENSG00000225982	0	0	0	0	0.11875	0	0.095	0	0	0	0	0	0.0791667	0	0	0	0.532004492	0.512663755	0.541166736	0.5475	0.5139	0	0.0792879	0.03114045	0.0206415	0	0	0	0	0	0	0	1	0	-0.151679	-0.290363	-0.13837	-0.164802	-0.105783	0.133947	0.356999	-0.580704	-0.13375	0.280857	0.319745	0.13375	0.0605369	-0.270254	0.138477
ENSG00000225986	0	0.57	1.1875	0.475	17.8125	0.158333	0.285	0.407143	0.158333	0.57	0.2375	0.855	1.58333	0	1.9	0.475	0.566146993	0.505882353	0.583861671	0.5245	0.4997	0	0.1953625	0.0638986	0.0999915	2	0	0	1	1	0	0	1	0	-0.0992594	0.0383511	0.523282	0.371387	0.253875	0.0768095	0.135355	0.0579934	-0.0280237	0.506648	0.297637	-0.0176992	0.322986	-0.151515	0.00976831
ENSG00000225988	0	0	0	0	0	0	0	0	0	0	0	0	0	0	0	0	0.458091455	0.553423237	0.434799138	0.4325	0.4782	0	0.145820522	0.068397485	0.0908485	0	0	0	1	1	0	0	0	0	0	0	0	0	0	0	0	0	0	0	0	0	0	0	0
ENSG00000226004	0	0.19	0.11875	0	0	0.158333	0	0.610714	0	0	0	0	0	0	0.095	0	0.420337739	0.404886562	0.424453742	0.397	0.3915	0	0.06358335	0.138298	0.0680325	0	1	0	0	0	0	0	0	0	-0.125716	0.568836	-0.0125437	-0.161754	-0.211139	-0.476308	-0.381968	0.475896	0.0464879	0.291873	0.0322314	-0.354023	0.24729	0.322552	0.0218616
ENSG00000226005	0.11875	0.285	0.11875	0.83125	0.2375	1.26667	0.19	0.271429	0.316667	0.19	0.0791667	0.19	0.395833	0.095	0.665	0.19	0.44015444	0.465313029	0.419034091	0.447	0.4754	0	0.04930375	0.194908	0.080392	0	0	0	0	0	0	0	0	0	0.318692	0.151937	-0.101785	0.0208645	-0.0140953	0.368234	0.21859	0.0336323	-0.286147	0.149966	0.125467	0.382518	-0.210999	0.0185739	0.134449
ENSG00000226007	0	0	0.11875	0	0	0	0.095	0	0	0	0.0791667	0	0.0791667	0	0	0	0.49078727	0.484608619	0.614035088	0.497	0.3902	93.5	0.1542965	0.0124474	0.126027	0	2	0	0	1	0	1	0	0	-0.403173	-0.0118349	0.0765784	0.203195	-0.161642	-0.146263	-0.0766351	-0.0273035	0.00967207	-0.0532748	0.228597	-0.0599668	0.214226	-0.0639769	-0.0512456
ENSG00000226009	0.475	0.285	1.1875	2.375	0.2375	0.475	0.095	0	0	0	0.2375	0.285	0.316667	0	11.4	0.19	0.495155638	0.56	0.488929056	0.542	0.4771	0	0.506064033	0.322642	0.243667	1	1	0	0	10	0	4	2	0	0.367641	0.44741	0.560283	0.403735	0.400462	0.356889	0.0737172	0.691618	0.135121	-0.178445	0.675859	0.335576	0.149558	0.0669661	0.484891
ENSG00000226012	0.35625	0	0	0	0	0.158333	0.285	0.339286	0	0.285	0.791667	0	0	0.19	0	0.095	0.472081218	0.491289199	0.464183381	0.452	0.3925	0	0.01814945	0.037394	0.0293745	0	2	0	0	0	0	1	0	0	-0.196599	-0.20359	-0.141017	-0.140645	-0.19194	-0.398334	-0.0575521	-0.0681549	-0.00786062	0.140125	-0.308591	-0.254684	-0.11108	0.110292	0.293138
ENSG00000226017	0.11875	0.19	0.2375	0.2375	0	0.158333	0.095	0.0678571	0	0	0.0791667	0.19	0.0791667	0	0.095	0.095	0.413574728	0.417467949	0.412685338	0.451	0.415	0	0.233705358	0.0737792	0.191018	1	0	0	1	5	0	1	7	0	0.400163	0.599103	0.391066	0.205844	0.610327	0.143931	0.129954	0.665923	0.221909	-0.243117	0.49593	0.150422	0.407485	0.441069	0.159335
ENSG00000226022	0	0	0	0.2375	0	0	0	0	0	0	0	0	0	0	0.285	0	0.37155132	0.448160535	0.371445811	0.339	0.3554	0	0.050603797	0.1112239	0.0653935	0	0	0	0	45	0	37	52	0	0.0513581	0.29197	0.41764	0.34307	0.140714	0.40197	0.0166667	0.458792	-0.29656	0.0179222	0.358445	0.357917	-0.157576	0.085834	0.345147
ENSG00000226026	0.475	0.95	1.06875	0.475	0.35625	0.95	0.285	0.0678571	0.475	0.57	0.395833	0.855	0.475	0.19	0.475	0.57	0.391752869	0.477844311	0.388593446	0.4375	0.4208	42	0.04309721	0.137742	0.144665	1	0	0	0	27	0	11	27	0	0.479014	0.221038	0.323628	0.261474	0.562523	0.116031	0.209914	0.527524	0.49035	-0.171426	0.220085	-0.0926882	0.137842	0.0651751	-0.185834
ENSG00000226029	0.475	1.9	1.06875	1.06875	0.2375	0.316667	0.57	0.339286	0.158333	0.38	1.58333	1.9	0.791667	0.19	0.38	0.19	0.461507831	0.459167951	0.463278153	0.4665	0.4759	63	0.02771225	0.120607	0.0758935	0	0	0	3	6	0	1	3	0	0.18963	0.118813	0.32003	0.575984	0.460518	-0.202364	-0.0517751	0.365804	-0.0781714	0.177991	0.237814	0.222715	0.608278	0.291205	0.0262993
ENSG00000226031	0.95	0.19	0.11875	1.1875	0.35625	0.158333	0.095	0	0.158333	0.285	0.0791667	0.095	0.0791667	0	0.19	0.665	0.464576074	0.48209607	0.459587167	0.631	0.4396	0	0.27761742	0.167150025	0.598553	0	0	0	0	3	0	0	0	0	0.705708	-0.147498	0.464498	0.244066	0.687595	0.6238	0.317543	0.287205	0.283397	-0.0288249	0.492241	0.250924	0.0081361	0.264054	0.42862
ENSG00000226032	0	0	0	0	0	0	0	0	0	0.095	0.316667	0.095	0	0	0	0	0.496336996	0.510574018	0.474418605	0.45	0.4644	0	0.024542435	0.00867442	0.0471175	0	0	0	0	0	0	0	0	0	0.039065	-0.330481	0.113687	0.407229	0.214065	-0.288876	0.0650119	0.0326756	-0.0842665	0.275893	-0.40897	-0.00648204	0.14292	-0.201388	-0.0924641
ENSG00000226037	0.11875	0	0	0	0	0	0	0	0	0	0	0	0	0	0.19	0	0.344467732	0.396396396	0.342912394	0.3565	0.3521	0	0.01847885	0.0836609	0.0539115	2	0	0	0	3	0	4	6	0	0.0513581	0.0377997	0.494506	0.169608	0.102337	0.344363	-0.0794872	0.342805	-0.219863	-0.0396849	0.281635	0.319569	-0.0807096	0.1627	0.403757
ENSG00000226041	0	0	0	0	0	0	0	0	0	0	0	0	0	0	0.095	0	0.509738453	0.554160126	0.485344828	0.5125	0.4849	0	0.008410083	0.014994935	0.02315	0	1	0	0	0	0	1	0	0	-0.2813	0.199898	0.364879	0.168905	-0.140131	0.196328	-0.0280883	0.367054	-0.308062	0.196328	0.140234	0.140028	-0.252608	-0.11227	0.142675
ENSG00000226043	0	0.19	0	0	0	0	0	0	0	0	0.0791667	0	0	0	0.095	0	0.344255765	0.508045977	0.343917204	0.3435	0.3234	0	0.019187887	0.09576315	0.084466	0	0	0	0	21	0	76	63	0	-0.0433368	-0.0505936	-0.0064861	0.448869	-0.125213	-0.229006	-0.285599	0.439334	-0.0690322	0.371595	-0.0604922	0.0733468	0.00432406	0.0389166	-0.0219804
ENSG00000226047	0	0	0	0	0	0	0.095	0	0	0	0	0	0	0	0.095	0.19	0.423828585	0.489361702	0.418325676	0.412	0.4281	0	0.179949897	0.17734	0.158428	0	2	0	0	1	0	2	1	0	-0.345074	0.0793156	0.159161	-0.153118	0.0551379	0.308351	0.484338	-0.00653511	-0.0324102	0.12334	0.0389495	-0.0777844	-0.328067	0.0487229	-0.0264183
ENSG00000226051	0.35625	0.475	0.11875	0.35625	0.35625	0.316667	0.475	0.0678571	0.158333	0.855	0.0791667	0.19	0.316667	0.095	0.19	0.855	0.446278042	0.471882641	0.445443681	0.449	0.4667	74	0.322966113	0.264356808	0.136717	0	0	0	0	34	0	13	34	0	0.447252	-0.317525	0.197926	0.105576	0.652118	0.340003	0.70846	-0.0745714	0.319532	0.207409	0.338522	0.00739658	-0.083025	0.122314	0.0844078
ENSG00000226053	0.11875	0.76	0.7125	0.475	0.2375	0.95	0.57	0.0678571	0.158333	0.19	0.0791667	0.57	0.158333	0	0.475	0.475	0.352904122	0.386720502	0.351641171	0.3795	0.3774	0	0.129977933	0.1623745	0.187321	1	0	0	0	8	0	6	32	0	0.346439	0.445081	0.139897	-0.0809206	0.512199	0.106509	0.445926	0.446019	0.317581	0.0155326	0.46228	-0.0679475	0.197632	0.141377	-0.0692321
ENSG00000226063	0	0	0	0	0	0.475	0	0	0	0	0	0	0	0	0	0	0.529280949	0.556896552	0.508452536	0.597	0.5279	0	0.010973295	0.0353927	0.0163305	0	0	0	0	0	0	0	1	0	0.30943	0.371239	-0.308743	-0.365961	-0.0840787	-0.0841406	0.308972	0.310584	0.308062	-0.140234	0.0841406	-0.140028	-0.364879	-0.280676	0.256815
ENSG00000226067	0.2375	0.855	0.35625	0.35625	0.2375	0	0.38	1.35714	0.316667	0.38	1.58333	0.38	0.554167	0.095	0.19	0.38	0.420613016	0.539759036	0.417981308	0.6315	0.4137	0	0.164830064	0.057342197	0.541073	0	0	0	0	30	0	26	7	0	-0.172133	-0.337387	-0.0237924	0.444448	0.0311814	-0.335819	-0.138395	-0.25804	-0.247784	0.527503	-0.452464	0.0103862	0.420827	0.318223	-0.219209
ENSG00000226070	0	0	1.06875	0	0	0	0	0.0678571	0	0	0.0791667	0.19	0.0791667	0	0.285	0	0.356071196	0.506067961	0.343595438	0.4695	0.4319	32	0.0632841	0.186457	0.0431415	2	0	0	0	0	0	2	4	0	-0.430692	0.313907	0.446688	0.3528	-0.121875	-0.163467	-0.317239	0.277114	-0.257103	0.116883	-0.0499719	0.0270635	0.328871	-0.0728941	-0.0568737
ENSG00000226078	0	0	0	0	0	0	0	0	0	0	0	0	0	0	0	0	0.444607483	0.492625369	0.437788018	0.55	0.5041	0	0.311745125	0.32328	0.174435	0	0	0	1	0	0	0	0	0	0	0	0	0	0	0	0	0	0	0	0	0	0	0	0
ENSG00000226079	0	0	0	0	0	0	0	0	0	0	0	0	0	0	0.95	0	0.393078471	0.385572139	0.393329452	0.3645	0.3885	0	0.01189561	0.151864	0.180143	0	0	0	0	0	0	0	6	0	-0.2813	0.199898	0.364879	0.168905	-0.140131	0.196328	-0.0280883	0.367054	-0.308062	0.196328	0.140234	0.140028	-0.252608	-0.11227	0.142675
ENSG00000226083	0.2375	0.285	0.35625	0.7125	0.11875	0.475	0.19	0.0678571	6.33333	0.38	0.158333	0.19	0.158333	0	0.19	0.095	0.398769511	0.412630763	0.392995481	0.41	0.3886	53	0.131426229	0.119352017	0.149497	1	0	0	0	0	0	5	2	0	0.628614	-0.0285965	0.0998522	0.218101	0.394389	0.375463	0.0377498	0.325152	-0.0324725	-0.273467	0.310422	0.373434	0.0880178	0.282545	0.00601572
ENSG00000226087	0	0	0	0.2375	0.11875	0	0.095	0	0	0	0	0.095	0	0	0.095	0.19	0.47096486	0.500738552	0.469384555	0.4715	0.4599	0	0.291238333	0.1926845	0.16357	0	0	0	1	8	0	0	2	0	0.140577	0.168657	0.289031	-0.0366624	0.454977	0.513925	0.534252	-0.00171032	-0.0373214	0.0900431	0.305807	0.215446	0.0110512	0.0493053	0.243718
ENSG00000226088	0	0	0.2375	0	0	0	0.19	0	0.158333	0.095	0.316667	0.38	0.0791667	0	4.75	0.475	0.365296804	0.396521739	0.305647841	0.39	0.4303	41	0.04239985	0.183731	0.070121	0	1	0	2	0	0	1	0	0	-0.337693	-0.0422652	0.329251	0.24227	0.0937136	0.227538	0.2017	0.0804819	-0.135094	0.029211	-0.215239	0.0491251	-0.0753893	-0.11693	-0.284681
ENSG00000226089	0	0	0	0.11875	0	0	0	0	0.158333	0	0	0	0	0	0	0.19	0.339774763	0.32697201	0.341206602	0.3265	0.3475	0	0.0920302	0.0700367	0.035456	0	0	0	0	0	0	0	2	0	0.279522	-0.140782	-0.0756711	0.0412005	0.142484	0.650292	0.129818	-0.14572	0.0215726	-0.369435	-0.183637	0.280443	-0.28755	0.188097	-0.138477
ENSG00000226091	0.35625	0.95	1.06875	0.35625	0.475	0.158333	0.285	0.203571	0.158333	0.285	0.316667	0.95	0.475	0	0.38	0.57	0.453103612	0.529224793	0.44857338	0.4615	0.4754	0	0.097650779	0.063035223	0.028553	0	0	0	2	49	0	19	18	0	0.175686	0.128684	0.588018	0.433977	0.571642	0.152994	0.0910437	0.26786	0.265684	0.150776	0.350333	0.0398527	0.536983	0.173077	-0.0315825
ENSG00000226097	0	0	0	0	0	0	0	0	0	0.095	0	0	0	0	0.95	0	0.376541153	0.356127285	0.378769959	0.3725	0.3697	29	0.309329457	0.092631767	0.096934	0	0	0	0	3	0	3	0	0	-0.199013	-0.138164	0.456073	0.304523	0.0639608	0.0179222	0.112821	0.24615	-0.181515	0.40197	0.032004	-0.102262	-0.253659	-0.163981	0.0520976
ENSG00000226101	0	0	0.11875	0.11875	0	0	0.095	0	0	0	0	0	0	0	0.285	0	0.402808643	0.438681532	0.398931154	0.3885	0.4131	0	0.092446727	0.09432738	0.117261	1	0	0	0	2	0	1	7	0	-0.202072	0.465508	0.479827	0.14875	0.155835	0.252813	-0.0126108	0.475861	-0.160556	-0.0968632	0.614113	0.104458	0.123107	0.231674	0.197098
ENSG00000226115	0	0	0	0	0	0	0	0	0	0	0	0	0	0	0	0	0.625475285	0.563380282	0.657101865	0.6025	0.5608	0	0.002243811	0.0187963	0.013773	0	0	0	1	0	0	0	0	0	0	0	0	0	0	0	0	0	0	0	0	0	0	0	0
ENSG00000226122	0	0	0	0	0	0	0	0	0	0	0	0	0	0	0.19	0.095	0.487569415	0.557432432	0.475073018	0.4345	0.4484	80	0.109486026	0.021704058	0.044617	0	0	0	0	4	0	4	2	0	-0.237531	0.135557	0.35999	0.0925132	0.0255843	0.344363	0.247436	0.24615	0.0485744	0.113934	-0.0448056	-0.0639137	-0.407391	-0.0871151	0.0520976
ENSG00000226125	0.11875	0.475	0.35625	0.11875	0.11875	0.158333	0.19	0.203571	0	0.095	0.158333	0.19	0.0791667	0.095	0.285	0.095	0.449994797	0.490609429	0.434857143	0.4795	0.459	0	0.127798975	0.128710967	0.122029	0	0	0	0	2	0	10	1	0	-0.127233	0.591433	0.227175	-0.032018	0.135659	-0.437693	-0.236258	0.575803	-0.0370381	0.34051	0.267809	-0.202969	0.57833	0.436532	0.0951004
ENSG00000226130	0	0	0	0	0	0	0	0	0	0	0	0	0	0	0	0	0.393633148	0.375	0.394793344	0.3845	0.389	0	0.06467685	0.124994	0.066038	1	0	0	1	2	0	0	1	0	0	0	0	0	0	0	0	0	0	0	0	0	0	0	0
ENSG00000226133	0	0	0	0	0	0	0	0	0	0.095	0	0	0	0	0	0	0.451579921	0.492213947	0.450064392	0.4895	0.4937	0	0.051819295	0.10053507	0.130169	3	0	0	1	19	0	4	15	0	0.02813	-0.428353	0.252608	0.253358	0.252236	-0.196328	0.196618	-0.0564698	0.0840168	0.364609	-0.112188	-0.308062	-0.0842028	-0.11227	-0.0856052
ENSG00000226134	0	0.285	0	0	0	0	0	0	0	0	0.316667	0	0	0	0.095	0	0.399932272	0.446531792	0.385670057	0.43	0.4391	0	0.0649893	0.128929	0.0582905	0	0	0	0	2	0	1	0	0	-0.054171	-0.107786	-0.0389166	0.487901	-0.164072	-0.259252	-0.313726	0.417585	-0.0647177	0.358633	-0.120984	0.0819758	0	-0.0064861	0.0219804
ENSG00000226137	1.1875	2.85	13.0625	2.375	2.375	3.16667	2.85	4.07143	1.58333	2.85	1.58333	8.55	2.375	0.19	2.85	6.65	0.590751043	0.59752776	0.557711951	0.564	0.5692	0	0.14013585	0.0423769	0.0197145	3	0	0	2	3	0	0	3	0	-0.118001	0.520867	0.332353	-0.142006	0.334096	-0.180947	0.246093	0.266868	0.147221	0.279983	0.00372318	-0.386641	0.362161	0.242931	-0.159095
[truncated: 10,718 more rows]
[truncated: 36 more columns]
