# Supplementary material for: Identification of Cancer-Related Long Non-Coding RNAs Using XGBoost With High Accuracy
Source: Front Genet. 2019 Aug 9;10:735. doi: 10.3389/fgene.2019.00735 (PMC6701491; doi:10.3389/fgene.2019.00735)
Supplement: Data Sheet 6 — Feature importance. CSV 1KB [file DataSheet_6.csv]

Feature	Weight
Gen_LevelTwo	0.0411
Gen_LevelOne	0.0386
Net_LevelTwo	0.0342
genebody_SINE	0.0301
genebody_LINE	0.0295
colon	0.0295
TSS5k_Gm12878H3k4me1	0.0292
prostate_gland	0.0291
genebody_H1hescH3k4me3	0.0290
TSS1k_Gm12878H3k4me3	0.0286
Epi_LevelTwo	0.0273
hbm_total_degree	0.0273
genebody_Gm12878H3k27ac	0.0262
TSS1k_Gm12878H3k27ac	0.0255
TSS5k_H1hescH3k4me1	0.0237
hbm_cancer-protein_degree	0.0221
thyroid_gland	0.0210
Net_LevelOne	0.0203
TSS1k_H1hescH3k27ac	0.0201
TSS5k_K562H3k4me1	0.0200
TSS5k_Gm12878H3k4me3	0.0198
cancer-miRNA_targets	0.0192
genebody_Gm12878H3k4me3	0.0187
skeletal_muscle_tissue	0.0184
Exp_LevelOne	0.0182
TSS5k_K562H3k4me3	0.0180
TSS5k_Gm12878H3k27ac	0.0177
Epi_LevelOne	0.0175
TSS1k_H1hescH3k4me1	0.0168
genebody_LTR	0.0164
TSS1k_H1hescH3k4me3	0.0163
genebody_K562H3k4me3	0.0162
kidney	0.0160
Exp_LevelTwo	0.0158
TSS5k_K562H3k27ac	0.0155
genebody_K562H3k27ac	0.0152
TSS1k_K562H3k27ac	0.0149
testis	0.0149
TSS1k_SINE	0.0144
genebody_K562H3k4me1	0.0141
TSS1k_K562H3k4me1	0.0130
ovary	0.0121
brain	0.0115
micropeptide_aa_avg	0.0109
miRNA_targets	0.0105
heart	0.0101
adrenal_gland	0.0101
breast	0.0099
TSS1k_LTR	0.0090
TSS1k_LINE	0.0087
adipose_tissue	0.0080
