# Supplementary material for: Identification of Cancer-Related Long Non-Coding RNAs Using XGBoost With High Accuracy
Source: Front Genet. 2019 Aug 9;10:735. doi: 10.3389/fgene.2019.00735 (PMC6701491; doi:10.3389/fgene.2019.00735)
Supplement: Data Sheet 7 — Predicted positives. XLSX 27KB [file DataSheet_7.xlsx]

## Sheet: Sheet1
Query	Symbol	Name	Score	Pubmed	lnc2CancerV2.0
ENSG00000234072	AC074117.1		0.9945
ENSG00000231889	TRAF3IP2-AS1	TRAF3IP2 antisense RNA 1	0.9919
ENSG00000258199	AC073896.4		0.9904
ENSG00000235954	TTC28-AS1	TTC28 antisense RNA 1	0.9898
ENSG00000215447			0.9863
ENSG00000215424	MCM3AP-AS1	MCM3AP antisense RNA 1	0.9855		Y
ENSG00000225439	BOLA3-AS1	BOLA3 divergent transcript	0.9853
ENSG00000206337	HCP5	HLA complex P5	0.9843		Y
ENSG00000262766	AC135050.5		0.9838
ENSG00000205885	C1RL-AS1	C1RL antisense RNA 1	0.9832
ENSG00000262454	MIR193BHG	MIR193B host gene	0.9818
ENSG00000174365	SNHG11	small nucleolar RNA host gene 11	0.9806
ENSG00000225177	AL590617.2		0.9798
ENSG00000257702	LBX2-AS1	LBX2 antisense RNA 1	0.9791		Y
ENSG00000170919	TPT1-AS1	TPT1 antisense RNA 1	0.9729		Y
ENSG00000234456	MAGI2-AS3	MAGI2 antisense RNA 3	0.9717		Y
ENSG00000177406	AC021054.1		0.971
ENSG00000228506	AL513550.1		0.9705
ENSG00000236618	PITPNA-AS1	PITPNA antisense RNA 1	0.9704
ENSG00000238045	AC009133.1		0.9692
ENSG00000230082	PRRT3-AS1	PRRT3 antisense RNA 1	0.9681
ENSG00000230074	AL162231.2		0.9678
ENSG00000223960	PRKRA-AS1	PRKRA antisense RNA 1	0.967
ENSG00000265666	RARA-AS1	RARA antisense RNA 1	0.9655
ENSG00000245812	LINC02202	long intergenic non-protein coding RNA 2202	0.9642
ENSG00000257605	AC073611.2		0.9642
ENSG00000233621	LINC01137	long intergenic non-protein coding RNA 1137	0.9629
ENSG00000233016	SNHG7	small nucleolar RNA host gene 7	0.9602		Y
ENSG00000244968	LIFR-AS1	LIFR antisense RNA 1	0.9599		Y
ENSG00000244300	GATA2-AS1	GATA2 antisense RNA 1	0.9582
ENSG00000260276	AC022167.2		0.9556
ENSG00000257285	AL132780.1		0.954
ENSG00000247828	TMEM161B-AS1	TMEM161B antisense RNA 1	0.953
ENSG00000263327	TAPT1-AS1	TAPT1 antisense RNA 1 (head to head)	0.9528
ENSG00000267395	DM1-AS	DM1 locus antisense RNA	0.9515		Y
ENSG00000226754	AL606760.1		0.9504
ENSG00000163597	SNHG16	small nucleolar RNA host gene 16	0.9477		Y
ENSG00000255248	MIR100HG	mir-100-let-7a-2-mir-125b-1 cluster host gene	0.9459		Y
ENSG00000235560	AC002310.1		0.945
ENSG00000231064	AC234582.1		0.9439
ENSG00000250222	AC008443.5		0.9434
ENSG00000233223	AC016876.1		0.9416
ENSG00000223478	AL441992.1		0.9393
ENSG00000224032	EPB41L4A-AS1	EPB41L4A antisense RNA 1	0.9389
ENSG00000249348	UGDH-AS1	UGDH antisense RNA 1	0.9348
ENSG00000177337	DLGAP1-AS1	DLGAP1 antisense RNA 1	0.928
ENSG00000258057	BCDIN3D-AS1	BCDIN3D antisense RNA 1	0.9273
ENSG00000244879	GABPB1-AS1	GABPB1 antisense RNA 1	0.9253
ENSG00000271551	AL355297.4		0.9244
ENSG00000229852	AC019205.1		0.9217
ENSG00000238058	AL355574.1		0.9207
ENSG00000203865	ATP1A1-AS1	ATP1A1 antisense RNA 1	0.9191
ENSG00000223482	NUTM2A-AS1	NUTM2A antisense RNA 1	0.919
ENSG00000235823	OLMALINC	oligodendrocyte maturation-associated long intergenic non-coding RNA	0.9153
ENSG00000267100	ILF3-DT	ILF3 divergent transcript	0.9143		Y
ENSG00000229043	AC091729.3		0.914
ENSG00000229980	TOB1-AS1	TOB1 antisense RNA 1	0.9122
ENSG00000227848	SUCLA2-AS1	SUCLA2 antisense RNA 1	0.9109
ENSG00000258920	FOXN3-AS1	FOXN3 antisense RNA 1	0.9106
ENSG00000268061	NAPA-AS1	NAPA antisense RNA 1	0.9102
ENSG00000262001	DLGAP1-AS2	DLGAP1 antisense RNA 2	0.9091
ENSG00000231312	MAP4K3-DT	MAP4K3 divergent transcript	0.9084
ENSG00000250073	AP000866.2		0.9079
ENSG00000264290	AC104564.3		0.9017
ENSG00000267737	AC087645.2		0.9014
ENSG00000267858	MZF1-AS1	MZF1 antisense RNA 1	0.9006
ENSG00000234327	AC012146.1		0.8994
ENSG00000234684	SDCBP2-AS1	SDCBP2 antisense RNA 1	0.899
ENSG00000269958	AL049840.4		0.8989
ENSG00000268746	AC010519.1		0.8967
ENSG00000229539	AL353194.1		0.8956
ENSG00000261801	LOXL1-AS1	LOXL1 antisense RNA 1	0.8924		Y
ENSG00000230148	HOXB-AS1	HOXB cluster antisense RNA 1	0.8886
ENSG00000232640	AL354892.2		0.8854
ENSG00000237149	ZNF503-AS2	ZNF503 antisense RNA 2	0.8837
ENSG00000272888	LINC01578	long intergenic non-protein coding RNA 1578	0.8826
ENSG00000232533	AC093673.1		0.8813
ENSG00000260805	AC092803.2		0.8785
ENSG00000225138	SLC9A3-AS1	SLC9A3 antisense RNA 1	0.8774		Y
ENSG00000242125	SNHG3	small nucleolar RNA host gene 3	0.873		Y
ENSG00000232485	AC098820.1		0.8725
ENSG00000259065	AC005520.2		0.8681
ENSG00000255100	AP003119.2		0.8676
ENSG00000254682	AP002387.2		0.867
ENSG00000235501	AC105942.1		0.866
ENSG00000254859	AC067930.3		0.8655
ENSG00000231856	AL162377.1		0.8641
ENSG00000249673	NOP14-AS1	NOP14 antisense RNA 1	0.8632
ENSG00000232912	RERE-AS1	RERE antisense RNA 1	0.8617
ENSG00000253982	AC100810.1		0.8609
ENSG00000206417	H1FX-AS1	H1FX antisense RNA 1	0.8607
ENSG00000265688	MAFG-DT	MAFG divergent transcript	0.8605		Y
ENSG00000267128	RNF157-AS1	RNF157 antisense RNA 1	0.8579
ENSG00000250616	AC012645.1		0.8554
ENSG00000262686	GLIS2-AS1	GLIS2 antisense RNA 1	0.8543
ENSG00000234779	BNC2-AS1	BNC2 antisense RNA 1	0.853
ENSG00000273456	AC064836.3		0.8514
ENSG00000258789	AL162171.2		0.851
ENSG00000257084	MIR200CHG	MIR200C and MIR141 host gene	0.8502		Y
ENSG00000254910	AC136475.2		0.8497
ENSG00000247735	AC120114.1		0.8427
ENSG00000246523	AP001528.1		0.8424
ENSG00000229124	VIM-AS1	VIM antisense RNA 1	0.8421		Y
ENSG00000248367	AC008610.1		0.8401
ENSG00000254461	AP001107.4		0.84
ENSG00000247556	OIP5-AS1	OIP5 antisense RNA 1	0.8395		Y
ENSG00000238279	BX470102.1		0.8384
ENSG00000238197	PAXBP1-AS1	PAXBP1 antisense RNA 1	0.8379
ENSG00000259635	AC100830.1		0.8366		Y
ENSG00000239911	PRKAG2-AS1	PRKAG2 antisense RNA 1	0.8365
ENSG00000234028	EIF2AK3-DT	EIF2AK3 divergent transcript	0.8355
ENSG00000223923	AC010136.1		0.8344
ENSG00000240137	ERICH6-AS1	ERICH6 antisense RNA 1	0.8332
ENSG00000228350	LINC02585	long intergenic non-protein coding RNA 2585	0.8309
ENSG00000256546	AC156455.1		0.8306		Y
ENSG00000224713	AC025165.1		0.8291
ENSG00000251022	THAP9-AS1	THAP9 antisense RNA 1	0.829		Y
ENSG00000244041	LINC01011	long intergenic non-protein coding RNA 1011	0.8287
ENSG00000180769	WDFY3-AS2	WDFY3 antisense RNA 2	0.8274		Y
ENSG00000241014	AC114490.1		0.826
ENSG00000272030	AL162258.2		0.8249
ENSG00000224790	AP000704.1		0.8241
ENSG00000259623	AC125257.1		0.8241
ENSG00000260231	KDM7A-DT	KDM7A divergent transcript	0.8241
ENSG00000265778	AC018413.1		0.8225
ENSG00000270362	HMGN3-AS1	HMGN3 antisense RNA 1	0.8204
ENSG00000267532	MIR497HG	mir-497-195 cluster host gene	0.8195
ENSG00000266469	AC005288.1		0.8175
ENSG00000225938	AL109741.1		0.8171
ENSG00000258086	AC079313.1		0.8169
ENSG00000251417	AC145285.2		0.8155
ENSG00000157306	ZFHX2-AS1	ZFHX2 antisense RNA 1	0.8137
ENSG00000264968	AC090844.2		0.8137
ENSG00000236778	INTS6-AS1	INTS6 antisense RNA 1	0.8124
ENSG00000227398	KIF9-AS1	KIF9 antisense RNA 1	0.8108
ENSG00000255153	TOLLIP-AS1	TOLLIP antisense RNA 1 (head to head)	0.8078
ENSG00000261373	VPS9D1-AS1	VPS9D1 antisense RNA 1	0.8067		Y
ENSG00000251661	AC136475.1		0.8053
ENSG00000258820	AF111167.1		0.8052
ENSG00000213904	LIPE-AS1	LIPE antisense RNA 1	0.8046
ENSG00000247137	AP000873.2		0.8042
ENSG00000272172	AC138696.2		0.804
ENSG00000261766	AC133550.2		0.8011
ENSG00000273265	CNNM3-DT	CNNM3 divergent transcript	0.8003
ENSG00000254991	AC124276.1		0.8002
ENSG00000255118	AP003306.2		0.7972
ENSG00000259943	AL050341.2		0.7959
ENSG00000167912	AC090152.1		0.7912
ENSG00000228242	AC093495.1		0.7876
ENSG00000225733	FGD5-AS1	FGD5 antisense RNA 1	0.7868
ENSG00000259523	AC022613.2		0.7863
ENSG00000235919	ASH1L-AS1	ASH1L antisense RNA 1	0.7862
ENSG00000267519	AC020916.1		0.7844
ENSG00000266677	AC087164.1		0.7841
ENSG00000267280	TBX2-AS1	TBX2 antisense RNA 1	0.7832
ENSG00000255495	AC145124.1		0.7819
ENSG00000268362	AC092279.1		0.781
ENSG00000257595	LINC02356	long intergenic non-protein coding RNA 2356	0.7805
ENSG00000245910	SNHG6	small nucleolar RNA host gene 6	0.7775		Y
ENSG00000259456	ADNP-AS1	ADNP antisense RNA 1	0.776
ENSG00000196810	CTBP1-DT	CTBP1 divergent transcript	0.7753
ENSG00000236153	AC104076.1		0.7744
ENSG00000241764	AC002467.1		0.7731
ENSG00000267454	ZNF582-AS1	ZNF582 antisense RNA 1 (head to head)	0.772
ENSG00000238123	MID1IP1-AS1	MID1IP1 antisense RNA 1	0.7716
ENSG00000267082	AC011472.1		0.7716
ENSG00000260793	AC003102.1		0.7706
ENSG00000248309	MEF2C-AS1	MEF2C antisense RNA 1	0.7701		Y
ENSG00000269194	AC006942.1		0.7688
ENSG00000203497	PDCD4-AS1	PDCD4 antisense RNA 1	0.765
ENSG00000233871	DLG5-AS1	DLG5 antisense RNA 1	0.7647
ENSG00000254602	AP000662.1		0.7637
ENSG00000259933	AC009065.2		0.7634
ENSG00000246022	ALDH1L1-AS2	ALDH1L1 antisense RNA 2	0.7631
ENSG00000236859	NIFK-AS1	NIFK antisense RNA 1	0.763
ENSG00000257337	AC068888.1		0.7622
ENSG00000244625	MIATNB	MIAT neighbor	0.7602
ENSG00000269893	SNHG8	small nucleolar RNA host gene 8	0.76		Y
ENSG00000256690	AP001160.1		0.7597
ENSG00000233547	AL158212.2		0.7593
ENSG00000205559	CHKB-DT	CHKB divergent transcript	0.759
ENSG00000228436	AL139260.1		0.7589
ENSG00000272622	AC010735.2		0.7564
ENSG00000267169	AC022098.1		0.7561
ENSG00000179743	AL450998.2		0.7536
ENSG00000272829	AC002470.1		0.7525
ENSG00000226471	Z93930.2		0.7476
ENSG00000272368	AC074032.1		0.7436
ENSG00000245498	AP000866.1		0.7434
ENSG00000234171	RNASEH1-AS1	RNASEH1 antisense RNA 1	0.7422
ENSG00000226824	AC006001.2		0.7406
ENSG00000249684	AC106795.2		0.7404
ENSG00000271147	ARMCX5-GPRASP2	ARMCX5-GPRASP2 readthrough	0.7329
ENSG00000243018	AC005486.1		0.7324
ENSG00000263069	AC124319.3		0.7316
ENSG00000243433	AC010973.1		0.7306
ENSG00000259583	AC015712.2		0.7297
ENSG00000230454	U73166.1		0.7294
ENSG00000224165	DNAJC27-AS1	DNAJC27 antisense RNA 1	0.7264
ENSG00000231074	HCG18	HLA complex group 18	0.726
ENSG00000241990	PRR34-AS1	PRR34 antisense RNA 1	0.7241
ENSG00000259370	AC103740.1		0.7234
ENSG00000203709	MIR29B2CHG	MIR29B2 and MIR29C host gene	0.7222
ENSG00000262136	AC092115.3		0.7219
ENSG00000241313	WWTR1-AS1	WWTR1 antisense RNA 1	0.7216
ENSG00000231721	LINC-PINT	long intergenic non-protein coding RNA, p53 induced transcript	0.7212		Y
ENSG00000270820	AC016727.1		0.7195
ENSG00000263766	AC025682.1		0.7174
ENSG00000196756	SNHG17	small nucleolar RNA host gene 17	0.717		Y
ENSG00000221817	PPP3CB-AS1	PPP3CB antisense RNA 1 (head to head)	0.7169
ENSG00000227695	DNMBP-AS1	DNMBP antisense RNA 1	0.7169
ENSG00000233006	MIR3936HG	MIR3936 host gene	0.7163		Y
ENSG00000235910	APOA1-AS	APOA1 antisense RNA	0.7162
ENSG00000230513	THAP7-AS1	THAP7 antisense RNA 1	0.711
ENSG00000260083	MIR762HG	MIR762 host gene	0.7099
ENSG00000261879	AC087500.1		0.7086
ENSG00000260081	AF274858.1		0.7081
ENSG00000223891	OSER1-DT	OSER1 divergent transcript	0.7076
ENSG00000227492	AL138921.1		0.706
ENSG00000203280	AL022323.1		0.7048
ENSG00000258604	AL161668.4		0.7042
ENSG00000240401	AC012358.3		0.7039
ENSG00000226330	AL606489.1		0.7033
ENSG00000262678	AC004771.5		0.7029
ENSG00000246560	UBE2D3-AS1	UBE2D3 antisense RNA 1	0.7014
ENSG00000260136	AC008915.2		0.7012
ENSG00000237945	LINC00649	long intergenic non-protein coding RNA 649	0.6999
ENSG00000233554	B4GALT1-AS1	B4GALT1 antisense RNA 1	0.6976
ENSG00000224738	AC099850.1		0.6975
ENSG00000175061	SNHG29	small nucleolar RNA host gene 29	0.6962		Y
ENSG00000271270	TMCC1-AS1	TMCC1 antisense RNA 1 (head to head)	0.6962
ENSG00000272288	AL451165.2		0.6959
ENSG00000268230	AC012313.3		0.6956
ENSG00000237943	PRKCQ-AS1	PRKCQ antisense RNA 1	0.6952
ENSG00000269235	ZNF350-AS1	ZNF350 antisense RNA 1	0.6941		Y
ENSG00000269439	AC010618.4		0.6935
ENSG00000271646	AC099343.3		0.6933
ENSG00000255966	AC006064.3		0.6926
ENSG00000253414	AC124067.2		0.6923
ENSG00000254854	AP003390.1		0.6915
ENSG00000269609	RPARP-AS1	RPARP antisense RNA 1	0.6891
ENSG00000258457	AL132780.2		0.6885
ENSG00000236810	ELOA-AS1	ELOA antisense RNA 1	0.6879
ENSG00000258137	AC079313.2		0.6858
ENSG00000269303	AC020907.3		0.6855
ENSG00000233230	AC079807.1		0.6842
ENSG00000248275	TRIM52-AS1	TRIM52 antisense RNA 1 (head to head)	0.6798		Y
ENSG00000234494	SP2-AS1	SP2 antisense RNA 1	0.6791
ENSG00000246067	RAB30-AS1	RAB30 antisense RNA 1 (head to head)	0.6778
ENSG00000266903	AC243964.2		0.6765
ENSG00000182109			0.6762		Y
ENSG00000233101	HOXB-AS3	HOXB cluster antisense RNA 3	0.6751		Y
ENSG00000153363	LINC00467	long intergenic non-protein coding RNA 467	0.6737		Y
ENSG00000214719	AC005562.1		0.6732
ENSG00000224424	PRKAR2A-AS1	PRKAR2A antisense RNA 1	0.6728
ENSG00000246308	AC116535.1		0.671
ENSG00000205890	AC108134.1		0.6705
ENSG00000224596	ZMIZ1-AS1	ZMIZ1 antisense RNA 1	0.6675
ENSG00000256894	AC022509.3		0.6667
ENSG00000254369	HOXA-AS3	HOXA cluster antisense RNA 3	0.6651		Y
ENSG00000237429	BX293535.1		0.6648
ENSG00000234883	MIR155HG	MIR155 host gene	0.6632		Y
ENSG00000249406	AC015909.1		0.6612
ENSG00000260643	AC092718.3		0.661
ENSG00000237781	AL356356.1		0.6602
ENSG00000261840	LOC730183	uncharacterized LOC730183	0.6591
ENSG00000269946	MIRLET7A1HG	miRlet-7a-1/let-7f-1/let-7d cluster host gene	0.6585
ENSG00000257135	ODC1-DT	ODC1 divergent transcript	0.657
ENSG00000178977	LINC00324	long intergenic non-protein coding RNA 324	0.6569		Y
ENSG00000240449	AC005586.1		0.6563
ENSG00000246263	UBR5-AS1	UBR5 antisense RNA 1	0.6558
ENSG00000231789	PIK3CD-AS2	PIK3CD antisense RNA 2	0.6557
ENSG00000232442	MHENCR	melanoma highly expressed competing endogenous lncRNA for miR-425 and miR-489	0.6536		Y
ENSG00000236559	AL117381.1		0.6526
ENSG00000257303	AC073896.2		0.652
ENSG00000258301	VASH1-AS1	VASH1 antisense RNA 1	0.6504
ENSG00000238290	AL034417.2		0.6485
ENSG00000240731	AL139287.1		0.648
ENSG00000255197	AC090559.1		0.6476
ENSG00000268895	A1BG-AS1	A1BG antisense RNA 1	0.6475
ENSG00000229951	AC104695.2		0.6462
ENSG00000224020	MIR181A2HG	MIR181A2 host gene	0.6447
ENSG00000237476	LINC01637	long intergenic non-protein coding RNA 1637	0.6443
ENSG00000269911	FAM226B	family with sequence similarity 226 member B	0.6439
ENSG00000204934	ATP6V0E2-AS1	ATP6V0E2 antisense RNA 1	0.6376
ENSG00000254554	AC080023.1		0.636
ENSG00000225472	AL136366.1		0.6344
ENSG00000235159	AL121672.2		0.6337
ENSG00000259345	AC013652.1		0.6335
ENSG00000261305	AC005586.2		0.6294
ENSG00000225265	TAF1A-AS1	TAF1A antisense RNA 1	0.6287
ENSG00000245573	BDNF-AS	BDNF antisense RNA	0.628		Y
ENSG00000244649	LINC02086	long intergenic non-protein coding RNA 2086	0.6261		Y
ENSG00000264577	AC010761.2		0.626		Y
ENSG00000254675	AP003032.1		0.6252
ENSG00000225292	AL158212.1		0.6251
ENSG00000236200	KDM4A-AS1	KDM4A antisense RNA 1	0.6239
ENSG00000231636	AGBL5-AS1	AGBL5 antisense RNA 1	0.6213
ENSG00000226419	SLC16A1-AS1	SLC16A1 antisense RNA 1	0.6211		Y
ENSG00000204758	AC008429.1		0.6202
ENSG00000254860	TMEM9B-AS1	TMEM9B antisense RNA 1	0.6188
ENSG00000230084	AC006059.1		0.6186
ENSG00000255857	PXN-AS1	PXN antisense RNA 1	0.6167		Y
ENSG00000260167	AC093249.2		0.6167
ENSG00000260774	AC021087.3		0.6144
ENSG00000229431	AL139289.1		0.6143
ENSG00000232065	LINC01063	long intergenic non-protein coding RNA 1063	0.6141
ENSG00000269971	AL020997.2		0.614
ENSG00000253878	AC087752.3		0.6123
ENSG00000214870	AC004540.1		0.6111
ENSG00000226944	AL031847.1		0.6093
ENSG00000226386	PARD3-AS1	PARD3 antisense RNA 1	0.6074
ENSG00000245281	AC124242.1		0.6069
ENSG00000245648	AC022075.1		0.6066
ENSG00000237436	CAMTA1-DT	CAMTA1 divergent transcript	0.6061		Y
ENSG00000258813	AL442663.3		0.6046
ENSG00000234084	AL049552.1		0.6033
ENSG00000235381	AL596202.1		0.6033
ENSG00000226380	AC016831.1		0.6019
ENSG00000214401	KANSL1-AS1	KANSL1 antisense RNA 1	0.6018
ENSG00000231993	EP300-AS1	EP300 antisense RNA 1	0.6009
ENSG00000231609	AC007098.1		0.6001
ENSG00000215068	AC025171.2		0.5995
ENSG00000224046	AC005076.1		0.5975
ENSG00000260329	AC007541.1		0.5968
ENSG00000219665	ZNF433-AS1	ZNF433 and ZNF878 antisense RNA 1	0.5945
ENSG00000245598	DACT3-AS1	DACT3 antisense RNA 1	0.5935
ENSG00000264456	AC138207.4		0.5932
ENSG00000268555	AC123912.4		0.5928
ENSG00000203706	SERTAD4-AS1	SERTAD4 antisense RNA 1	0.5911
ENSG00000264235	AP005329.1		0.5911
ENSG00000204625	HCG9	HLA complex group 9	0.5889
ENSG00000235151	AC131097.4		0.5881
ENSG00000248932	AC097103.2		0.5866
ENSG00000244945	AC136604.2		0.5862
ENSG00000225302			0.586		Y
ENSG00000263050	AC090617.5		0.5857
ENSG00000233184	AC093157.1		0.5853
ENSG00000227540	AC016394.1		0.5851
ENSG00000227036	LINC00511	long intergenic non-protein coding RNA 511	0.585		Y
ENSG00000236924	AL162411.1		0.5845
ENSG00000229694	AL158071.1		0.5838
ENSG00000232480	TGFB2-AS1	TGFB2 antisense RNA 1 (head to head)	0.5789
ENSG00000231760	AL355312.2		0.5785
ENSG00000254510	AP001107.5		0.5779
ENSG00000233834	AC005083.1		0.5769
ENSG00000272691	AC092807.2		0.5762
ENSG00000235706	DICER1-AS1	DICER1 antisense RNA 1	0.5748		Y
ENSG00000237975	FLG-AS1	FLG antisense RNA 1	0.5748
ENSG00000248508	SRP14-AS1	SRP14 antisense RNA1 (head to head)	0.5739
ENSG00000255478	AP000944.1		0.5723
ENSG00000235027	AC068580.3		0.5706
ENSG00000254473	AL354920.1		0.5705
ENSG00000232940	HCG25	HLA complex group 25	0.5698
ENSG00000260526	AC109347.1		0.5694
ENSG00000255026	AC136475.3		0.5689
ENSG00000229109	AL137847.1		0.5685
ENSG00000266010	GATA6-AS1	GATA6 antisense RNA 1 (head to head)	0.568		Y
ENSG00000230424	EMC1-AS1	EMC1 antisense RNA 1	0.5678
ENSG00000247271	ZBED5-AS1	ZBED5 antisense RNA 1	0.5668
ENSG00000231437	LINC01750	long intergenic non-protein coding RNA 1750	0.5658
ENSG00000259138	AL049780.2		0.5657
ENSG00000263011	AC108134.4		0.5633
ENSG00000263400	TMEM220-AS1	TMEM220 antisense RNA 1	0.5608
ENSG00000269386	RAB11B-AS1	RAB11B antisense RNA 1	0.5606		Y
ENSG00000228487	AL450263.1		0.558
ENSG00000204685	STARD7-AS1	STARD7 antisense RNA 1	0.5569
ENSG00000234936	AC010883.1		0.5558
ENSG00000267625	AC015911.9		0.5554
ENSG00000224536	AC096677.1		0.5552
ENSG00000260563	AC132872.1		0.5532
ENSG00000243960	AL390195.1		0.5529
ENSG00000257557	PPP1R12A-AS1	PPP1R12A antisense RNA 1	0.5528
ENSG00000248049	UBA6-AS1	UBA6 antisense RNA 1 (head to head)	0.5519
ENSG00000259462	CPEB1-AS1	CPEB1 antisense RNA 1	0.5508
ENSG00000225986	UBXN10-AS1	UBXN10 antisense RNA 1	0.5502
ENSG00000260565	ERVK13-1	endogenous retrovirus group K13 member 1	0.5494
ENSG00000231187	AL356056.2		0.5484
ENSG00000203325	AL445248.1		0.5483
ENSG00000227959	AL451042.2		0.5474
ENSG00000241135	LINC00881	long intergenic non-protein coding RNA 881	0.5474
ENSG00000268006	PTOV1-AS1	PTOV1 antisense RNA 1	0.5459
ENSG00000232907	DLGAP4-AS1	DLGAP4 antisense RNA 1	0.5437		Y
ENSG00000259146	AC005476.2		0.5431
ENSG00000267254	AC020928.1		0.5428
ENSG00000258441	LINC00641	long intergenic non-protein coding RNA 641	0.5397		Y
ENSG00000249249	AC010226.1		0.5395
ENSG00000234614	C2CD4D-AS1	C2CD4D and THEM5 antisense RNA 1	0.538
ENSG00000261188	Z95115.1		0.5366
ENSG00000257815	AC025159.1		0.535
ENSG00000269793	ZIM2-AS1	ZIM2 antisense RNA 1	0.5349
ENSG00000243629	LINC00880	long intergenic non-protein coding RNA 880	0.5343		Y
ENSG00000224992	AL445645.1		0.5329
ENSG00000265356	AC004147.4		0.5318
ENSG00000229656	ITGB1-DT	ITGB1 divergent transcript	0.5316
ENSG00000232093	DCST1-AS1	DCST1 antisense RNA 1	0.5316
ENSG00000261105	LMO7-AS1	LMO7 antisense RNA 1	0.5313
ENSG00000234807	LINC01135	long intergenic non-protein coding RNA 1135	0.5305
ENSG00000267096	AC008735.1		0.5305
ENSG00000261777	AC012184.3		0.5301
ENSG00000189223	PAX8-AS1	PAX8 antisense RNA 1	0.5268		Y
ENSG00000229953	AL590666.2		0.5257
ENSG00000254635	WAC-AS1	WAC antisense RNA 1 (head to head)	0.5254
ENSG00000236869	ZKSCAN7-AS1	ZKSCAN7 ZNF cluster antisense RNA 1	0.5238
ENSG00000257452	AC004551.1		0.5237
ENSG00000260735	AC139256.1		0.5231
ENSG00000235781	LINC02569	long intergenic non-protein coding RNA 2569	0.5216
ENSG00000247287	AL359220.1		0.5197
ENSG00000215256	DHRS4-AS1	DHRS4 antisense RNA 1	0.5174
ENSG00000251136	AF117829.1		0.5164
ENSG00000232504	ST3GAL5-AS1	ST3GAL5 antisense RNA 1 (head to head)	0.5163
ENSG00000227392	HPN-AS1	HPN antisense RNA 1	0.5147
ENSG00000267282	AC011481.3		0.5141
ENSG00000254981			0.514		Y
ENSG00000256508	MRGPRF-AS1	MRGPRF antisense RNA 1	0.5136
ENSG00000236432	AC097662.1		0.5135
ENSG00000236144	TMEM147-AS1	TMEM147 antisense RNA 1	0.5126
ENSG00000239920	AC104389.4		0.5125
ENSG00000258623	AL121820.1		0.5124
ENSG00000268516	AC020915.3		0.5121
ENSG00000267390	AC036176.1		0.5113
ENSG00000234740	AL162386.2		0.5109
ENSG00000269652	AC011510.1		0.5104
ENSG00000261534	AL596244.1		0.5102
ENSG00000247240	UBL7-AS1	UBL7 antisense RNA 1 (head to head)	0.5096
ENSG00000267475	AC008736.2		0.5094
ENSG00000255435	AP001267.3		0.5065
ENSG00000269696	AC005498.3		0.5055
ENSG00000214783	POLR2J4	RNA polymerase II subunit J4, pseudogene	0.5052
ENSG00000258461	AC012651.1		0.5052
ENSG00000253508	AC004080.2		0.5047
ENSG00000249310	APOBEC3B-AS1	APOBEC3B antisense RNA 1	0.503
ENSG00000227543	SPAG5-AS1	SPAG5 antisense RNA 1	0.5029
ENSG00000225670	CADM3-AS1	CADM3 antisense RNA 1	0.5028		Y
ENSG00000234678	ELF3-AS1	ELF3 antisense RNA 1	0.5028		Y
ENSG00000242622	AC092910.3		0.5023
ENSG00000261716	AC239868.1		0.5014
ENSG00000179818	PCBP1-AS1	PCBP1 antisense RNA 1	0.501
ENSG00000237181	AC147651.4		0.5001
